# Supplementary material for: Canalization of gene expression is a major signature of regulatory cold adaptation in temperate Drosophila melanogaster
Source: BMC Genomics. 2016 Aug 8;17:574. doi: 10.1186/s12864-016-2866-0 (PMC4977637; doi:10.1186/s12864-016-2866-0)
Supplement: Additional file 1: Table S1. — CCRT under varying environmental conditions (XLS 26 kb) [file 12864_2016_2866_MOESM1_ESM.xls]

## Sheet: Tabelle1
population	condition*	mean CCRT in minutes**	SD	95% CI
SU	RT/no acc	31.2799	5.07409	1.11189
SU	RT/acc	26.7126	3.75009	0.821759
SU	17°C/no acc	21.6141	3.99153	0.874667
SU	17°C/acc	15.2636	2.83741	0.621763
ZI	RT/no acc	41.9623	6.80228	1.49059
ZI	RT/acc	31.0207	4.39908	0.963974
ZI	17°C/no acc	26.4275	3.99888	0.876276
ZI	17°C/acc	25.294	3.36579	0.737547
*rearing temperature/acclimation(12h 6°C prior to CS)
**CCRT after a 7h CS averaged over four experiments per condition, ten strains of the respective populations, and both sexes. Each experiment was conducted with ten male and ten female flies per strain. Thus, each datapoint represents the average recovery time of 800 flies.
