# Supplementary material for: Canalization of gene expression is a major signature of regulatory cold adaptation in temperate Drosophila melanogaster
Source: BMC Genomics. 2016 Aug 8;17:574. doi: 10.1186/s12864-016-2866-0 (PMC4977637; doi:10.1186/s12864-016-2866-0)
Supplement: Additional file 2: Table S2. — Verification of RNAseq by qPCR (XLS 29 kb) [file 12864_2016_2866_MOESM2_ESM.xls]

## Sheet: Tabelle1
Gene	Strain	Contrast	L2FC qPCR	L2FC RNAseq
Frost	SU08	rec15 vs. RT	3.3964	2.4455
		rec90 vs. RT	5.62787	4.60685
	ZI418	rec15 vs. RT	4.08506	4.4406
		rec90 vs. RT	6.14401	7.03282
Hsp23	SU08	rec15 vs. RT	0.748911	0.626358
		rec90 vs. RT	4.72613	4.08955
	ZI418	rec15 vs. RT	0.49719	0.261902
		rec90 vs. RT	3.9827	4.01293
CG10912	SU08	rec15 vs. RT	0.140774	0.0300959
		rec90 vs. RT	1.82684	1.33105
	ZI418	rec15 vs. RT	0.374712	0.134767
		rec90 vs. RT	1.84161	1.59355
brinker	SU08	rec15 vs. RT	0.626995	0.919931
		rec90 vs. RT	0.208578	0.366074
	ZI418	rec15 vs. RT	0.730464	0.468725
		rec90 vs. RT	0.535914	-0.300071
smp-30	SU08	rec15 vs. RT	-0.343755	-0.0949
		rec90 vs. RT	-0.70049	-0.497675
	ZI418	rec15 vs. RT	-0.0420281	-0.453833
		rec90 vs. RT	0.256895	-0.673049
CG12164	SU08	rec15 vs. RT	-0.240363	0.412372
		rec90 vs. RT	-0.369233	-0.213184
	ZI418	rec15 vs. RT	0.138017	-0.0516011
		rec90 vs. RT	0.0204506	-0.261245
TotA*	SU08	rec15 vs. RT	n.a.	n.a.
		rec90 vs. RT	n.a.	n.a.
	ZI418	rec15 vs. RT	n.a.	n.a.
		rec90 vs. RT	n.a.	n.a.
TotC*	SU08	rec15 vs. RT	n.a.	n.a.
		rec90 vs. RT	n.a.	n.a.
	ZI418	rec15 vs. RT	n.a.	n.a.
		rec90 vs. RT	n.a.	n.a.
*for TotA & TotC expression is extremely inconsistent between biological replicates and appears to be irrespective of condition in both the qPCR and the RNAseq data. However, expression of TotA & TotC is correlated in identical samples.
