# Supplementary material for: Canalization of gene expression is a major signature of regulatory cold adaptation in temperate Drosophila melanogaster
Source: BMC Genomics. 2016 Aug 8;17:574. doi: 10.1186/s12864-016-2866-0 (PMC4977637; doi:10.1186/s12864-016-2866-0)
Supplement: Additional file 4: Table S3. — Downregulated genes CS vs. RT (FDR < 5 %) (XLS 24 kb) [file 12864_2016_2866_MOESM4_ESM.xls]

## Sheet: CSdown
FB identifier	name	CG number	chromosome	baseMean	log2FoldChange	lfcSE	stat	pvalue	padj
FBgn0001168	hairy	CG6494	3L	2188.67	-0.571641	0.0832907	-6.8632	6.73353e-12	2.91292e-10
FBgn0034741	CG4269	CG4269	2R	519.132	-1.98115	0.369892	-5.35601	8.5081e-08	2.25958e-06
FBgn0000575	extra macrochaetae	CG1007	3L	1725.16	-0.325799	0.0619307	-5.26071	1.43502e-07	3.70484e-06
FBgn0039419	CG12290	CG12290	3R	1033.01	-0.523295	0.101067	-5.17768	2.24661e-07	5.62505e-06
FBgn0015522	olf186-M	CG14489	2R	613.203	-0.522761	0.101206	-5.16529	2.40062e-07	5.9914e-06
FBgn0038484	CG5246	CG5246	3R	685.814	-0.682974	0.135677	-5.03383	4.80788e-07	1.13863e-05
FBgn0243512	puckered	CG7850	3R	1636.98	-0.350236	0.0720129	-4.86353	1.15313e-06	2.54224e-05
FBgn0024291	Sir2	CG5216	2L	1492.4	-0.224118	0.0478259	-4.68611	2.78446e-06	5.66221e-05
FBgn0016926	Pinocchio	CG4710	2L	6868.56	-0.376883	0.0805682	-4.67781	2.89949e-06	5.88268e-05
FBgn0043364	cabut	CG4427	2L	1761.63	-0.435962	0.094694	-4.60391	4.14636e-06	8.1988e-05
FBgn0001257	Ecdysone-inducible gene L2	CG15009	3L	3270.29	-0.487521	0.109064	-4.47006	7.81979e-06	0.000148082
FBgn0260866	defense repressor 1	CG12489	2R	1721.99	-0.269301	0.0630381	-4.27204	1.93697e-05	0.000339243
FBgn0033391	CG8026	CG8026	2R	2980.95	-0.261533	0.0620997	-4.21151	2.53671e-05	0.000436005
FBgn0028978	tribbles	CG5408	3L	989.503	-0.246428	0.0598033	-4.12064	3.77818e-05	0.000622512
FBgn0016076	vrille	CG14029	2L	2768.35	-0.54315	0.133804	-4.0593	4.92192e-05	0.000792842
FBgn0040071	taranis	CG6889	3R	637.115	-0.290777	0.0718079	-4.04937	5.1355e-05	0.000822145
FBgn0042101	CG18744	CG18744	3R	197.199	-0.52694	0.131532	-4.00618	6.17076e-05	0.000975446
FBgn0034639	CG15673	CG15673	2R	405.077	-0.292107	0.0736173	-3.96791	7.25047e-05	0.00113095
FBgn0042102	CG18745	CG18745	3R	406.614	-0.279399	0.0711307	-3.92796	8.56677e-05	0.00131211
FBgn0034602	Leucine-rich repeat activity-regulated protein at synapses	CG15658	2R	428.077	-0.240218	0.0617195	-3.89209	9.93828e-05	0.00149859
FBgn0023214	ETS-domain lacking	CG15085	2R	205.573	-0.307022	0.0812266	-3.77982	0.000156944	0.00226146
FBgn0034742	CG4294	CG4294	2R	1175.78	-0.204521	0.0564982	-3.61995	0.000294657	0.00396814
FBgn0261560	Thor	CG8846	2L	7443.4	-0.466581	0.133408	-3.4974	0.00046982	0.00596413
FBgn0259730	tal-1A	CG42384	3R	479.425	-0.272584	0.0789972	-3.45055	0.000559447	0.00697455
FBgn0014396	timeless	CG3234	2L	3973.19	-0.781433	0.228058	-3.42646	0.000611499	0.00754854
FBgn0005659	Ets at 98B	CG5583	3R	861.686	-0.186921	0.0555723	-3.36357	0.000769424	0.00922314
FBgn0036935	CG14186	CG14186	3L	784.601	-0.295668	0.0906388	-3.26205	0.00110612	0.0125555
FBgn0036419	CG13482	CG13482	3L	1618.7	-0.482286	0.149348	-3.22927	0.00124107	0.0138707
FBgn0036449	brummer	CG5295	3L	2530.54	-0.237957	0.0748198	-3.18041	0.00147068	0.0160391
FBgn0000568	Ecdysone-induced protein 75B	CG8127	3L	2892.55	-0.228313	0.0719576	-3.17288	0.00150935	0.0164102
FBgn0028550	Activating transcription factor 3	CG11405	X	1449.67	-0.198589	0.0628169	-3.1614	0.00157014	0.0169703
FBgn0052103	CG32103	CG32103	3L	3801.37	-0.20749	0.0657929	-3.15369	0.00161222	0.0173639
FBgn0016694	PAR-domain protein 1	CG17888	3L	5360.43	-0.271453	0.0882703	-3.07525	0.00210328	0.0216695
FBgn0000492	Drop	CG1897	3R	302.705	-0.354165	0.118053	-3.00006	0.00269923	0.0267655
FBgn0266375	Inositol 1%2C4%2C5-triphosphate kinase 2	CG45017	X	1571.03	-0.186123	0.0659849	-2.82069	0.00479209	0.043329
FBgn0027562	CG10345	CG10345	3R	1555.93	-0.355234	0.127325	-2.78999	0.00527103	0.0469402
FBgn0032147	Inositol 1%2C4%2C5-triphosphate kinase 1	CG4026	2L	3816.77	-0.163715	0.058781	-2.78517	0.00534998	0.0474912
FBgn0011205	fumble	CG5725	3L	4574.11	-0.149676	0.0538123	-2.78145	0.0054117	0.0479406
