# Supplementary material for: Canalization of gene expression is a major signature of regulatory cold adaptation in temperate Drosophila melanogaster
Source: BMC Genomics. 2016 Aug 8;17:574. doi: 10.1186/s12864-016-2866-0 (PMC4977637; doi:10.1186/s12864-016-2866-0)
Supplement: Additional file 5: Table S4. — Upregulated genes rec15 vs. RT (FDR < 5 %) (XLS 97 kb) [file 12864_2016_2866_MOESM5_ESM.xls]

## Sheet: 15up
FB identifier	name	CG number	chromosome	baseMean	log2FoldChange	lfcSE	stat	pvalue	padj
FBgn0013275	Heat-shock-protein-70Aa	CG31366	3R	17956.7	6.57461	0.14778	44.4892	0	0
FBgn0013276	Heat-shock-protein-70Ab	CG18743	3R	11422.9	6.81839	0.157978	43.1604	0	0
FBgn0051354	Hsp70Bbb	CG5834	3R	14262.1	4.88774	0.159277	30.687	8.47371e-207	2.35654e-203
FBgn0263106	DnaJ-like-1	CG10578	3L	10794.1	2.13199	0.0717276	29.7234	3.83064e-194	8.77306e-191
FBgn0013277	Heat-shock-protein-70Ba	CG31449	3R	7938.6	4.47598	0.182764	24.4905	1.86608e-132	2.34368e-129
FBgn0086708	starvin	CG32130	3L	10924.8	2.03061	0.0862258	23.55	1.25666e-122	1.28755e-119
FBgn0013278	Heat-shock-protein-70Bb	CG31359	3R	510.152	3.97093	0.228064	17.4114	6.75602e-68	2.55377e-65
FBgn0001233	Heat shock protein 83	CG1242	3L	55407.1	0.855921	0.0549103	15.5876	8.83654e-55	2.32461e-52
FBgn0013279	Heat-shock-protein-70Bc	CG6489	3R	167.498	4.37639	0.302905	14.4481	2.57859e-47	5.54667e-45
FBgn0037151	CG7130	CG7130	3L	329.347	1.51063	0.113437	13.3169	1.84636e-40	3.29752e-38
FBgn0034647	poor Imd response upon knock-in	CG15678	2R	287.981	2.07889	0.164177	12.6625	9.54389e-37	1.53591e-34
FBgn0010397	Lamin C	CG10119	2R	2561.74	0.677811	0.0652644	10.3856	2.8831e-25	2.98539e-23
FBgn0034279	CG18635	CG18635	2R	213.105	0.848349	0.0881016	9.62921	6.01881e-22	5.37469e-20
FBgn0028983	Serpin 55B	CG10913	2R	1268.16	0.93609	0.0986468	9.4893	2.32586e-21	2.02584e-19
FBgn0265003	klaroid	CG44154	2R	1892.64	0.298259	0.0322087	9.2602	2.04048e-20	1.67958e-18
FBgn0083970	CG34134	CG34134	2L	243.061	1.35895	0.147428	9.21776	3.0336e-20	2.47092e-18
FBgn0001291	Jun-related antigen	CG2275	2R	2053.76	0.378481	0.0424795	8.90974	5.11545e-19	3.81542e-17
FBgn0001230	Heat shock protein 68	CG5436	3R	8754.56	1.47418	0.165837	8.88934	6.14731e-19	4.55017e-17
FBgn0037724	Frost	CG9434	3R	4220.61	2.35768	0.267146	8.82542	1.09053e-18	7.99599e-17
FBgn0001226	Heat shock protein 27	CG4466	3L	7019.71	1.10104	0.12796	8.60457	7.6602e-18	5.31626e-16
FBgn0035360	CG1246	CG1246	3L	949.297	0.682415	0.0810922	8.4153	3.91891e-17	2.63977e-15
FBgn0036493	CG7255	CG7255	3L	1000.54	0.531601	0.0646238	8.22608	1.93445e-16	1.24283e-14
FBgn0036419	CG13482	CG13482	3L	1618.7	1.20972	0.148756	8.13222	4.21502e-16	2.6469e-14
FBgn0034638	CG10433	CG10433	2R	6780.32	0.570276	0.0705102	8.08785	6.07285e-16	3.75899e-14
FBgn0038595	CG7142	CG7142	3R	111.229	0.968326	0.12149	7.97039	1.5817e-15	9.50335e-14
FBgn0042101	CG18744	CG18744	3R	197.199	0.980724	0.127144	7.71351	1.22406e-14	6.90845e-13
FBgn0001225	Heat shock protein 26	CG4183	3L	10279.7	0.911273	0.11955	7.62251	2.48791e-14	1.37983e-12
FBgn0067102	Ceramide glucosyltransferase	CG6437	2R	939.77	0.57153	0.0750206	7.61831	2.57019e-14	1.42344e-12
FBgn0033153	Gadd45	CG11086	2R	334.891	0.718869	0.095377	7.53713	4.80437e-14	2.59796e-12
FBgn0032139	CG13116	CG13116	2L	415.467	1.11009	0.149823	7.40932	1.26946e-13	6.55507e-12
FBgn0024250	brinker	CG9653	X	360.547	0.725369	0.0985426	7.36097	1.8258e-13	9.18419e-12
FBgn0015019	Cctgamma	CG8977	3R	2619.23	0.399409	0.0543264	7.35203	1.95218e-13	9.79462e-12
FBgn0033079	Flavin-containing monooxygenase 2	CG3174	2R	1854.06	0.581358	0.0796748	7.29664	2.95046e-13	1.45778e-11
FBgn0010621	T-complex Chaperonin 5	CG8439	2R	2791.72	0.452224	0.0623657	7.25116	4.1321e-13	2.01715e-11
FBgn0032299	CG17127	CG17127	2L	164.852	1.34398	0.185411	7.24865	4.20946e-13	2.0512e-11
FBgn0033787	CG13321	CG13321	2R	4123.72	0.851786	0.11903	7.15605	8.30369e-13	3.92349e-11
FBgn0030041	CG12116	CG12116	X	2774.76	0.866529	0.121697	7.1204	1.07612e-12	5.054e-11
FBgn0033127	Tetraspanin 42Ef	CG12845	2R	1861.67	0.493268	0.0697662	7.07031	1.54591e-12	7.10605e-11
FBgn0039759	CG9733	CG9733	3R	193.127	1.08017	0.153036	7.05829	1.68563e-12	7.73006e-11
FBgn0028476	CG15817	CG15817	3R	2212.33	0.374427	0.0532495	7.03156	2.04236e-12	9.23544e-11
FBgn0033365	CG8170	CG8170	2R	213.658	0.807385	0.115387	6.99722	2.61094e-12	1.16309e-10
FBgn0011236	ken and barbie	CG5575	2R	837.902	0.38343	0.0563276	6.80715	9.95537e-12	4.19938e-10
FBgn0033982	Cyp317a1	CG17453	2R	543.338	0.286764	0.0423257	6.77519	1.24243e-11	5.1958e-10
FBgn0033936	CG17386	CG17386	2R	308.374	1.43471	0.214506	6.68841	2.25614e-11	9.23666e-10
FBgn0034382	CG18609	CG18609	2R	2124.11	1.10274	0.168281	6.55298	5.64005e-11	2.22032e-09
FBgn0041184	Suppressor of cytokine signaling at 36E	CG15154	2L	1211.88	0.529149	0.0819457	6.45731	1.06578e-10	4.06415e-09
FBgn0035985	Cuticular protein 67B	CG3672	3L	2482.88	0.944157	0.147068	6.41986	1.36397e-10	5.1558e-09
FBgn0001229	Heat shock gene 67Bc	CG4190	3L	142.172	0.978414	0.156483	6.25251	4.03897e-10	1.46146e-08
FBgn0085209	CG34180	CG34180	2L	166.85	1.28008	0.205178	6.23888	4.40707e-10	1.58435e-08
FBgn0041160	comm2	CG7554	3L	511.854	0.604891	0.100023	6.04751	1.47102e-09	4.95868e-08
FBgn0028888	CG4168	CG4168	2L	252.799	0.435099	0.0735113	5.9188	3.24295e-09	1.04607e-07
FBgn0038455	CG14907	CG14907	3R	286.387	0.45227	0.076594	5.90476	3.53153e-09	1.13353e-07
FBgn0035103	Vitamin D[[3]] up-regulated protein 1	CG7047	3L	968.061	0.364147	0.0621524	5.85893	4.65859e-09	1.47822e-07
FBgn0035921	CG13305	CG13305	3L	69.9905	1.13852	0.194789	5.8449	5.06867e-09	1.59405e-07
FBgn0038484	CG5246	CG5246	3R	685.814	0.786115	0.134687	5.8366	5.32759e-09	1.67008e-07
FBgn0010611	HMG Coenzyme A synthase	CG4311	2R	3938.29	0.570795	0.0978739	5.83194	5.47863e-09	1.71192e-07
FBgn0010042	Glutathione S transferase D6	CG4423	3R	14.3608	1.48862	0.256199	5.81039	6.23278e-09	1.93824e-07
FBgn0033592	CG13215	CG13215	2R	118.923	1.90289	0.329063	5.78274	7.34933e-09	2.26555e-07
FBgn0036584	CG13054	CG13054	3L	11.3827	1.15574	0.199966	5.77966	7.48525e-09	2.3038e-07
FBgn0025627	CG4194	CG4194	X	35.0493	0.886488	0.153422	5.7781	7.5548e-09	2.32337e-07
FBgn0005659	Ets at 98B	CG5583	3R	861.686	0.317332	0.0551202	5.75708	8.55796e-09	2.61535e-07
FBgn0263241	Molybdenum cofactor synthesis 1 ortholog	CG33048	3L	662.316	0.580736	0.102595	5.66049	1.50938e-08	4.47232e-07
FBgn0003231	refractory to sigma P	CG10360	2L	19289.2	0.458538	0.0820569	5.58804	2.29647e-08	6.59644e-07
FBgn0035498	Fermitin 1	CG14991	3L	3893.38	0.243145	0.0438915	5.53968	3.03024e-08	8.60542e-07
FBgn0034758	CG13510	CG13510	2R	2298.98	0.423857	0.0775953	5.4624	4.69728e-08	1.30725e-06
FBgn0033266	Suppressor of Cytokine Signaling at 44A	CG2160	2R	568.464	0.244459	0.0452905	5.39758	6.75464e-08	1.82249e-06
FBgn0003328	scab	CG8095	2R	2068.57	0.418233	0.0779741	5.36374	8.15157e-08	2.1723e-06
FBgn0029155	Malic enzyme b	CG5889	3R	7223.02	0.297121	0.0554286	5.36043	8.3022e-08	2.20942e-06
FBgn0038638	CG7702	CG7702	3R	672.38	0.290628	0.0547757	5.30579	1.12185e-07	2.92944e-06
FBgn0063497	Glutathione S transferase E3	CG17524	2R	3539.95	0.83711	0.158	5.29817	1.16972e-07	3.04832e-06
FBgn0011656	Myocyte enhancer factor 2	CG1429	2R	2628.56	0.148672	0.0281698	5.27771	1.30807e-07	3.39523e-06
FBgn0067782	alternative testis transcripts open reading frame B	CG33488	3R	1211.39	0.22444	0.0429502	5.22557	1.73617e-07	4.44127e-06
FBgn0001224	Heat shock protein 23	CG4463	3L	5109.84	0.600534	0.115483	5.20018	1.99094e-07	5.02399e-06
FBgn0013953	Epidermal stripes and patches	CG7005	3R	300.612	0.408365	0.0785945	5.19584	2.03794e-07	5.13561e-06
FBgn0001941	infertile crescent	CG9078	2L	2016.77	0.195231	0.0377007	5.17845	2.23738e-07	5.60915e-06
FBgn0015522	olf186-M	CG14489	2R	613.203	0.517305	0.100423	5.15125	2.58752e-07	6.41673e-06
FBgn0039872	salty dog	CG2196	3R	1647.89	0.831245	0.161591	5.14413	2.68758e-07	6.63526e-06
FBgn0034590	Magi	CG30388	2R	486.883	0.36592	0.0712358	5.13674	2.79545e-07	6.8711e-06
FBgn0039167	CG17786	CG17786	3R	33.5739	0.759919	0.148162	5.12896	2.91348e-07	7.14258e-06
FBgn0261788	Ankyrin 2	CG42734	3L	10198.2	0.344182	0.0671574	5.12501	2.97517e-07	7.2624e-06
FBgn0001248	Isocitrate dehydrogenase	CG7176	3L	17843.6	0.325975	0.0638101	5.10851	3.24706e-07	7.87179e-06
FBgn0067783	alternative testis transcripts open reading frame A	CG4241	3R	1718.39	0.212931	0.0416966	5.10667	3.27893e-07	7.94412e-06
FBgn0031959	spatzle 3	CG7104	2L	173.671	0.545536	0.108246	5.03978	4.66062e-07	1.10577e-05
FBgn0036598	CG4982	CG4982	3L	5.30836	2.61216	0.523083	4.99378	5.9208e-07	1.37954e-05
FBgn0026314	UDP-glycosyltransferase 35b	CG6649	3R	3117.63	0.329524	0.066537	4.9525	7.32672e-07	1.67307e-05
FBgn0045474	Gustatory receptor 77a	CG32433	3L	8.65799	1.06793	0.215694	4.95113	7.37836e-07	1.6819e-05
FBgn0036741	CG7510	CG7510	3L	2791.84	0.320027	0.0650734	4.91793	8.7463e-07	1.97752e-05
FBgn0259176	bunched	CG42281	2L	10169.2	0.297548	0.060565	4.91287	8.97532e-07	2.02342e-05
FBgn0023167	Small ribonucleoprotein particle protein SmD3	CG8427	2R	1038.23	0.257649	0.0526731	4.89147	1.00085e-06	2.2305e-05
FBgn0027601	pudgy	CG9009	X	4394.39	0.420594	0.087416	4.81141	1.4987e-06	3.22557e-05
FBgn0040255	Ugt86De	CG6653	3R	24.1111	0.869123	0.1811	4.79913	1.59359e-06	3.40532e-05
FBgn0051217	modular serine protease	CG31217	3R	1478.95	0.370872	0.0773663	4.79371	1.63723e-06	3.49283e-05
FBgn0052369	CG32369	CG32369	3L	1214.81	0.59999	0.12532	4.78767	1.68725e-06	3.59363e-05
FBgn0004652	fruitless	CG14307	3R	1437.06	0.298535	0.0626366	4.76615	1.87778e-06	3.97767e-05
FBgn0033464	CG1441	CG1441	2R	1106.01	0.661845	0.139801	4.7342	2.19924e-06	4.5961e-05
FBgn0032699	CG10383	CG10383	2L	4019	0.477197	0.101277	4.71182	2.45512e-06	5.05372e-05
FBgn0040900	CG17777	CG17777	X	139.384	0.426392	0.090706	4.70081	2.59128e-06	5.29878e-05
FBgn0017448	CG2187	CG2187	3R	696.752	0.710345	0.153788	4.61898	3.85637e-06	7.67607e-05
FBgn0038733	CG11407	CG11407	3R	1292.37	0.647251	0.141192	4.58418	4.5577e-06	8.95758e-05
FBgn0005624	Posterior sex combs	CG3886	2R	179.841	0.431605	0.0942832	4.57775	4.70013e-06	9.2096e-05
FBgn0003411	sisterless A	CG1641	X	28.909	1.4523	0.318109	4.56541	4.98529e-06	9.72919e-05
FBgn0265186	CG44251	CG44251	2R	433.754	0.654954	0.144015	4.54783	5.42011e-06	0.000105198
FBgn0014018	Relish	CG11992	3R	3612.58	0.3533	0.0776955	4.54724	5.4353e-06	0.00010544
FBgn0016754	six-banded	CG13598	3R	1492.13	0.311552	0.069731	4.46791	7.89888e-06	0.000149386
FBgn0063493	Glutathione S transferase E7	CG17531	2R	1328.9	0.952455	0.21474	4.43538	9.19083e-06	0.000171789
FBgn0027556	CG4928	CG4928	X	10492	0.333138	0.0758295	4.39325	1.11668e-05	0.000205758
FBgn0040837	CG8620	CG8620	3L	134.976	1.16287	0.264991	4.38832	1.14231e-05	0.000209688
FBgn0052645	CG32645	CG32645	X	175.209	0.463313	0.105905	4.37478	1.21554e-05	0.000221875
FBgn0020912	Ptx1	CG1447	3R	624.456	0.2853	0.0659204	4.32795	1.50506e-05	0.000270911
FBgn0051632	senseless-2	CG31632	2L	193.504	0.329968	0.0764634	4.31537	1.59333e-05	0.000285874
FBgn0037764	CG9459	CG9459	3R	812.538	0.497912	0.115407	4.31441	1.60028e-05	0.00028699
FBgn0027779	Vacuolar H[+]-ATPase SFD subunit	CG17332	2L	8590.37	0.125477	0.0291376	4.30635	1.65969e-05	0.000296007
FBgn0003301	rutabaga	CG9533	X	2336.52	0.225351	0.0525227	4.29055	1.7823e-05	0.000315395
FBgn0004228	midgut expression 1	CG7936	3L	703.385	0.459734	0.107396	4.28075	1.86261e-05	0.000327844
FBgn0259481	Mob2	CG11711	3L	3768.66	0.159939	0.0374312	4.27288	1.92963e-05	0.000338416
FBgn0051973	Chitin deacetylase-like 5	CG31973	2L	1427.14	0.37524	0.0880365	4.26232	2.02315e-05	0.000353068
FBgn0051871	CG31871	CG31871	2L	87.4548	0.582948	0.137747	4.23203	2.31587e-05	0.000400739
FBgn0010768	squeeze	CG5557	3R	138.318	0.284229	0.0673554	4.21984	2.4448e-05	0.000421736
FBgn0266431	CG45061	CG45061	X	41.4437	0.935306	0.221672	4.21933	2.45031e-05	0.0004225
FBgn0030431	CG4407	CG4407	X	544.109	0.186659	0.0442849	4.21497	2.49809e-05	0.000430167
FBgn0039324	CG10553	CG10553	3R	2621.19	0.716943	0.170235	4.2115	2.53679e-05	0.000436005
FBgn0035880	CG17352	CG17352	3L	2111.77	0.805015	0.191163	4.21115	2.54077e-05	0.000436358
FBgn0030006	CG17982	CG17982	X	233.131	0.252557	0.0599832	4.21047	2.54843e-05	0.000437481
FBgn0036805	Charged multivesicular body protein 1	CG4108	3L	2107.13	0.17646	0.0420934	4.19211	2.76368e-05	0.000471314
FBgn0052091	CG32091	CG32091	3L	1208.06	0.555601	0.13369	4.1559	3.24012e-05	0.000542817
FBgn0085227	CG34198	CG34198	2R	202.083	0.753735	0.181647	4.14946	3.33264e-05	0.000557119
FBgn0026179	schizo	CG32434	3L	3566.26	0.24584	0.0594348	4.1363	3.52945e-05	0.000585744
FBgn0035144	Kahuli	CG17181	3L	403.769	0.459923	0.111235	4.13468	3.55442e-05	0.000589386
FBgn0033658	TwdlBeta	CG8986	2R	12.5615	0.941837	0.228816	4.11613	3.85283e-05	0.000633204
FBgn0004852	Adenylyl cyclase 76E	CG7978	3L	2194.87	0.212757	0.0518464	4.1036	4.06765e-05	0.000664634
FBgn0261341	vermiform	CG8756	3L	869.062	0.593807	0.144773	4.10165	4.10218e-05	0.000669943
FBgn0038404	CG8925	CG8925	3R	366.015	0.391024	0.0953867	4.09935	4.1431e-05	0.000676342
FBgn0032435	Organic anion transporting polypeptide 33Eb	CG6417	2L	791.852	0.4539	0.110758	4.09812	4.16519e-05	0.000679663
FBgn0034577	capping protein alpha	CG10540	2R	1414.13	0.191172	0.0469144	4.07492	4.6031e-05	0.000745805
FBgn0035904	Glutathione S transferase O3	CG6776	3L	2417.62	0.447398	0.11021	4.05951	4.91768e-05	0.000792487
FBgn0010583	dreadlocks	CG3727	2L	1637.86	0.150597	0.0371494	4.05382	5.0388e-05	0.000808659
FBgn0027596	CG10249	CG10249	2R	5160.01	0.178942	0.0441585	4.05226	5.07263e-05	0.000813082
FBgn0051720	methuselah-like 15	CG31720	2L	151.699	0.621131	0.153561	4.04484	5.23586e-05	0.000835585
FBgn0023083	frayed	CG7693	3R	2445.73	0.195682	0.0484897	4.03555	5.44752e-05	0.000867815
FBgn0036620	CG4842	CG4842	3L	493.336	0.854435	0.211934	4.03161	5.53949e-05	0.000882105
FBgn0029980	CG10778	CG10778	X	364.833	0.229402	0.0569771	4.02621	5.66824e-05	0.000900765
FBgn0024510	discs lost	CG32315	3L	250.556	0.271896	0.0675835	4.02312	5.74328e-05	0.000911946
FBgn0028894	CG5869	CG5869	2L	412.845	0.388824	0.0967127	4.02041	5.80979e-05	0.000921003
FBgn0034073	CG8414	CG8414	2R	335.236	0.273704	0.0683692	4.00333	6.24574e-05	0.000986097
FBgn0039805	Cuticular protein 100A	CG12045	3R	247.584	0.696414	0.174194	3.99793	6.3899e-05	0.0010056
FBgn0037719	bocksbeutel	CG9424	3R	472.757	0.206252	0.0516131	3.99611	6.43932e-05	0.00101174
FBgn0262541	CG43095	CG43095	3R	23.2281	0.948233	0.238306	3.97907	6.91868e-05	0.00108268
FBgn0023214	ETS-domain lacking	CG15085	2R	205.573	0.315926	0.0795811	3.96986	7.1915e-05	0.00112267
FBgn0265084	CG44195	CG44195	3L	675.06	0.619179	0.156122	3.966	7.30886e-05	0.0011378
FBgn0042102	CG18745	CG18745	3R	406.614	0.277027	0.0698673	3.96505	7.33816e-05	0.0011419
FBgn0035587	CG4623	CG4623	3L	498.136	0.239841	0.0605158	3.96328	7.39262e-05	0.00114992
FBgn0038701	CG18493	CG18493	3R	1831.39	0.621307	0.157241	3.95131	7.77242e-05	0.00120323
FBgn0032652	CG6870	CG6870	2L	536.113	0.524306	0.132843	3.94682	7.91973e-05	0.00122408
FBgn0030065	CG12075	CG12075	X	711.888	0.455092	0.115458	3.94162	8.09321e-05	0.00124743
FBgn0020300	geko	CG13695	3L	1152.19	0.309954	0.0787812	3.93436	8.3417e-05	0.00128117
FBgn0038366	CG4576	CG4576	3R	116.216	0.49489	0.125811	3.93361	8.3678e-05	0.00128366
FBgn0027356	Amphiphysin	CG8604	2R	5217.66	0.200198	0.0509694	3.92781	8.5723e-05	0.00131244
FBgn0041582	tamo	CG4057	2R	1962.01	0.222613	0.0569649	3.9079	9.31009e-05	0.00141649
FBgn0032140	CG13117	CG13117	2L	450.099	0.342741	0.087733	3.90664	9.35881e-05	0.00142279
FBgn0004860	polyhomeotic distal	CG3895	X	498.731	0.238052	0.0613526	3.88006	0.000104431	0.00156381
FBgn0035695	CG10226	CG10226	3L	1477.35	0.58127	0.149846	3.87912	0.000104833	0.00156923
FBgn0002973	numb	CG3779	2L	2222.25	0.266975	0.0690464	3.8666	0.000110365	0.00164194
FBgn0002733	Enhancer of split mbeta%2C helix-loop-helix	CG14548	3R	109.441	0.422389	0.109492	3.85772	0.000114449	0.0017014
FBgn0040600	CG13631	CG13631	3R	1525.3	0.269225	0.0697946	3.85739	0.000114603	0.00170238
FBgn0035779	CG8562	CG8562	3L	1340.38	0.37387	0.0974763	3.8355	0.00012531	0.00184943
FBgn0001223	Heat shock protein 22	CG4460	3L	4369.01	0.699985	0.182807	3.82909	0.000128617	0.00189251
FBgn0030847	CG12991	CG12991	X	1385.14	0.178446	0.0467181	3.81963	0.000133651	0.00196139
FBgn0001263	inactivation no afterpotential D	CG3504	2R	2410.82	0.365323	0.0957448	3.81559	0.000135857	0.00199226
FBgn0037633	CG9839	CG9839	3R	111.591	0.285797	0.0751356	3.80375	0.000142521	0.00208059
FBgn0026409	Mitochondrial phosphate carrier protein	CG4994	3L	18736.3	0.119954	0.0315759	3.79891	0.000145336	0.00211505
FBgn0032494	CG5945	CG5945	2L	9342.76	0.433315	0.114251	3.79267	0.000149039	0.00216275
FBgn0261703	germ cell-expressed bHLH-PAS	CG42739	X	1463.74	0.194714	0.0513582	3.7913	0.000149862	0.00217308
FBgn0028371	jitterbug	CG30092	2R	5568.83	0.375307	0.0991193	3.78641	0.000152838	0.00221212
FBgn0039266	CG11791	CG11791	3R	3015.7	0.230131	0.0608069	3.78462	0.000153943	0.00222315
FBgn0028916	CG33090	CG33090	2L	982.24	0.16596	0.0439363	3.7773	0.00015854	0.00228277
FBgn0033593	Listericin	CG9080	2R	617.885	0.959772	0.255118	3.76207	0.000168512	0.00240929
FBgn0266375	Inositol 1%2C4%2C5-triphosphate kinase 2	CG45017	X	1571.03	0.247158	0.065807	3.75581	0.000172784	0.00246688
FBgn0033739	Dystrobrevin-like	CG8529	2R	1439.04	0.194858	0.0520027	3.74707	0.000178913	0.00254691
FBgn0017561	Open rectifier K[+] channel 1	CG1615	X	644.201	0.418629	0.112214	3.73063	0.000191003	0.00270124
FBgn0250785	varicose	CG9326	2L	1685.8	0.184797	0.04965	3.722	0.000197653	0.00278316
FBgn0263080	CG43348	CG43348	2L	158.051	0.986698	0.265551	3.71566	0.000202675	0.00284872
FBgn0040259	Ugt86Da	CG18578	3R	2058.47	0.289267	0.0778854	3.71401	0.000204003	0.00286222
FBgn0001169	Hairless	CG5460	3R	776.531	0.182168	0.0491433	3.70687	0.000209834	0.00293029
FBgn0037327	pancreatic eIF-2alpha kinase	CG2087	3R	1843.28	0.21346	0.0575838	3.70694	0.000209777	0.00293029
FBgn0035977	Peptidoglycan recognition protein LF	CG4437	3L	211.559	0.518092	0.140112	3.69771	0.000217554	0.00302077
FBgn0035089	Pherokine 3	CG9358	2R	707.613	0.440952	0.119607	3.68667	0.00022721	0.00314029
FBgn0010786	lethal (3) 02640	CG9165	3L	2719	0.244591	0.0668292	3.65994	0.000252273	0.0034548
FBgn0000535	ether a go-go	CG10952	X	877.132	0.288131	0.0790106	3.64674	0.000265592	0.00361684
FBgn0022800	Cadherin 96Ca	CG10244	3R	405.798	0.240994	0.0663363	3.63291	0.000280245	0.00379251
FBgn0019890	Smg5	CG8954	2L	4840.81	0.193056	0.0532222	3.62736	0.000286331	0.00386547
FBgn0003447	singed	CG32858	X	846.752	0.274796	0.0759291	3.61912	0.000295609	0.00397693
FBgn0003656	swiss cheese	CG2212	X	6235.44	0.142956	0.0395702	3.61273	0.000302988	0.00406357
FBgn0035948	CG5644	CG5644	3L	198.832	0.335227	0.093111	3.60029	0.000317858	0.00424109
FBgn0004797	midway	CG31991	2L	936.059	0.47473	0.132021	3.59587	0.000323308	0.00430643
FBgn0004373	four wheel drive	CG7004	3L	3836.74	0.128913	0.0359253	3.58837	0.000332752	0.0044171
FBgn0261560	Thor	CG8846	2L	7443.4	0.476823	0.133353	3.57566	0.000349352	0.00460605
FBgn0016081	furry	CG32045	3L	5880.67	0.185344	0.0519657	3.56666	0.000361561	0.00474772
FBgn0086359	Invadolysin	CG3953	3R	2330.96	0.578993	0.162522	3.56255	0.000367276	0.00481628
FBgn0261238	Alhambra	CG1070	3R	1305.19	0.181908	0.0511206	3.55841	0.000373106	0.0048845
FBgn0033337	CG8272	CG8272	2R	885.406	0.142613	0.0401091	3.55564	0.000377065	0.00492804
FBgn0003218	retinal degeneration B	CG11111	X	3608.5	0.159142	0.0447812	3.55378	0.00037974	0.00495967
FBgn0031219	CG13694	CG13694	2L	25.9165	0.563923	0.159411	3.53755	0.000403859	0.00524303
FBgn0261526	Neurotrophin 1	CG42576	3L	5.52528	1.08167	0.306189	3.5327	0.000411335	0.00532057
FBgn0034194	CG15611	CG15611	2R	1140.55	0.171247	0.0485448	3.52761	0.000419328	0.00540599
FBgn0263316	Multidrug resistance protein 4 ortholog	CG14709	3R	1299.23	0.280707	0.0796223	3.52548	0.000422713	0.00544423
FBgn0028421	Kinesin associated protein 3	CG11759	X	1005.44	0.137384	0.0390313	3.51984	0.000431801	0.00554892
FBgn0011740	alpha Mannosidase II	CG18802	3R	1123.68	0.133718	0.038004	3.51852	0.000433959	0.00557248
FBgn0028544	CG16884	CG16884	2L	152.166	0.4945	0.14067	3.51533	0.000439211	0.00563249
FBgn0032773	fondue	CG15825	2L	4072.74	0.560507	0.159545	3.51315	0.000442825	0.00567509
FBgn0040729	CG15126	CG15126	2R	184.995	0.377083	0.107705	3.50107	0.000463392	0.00589599
FBgn0035425	CG17746	CG17746	3L	1336.97	0.125359	0.0359292	3.48906	0.000484727	0.00613535
FBgn0033903	CG8323	CG8323	2R	666.678	0.241233	0.0692285	3.48459	0.000492891	0.00622049
FBgn0052666	Death-associated protein kinase related	CG32666	X	1469.96	0.181477	0.0524413	3.46058	0.000539013	0.0067467
FBgn0003090	prickle	CG11084	2R	298.175	0.252829	0.0735091	3.43943	0.000582941	0.00724424
FBgn0262081	C-terminal Src kinase	CG42317	3R	2944.15	0.201062	0.0586047	3.43081	0.000601777	0.0074569
FBgn0260632	dorsal	CG6667	2L	2595.14	0.179395	0.0523869	3.42443	0.00061609	0.0076028
FBgn0031530	polypeptide GalNAc transferase 2	CG3254	2L	512.332	0.173779	0.0507536	3.42397	0.000617124	0.00761074
FBgn0260767	CG42565	CG42565	2R	79.7735	0.605957	0.17764	3.41116	0.000646869	0.00793484
FBgn0035926	CG5804	CG5804	3L	1583.74	0.369203	0.108288	3.40947	0.000650894	0.00797919
FBgn0039818	CG11318	CG11318	3R	175.401	0.633891	0.18657	3.39761	0.000679769	0.0082862
FBgn0030331	CG15221	CG15221	X	126.543	0.507123	0.149285	3.39702	0.000681238	0.00829891
FBgn0083973	CG34137	CG34137	2L	11.4865	0.778033	0.229862	3.38478	0.000712359	0.00862138
FBgn0052984	CG32984	CG32984	2L	97.9949	0.842851	0.249095	3.38365	0.000715289	0.00865146
FBgn0003943	Ubiquitin-63E	CG11624	3L	57694.2	0.21006	0.0622281	3.37564	0.000736447	0.00887979
FBgn0266599	Heat shock protein cognate 4	CG4264	3R	59294.5	0.176716	0.0523836	3.37351	0.00074217	0.00894049
FBgn0265623	Suppressor of zeste 2	CG3905	2R	648.491	0.228693	0.067807	3.37271	0.00074433	0.0089582
FBgn0033051	dream	CG7863	2R	229.157	0.296536	0.0879438	3.37188	0.000746563	0.00897952
FBgn0011556	zetaTrypsin	CG12387	2R	561.744	0.346773	0.103007	3.36651	0.000761262	0.00913936
FBgn0030894	CG7192	CG7192	X	1010.23	0.191964	0.0570671	3.36384	0.000768671	0.00921979
FBgn0038853	Rho GTPase activating protein at 93B	CG3421	3R	1056.75	0.158264	0.0470669	3.36254	0.000772292	0.0092502
FBgn0261673	no extended memory	CG8776	2R	2802.18	0.195502	0.0581636	3.36124	0.00077594	0.0092841
FBgn0034943	Flavin-containing monooxygenase 1	CG3006	2R	240.967	0.425428	0.126776	3.35575	0.000791508	0.00945004
FBgn0042135	CG18812	CG18812	2R	6935.26	0.141468	0.0421925	3.35291	0.000799659	0.00952691
FBgn0013995	Na/Ca-exchange protein	CG5685	3R	6794.93	0.123536	0.0368937	3.34842	0.00081273	0.00966193
FBgn0037409	Osiris 24	CG15589	3R	72.0652	0.366274	0.109464	3.34608	0.000819639	0.0097411
FBgn0004414	male-specific opa containing gene	CG14560	3L	6996.05	0.431579	0.129038	3.34459	0.000824041	0.00979042
FBgn0039637	CG11880	CG11880	3R	3201.41	0.224287	0.067259	3.33467	0.000853995	0.0100939
FBgn0051869	CG31869	CG31869	2L	616.343	0.300387	0.0901168	3.33331	0.00085819	0.0101374
FBgn0264903	CG44094	CG44094	3R	6.88247	5.33416	1.60124	3.33126	0.000864535	0.0101938
FBgn0035544	CG15021	CG15021	3L	1997.25	0.504121	0.151467	3.32827	0.000873875	0.0102914
FBgn0039873	Sodium-dependent multivitamin transporter	CG2191	3R	1708.39	0.699421	0.210951	3.31556	0.000914605	0.0106774
FBgn0039479	CG14257	CG14257	3R	54.1932	0.603874	0.18227	3.31308	0.000922732	0.010753
FBgn0033518	Peroxiredoxin 2540-2	CG11765	2R	3121.67	0.346043	0.105378	3.28384	0.00102402	0.0117747
FBgn0030086	CG7033	CG7033	X	2689.32	0.202596	0.0617929	3.27864	0.0010431	0.0119486
FBgn0010280	TBP-associated factor 4	CG5444	3L	3419.35	0.0897754	0.0274028	3.27614	0.00105235	0.012033
FBgn0020907	Sarcoplasmic calcium-binding protein 2	CG14904	3R	1868.65	0.194448	0.0594269	3.27206	0.00106767	0.0121815
FBgn0051635	CG31635	CG31635	2L	4209.24	0.137164	0.0420389	3.26279	0.00110322	0.0125336
FBgn0020620	Related to the N terminus of tre oncogene	CG8085	2R	1636.73	0.134244	0.0411525	3.26211	0.00110586	0.0125555
FBgn0259713	CG42367	CG42367	2L	5.64229	1.28652	0.397411	3.23726	0.00120683	0.0135408
FBgn0038053	CG18549	CG18549	3R	1071.78	0.14804	0.0457517	3.23572	0.00121336	0.0136063
FBgn0039257	tenectin	CG13648	3R	912.112	0.326286	0.100924	3.23299	0.00122503	0.0137214
FBgn0010825	Grunge	CG6964	3L	2953.61	0.174957	0.0541712	3.2297	0.0012392	0.0138563
FBgn0034514	CG13427	CG13427	2R	5.6565	1.03987	0.32216	3.22782	0.00124738	0.0139225
FBgn0052816	CG32816	CG32816	X	85.89	0.270777	0.0842093	3.21552	0.00130209	0.0144695
FBgn0031646	CG2837	CG2837	2L	52.4692	0.537641	0.167634	3.20724	0.00134015	0.014819
FBgn0038897	CG5849	CG5849	3R	295.546	0.31127	0.0971073	3.20542	0.00134864	0.0149
FBgn0035625	Blimp-1	CG5249	3L	1492.51	0.239199	0.0746891	3.2026	0.00136192	0.0150169
FBgn0032731	Swiprosin-1	CG10641	2L	1771.27	0.226655	0.0709584	3.19419	0.00140222	0.0153743
FBgn0036834	CG6836	CG6836	3L	475.375	0.228737	0.0717868	3.18634	0.00144086	0.0157535
FBgn0243516	Verprolin 1	CG13503	2R	4282.51	0.152444	0.0480013	3.17582	0.00149412	0.0162628
FBgn0263278	Fic domain-containing protein	CG9523	2L	667.94	0.152447	0.0481696	3.16479	0.00155193	0.0167888
FBgn0031011	CG8034	CG8034	X	1856.95	0.218853	0.0692012	3.16257	0.00156384	0.0169129
FBgn0259973	Seminal fluid protein 79	CG42483	3L	438.764	0.705723	0.22327	3.16084	0.00157314	0.0169899
FBgn0011701	reversed polarity	CG31240	3R	360.007	0.255541	0.0810023	3.15473	0.00160645	0.0173113
FBgn0039239	CG13641	CG13641	3R	37.4373	0.627478	0.199209	3.14985	0.00163354	0.0175642
FBgn0032187	CG4839	CG4839	2L	706.497	0.266391	0.084944	3.13608	0.00171224	0.0182642
FBgn0034215	Methylthioadenosine phosphorylase ortholog	CG4802	2R	1117.53	0.202318	0.0645372	3.1349	0.00171913	0.0183327
FBgn0029895	CG14441	CG14441	X	1433.27	0.184249	0.0589371	3.12619	0.00177086	0.0187917
FBgn0038337	CG6125	CG6125	3R	1585.36	0.374386	0.119924	3.12185	0.00179722	0.0190402
FBgn0039561	mitoferrin	CG4963	3R	4494.19	0.138961	0.0445366	3.12015	0.00180762	0.0191244
FBgn0085476	CG34447	CG34447	2L	366.881	0.519065	0.166424	3.11893	0.00181511	0.0191884
FBgn0000244	blistery	CG9379	3R	2666.28	0.111773	0.0358423	3.11848	0.00181788	0.0191913
FBgn0033087	Heparan sulfate C5-epimerase	CG3194	2R	743.515	0.163494	0.0525383	3.11191	0.00185882	0.0195704
FBgn0266449	Kruppel homolog 2	CG9159	2L	3103.14	0.106562	0.0342487	3.11141	0.00186195	0.0195927
FBgn0023441	fusilli	CG8205	2R	5723.79	0.195731	0.0630062	3.10654	0.0018929	0.0198237
FBgn0030432	CG4404	CG4404	X	1182.09	0.204049	0.0657081	3.10539	0.00190031	0.0198942
FBgn0022787	Helicase 89B	CG4261	3R	2083.36	0.142397	0.04588	3.10368	0.00191128	0.0199957
FBgn0041723	rhomboid-5	CG33304	2L	485.937	0.181679	0.0585387	3.10356	0.00191206	0.0199957
FBgn0053542	unpaired 3	CG33542	X	17.5955	0.896913	0.289281	3.10049	0.00193198	0.0201715
FBgn0003499	stripe	CG7847	3R	598.263	0.337744	0.109009	3.09831	0.0019463	0.0202939
FBgn0263108	BTB-protein-VII	CG43365	3L	3317.46	0.101391	0.0327447	3.09641	0.0019588	0.0204024
FBgn0030508	CG15760	CG15760	X	253.386	0.190611	0.0615849	3.09509	0.00196754	0.0204739
FBgn0262823	CG43194	CG43194	3R	31.0871	0.579836	0.18769	3.08933	0.00200606	0.0208332
FBgn0004839	off-track	CG8967	2R	152.727	0.266417	0.0864297	3.08247	0.0020529	0.021263
FBgn0037762	elongase F	CG16905	3R	15.8859	0.603796	0.195961	3.08121	0.00206163	0.0213194
FBgn0031066	Cytochrome c oxidase subunit VIb	CG14235	X	14182.8	0.103659	0.0336674	3.07892	0.00207753	0.021461
FBgn0031299	CG4629	CG4629	2L	697.881	0.170431	0.055543	3.06845	0.00215174	0.0221219
FBgn0030605	CG5548	CG5548	X	2658.63	0.159286	0.0519554	3.06583	0.00217066	0.022287
FBgn0003514	spaghetti squash	CG3595	X	2569.67	0.13158	0.0430197	3.05861	0.00222369	0.0227535
FBgn0035228	CG12091	CG12091	3L	4649.85	0.124012	0.0405575	3.05768	0.00223056	0.0227998
FBgn0032805	CG10337	CG10337	2L	271.779	0.344095	0.112641	3.0548	0.00225211	0.0229839
FBgn0000667	alpha actinin	CG4376	X	13528.1	0.202356	0.0662653	3.05372	0.00226019	0.0230483
FBgn0029826	CG6041	CG6041	X	231.382	0.232156	0.0762365	3.04521	0.0023252	0.0235999
FBgn0015222	Ferritin 1 heavy chain homologue	CG2216	3R	24060.8	0.167165	0.0548973	3.04506	0.00232637	0.0236001
FBgn0264495	grappa	CG42803	3R	4741.84	0.170114	0.0559124	3.04252	0.0023461	0.0237625
FBgn0015577	alpha-Esterase-9	CG1128	3R	1473.18	0.227223	0.0746944	3.04203	0.00234989	0.0237947
FBgn0259164	CG42269	CG42269	3L	181.409	0.572017	0.188245	3.03869	0.00237609	0.0239975
FBgn0005642	wings down	CG1454	3R	794.279	0.116972	0.0385864	3.03144	0.00243393	0.0245372
FBgn0038145	DnaJ-like-2	CG8863	3R	15202	0.0798727	0.0264275	3.02233	0.00250837	0.0251769
FBgn0028949	CG15254	CG15254	2L	135.582	0.963029	0.319605	3.01319	0.0025852	0.0258581
FBgn0038331	Cerebral cavernous malformation 3 ortholog	CG5073	3R	1611.48	0.17038	0.056729	3.00341	0.00266977	0.0265494
FBgn0029801	CG15771	CG15771	X	1878.7	0.2415	0.0808168	2.98824	0.00280589	0.0276569
FBgn0031629	C-type lectin 27kD	CG3244	2L	2480.56	0.309604	0.103651	2.98699	0.00281742	0.0277635
FBgn0036698	CG7724	CG7724	3L	651.579	0.311674	0.104386	2.98579	0.00282843	0.0278649
FBgn0036273	CG10426	CG10426	3L	702.708	0.144856	0.0486811	2.97561	0.00292406	0.0287125
FBgn0015229	gliolectin	CG6575	3R	762.679	0.16898	0.0570558	2.96166	0.00305981	0.0298648
FBgn0262475	bruno-2	CG43065	2L	2082.05	0.148345	0.0501032	2.9608	0.00306844	0.0299315
FBgn0020545	kraken	CG3943	2L	2767.48	0.175689	0.0593434	2.96055	0.00307088	0.0299428
FBgn0000409	Cytochrome c proximal	CG17903	2L	20619.4	0.220736	0.0746084	2.95859	0.00309048	0.0301188
FBgn0260743	Glutamate Carrier 1	CG18347	3R	882.359	0.133917	0.0454222	2.94827	0.00319562	0.0309884
FBgn0033905	CG18324	CG18324	2R	567.658	0.210141	0.0713399	2.94563	0.00322293	0.0312057
FBgn0028646	aralar1	CG2139	3R	4336.62	0.244417	0.0829978	2.94486	0.00323104	0.0312695
FBgn0024989	CG3777	CG3777	X	164.837	0.34356	0.116779	2.94197	0.00326133	0.0315313
FBgn0004861	polyhomeotic proximal	CG18412	X	553.788	0.206646	0.0702778	2.94041	0.0032778	0.0316591
FBgn0010812	unc-45	CG2708	3R	1527.83	0.250793	0.0854335	2.93554	0.0033297	0.032057
FBgn0036684	CG3764	CG3764	3L	1289.73	0.242563	0.0826563	2.9346	0.00333974	0.0321298
FBgn0263220	Hyperkinetic	CG43388	X	2815.1	0.17474	0.0597834	2.92288	0.00346806	0.0331676
FBgn0016693	Putative Achaete Scute Target 1	CG6148	3R	6509.41	0.129303	0.0443055	2.91844	0.00351786	0.0335369
FBgn0016756	Ubiquitin-specific protease 64E	CG5486	3L	10279.5	0.109757	0.0376523	2.91502	0.00355664	0.0338651
FBgn0033733	CG8834	CG8834	2R	3941.8	0.324764	0.11143	2.91451	0.00356251	0.0338948
FBgn0085390	Diacyl glycerol kinase	CG34361	2R	2778.3	0.147775	0.0507207	2.9135	0.00357398	0.0339637
FBgn0000047	Actin 88F	CG5178	3R	14772.1	0.772389	0.265911	2.90469	0.00367614	0.0347987
FBgn0024913	Activin-beta	CG11062	4	401.57	0.268126	0.0924108	2.90145	0.00371438	0.035135
FBgn0003175	plexus	CG4444	2R	1996.06	0.183874	0.0633996	2.90023	0.00372886	0.0352463
FBgn0264598	Protostome-specific GEF	CG43947	X	1518.55	0.178788	0.0616556	2.89979	0.00373408	0.0352772
FBgn0052676	CG32676	CG32676	X	3044.11	0.162201	0.0559496	2.89905	0.00374292	0.0353448
FBgn0030486	Set2	CG1716	X	2100.06	0.133526	0.0461573	2.89284	0.00381771	0.0358659
FBgn0263929	javelin-like	CG43162	3R	2977.59	0.109649	0.0379344	2.89049	0.00384646	0.0360776
FBgn0052675	Transport and Golgi organization 5	CG32675	X	2763.63	0.115335	0.039947	2.8872	0.00388688	0.0364041
FBgn0032810	CG13077	CG13077	2L	319.732	0.218162	0.0756886	2.88236	0.00394709	0.0369059
FBgn0085442	Na%2CK-ATPase Interacting	CG34413	2R	3098.28	0.134838	0.0467966	2.88135	0.00395971	0.0369705
FBgn0010040	Glutathione S transferase D4	CG11512	3R	25.9298	0.649339	0.22551	2.87943	0.00398397	0.0371614
FBgn0004387	Kinesin-like protein at 98A	CG5658	3R	1952.27	0.176809	0.0616141	2.86963	0.00410959	0.038114
FBgn0036363	CG10140	CG10140	3L	8.56026	1.28954	0.449833	2.86671	0.00414757	0.0384296
FBgn0035983	CG4080	CG4080	3L	1765.55	0.155216	0.0541678	2.86546	0.00416407	0.0385642
FBgn0050421	CG30421	CG30421	2R	1276.1	0.161416	0.0564291	2.86051	0.00422962	0.039069
FBgn0031999	CG8419	CG8419	2L	93.869	0.444633	0.155551	2.85843	0.00425739	0.0392975
FBgn0052040	CG32040	CG32040	3L	66.0038	0.389769	0.136598	2.85339	0.00432553	0.0397379
FBgn0004370	Protein tyrosine phosphatase 10D	CG1817	X	2060.67	0.151146	0.0531212	2.8453	0.00443692	0.0405319
FBgn0040238	Bestrophin 1	CG6264	3R	1299.25	0.162768	0.0572304	2.84409	0.00445383	0.0406578
FBgn0010452	tartan	CG11280	3L	311.258	0.186042	0.0654361	2.84311	0.00446753	0.0407637
FBgn0021814	Vacuolar protein sorting 28	CG12770	2R	2098.61	0.137682	0.0484262	2.84313	0.00446731	0.0407637
FBgn0035871	Bax Inhibitor-1	CG7188	3L	7179.71	0.0717159	0.0252775	2.83714	0.0045519	0.0414656
FBgn0260479	CG31904	CG31904	2L	543.491	0.564256	0.19896	2.83603	0.00456778	0.0415907
FBgn0003028	ovo	CG6824	X	293.919	0.197688	0.0697239	2.83529	0.00457835	0.0416577
FBgn0003149	Paramyosin	CG5939	3L	27989.3	0.168374	0.0593835	2.83536	0.00457741	0.0416577
FBgn0004456	multiple edematous wings	CG1771	X	1160.55	0.192102	0.0677855	2.83396	0.00459747	0.0418122
FBgn0020385	pugilist	CG4067	3R	4653.63	0.422069	0.149157	2.8297	0.00465918	0.0422954
FBgn0030608	Lipid storage droplet-2	CG9057	X	10883.2	0.219599	0.0776054	2.82969	0.00465929	0.0422954
FBgn0053459	CG33459	CG33459	2R	11.8165	1.9118	0.676202	2.82726	0.00469483	0.0425882
FBgn0035767	CG8596	CG8596	3L	938.903	0.168975	0.0597699	2.82709	0.00469727	0.0426004
FBgn0261477	scruin like at the midline	CG5186	2R	4467.51	0.0917911	0.032567	2.81853	0.00482438	0.0435705
FBgn0053147	Heparan sulfate 3-O sulfotransferase-A	CG33147	2R	986.866	0.161231	0.0573948	2.80916	0.00496704	0.0446209
FBgn0039154	Niemann-Pick type C-2f	CG6164	3R	656.159	0.295116	0.105406	2.7998	0.00511349	0.045713
FBgn0000346	comatose	CG1618	X	3087.86	0.113028	0.0404279	2.7958	0.00517717	0.0461892
FBgn0015221	Ferritin 2 light chain homologue	CG1469	3R	20536.5	0.180899	0.0647707	2.79292	0.00522345	0.0465491
FBgn0034083	lambik	CG8434	2R	1537.42	0.170071	0.0608977	2.79273	0.00522656	0.0465654
FBgn0040372	G9a	CG2995	X	753.886	0.121048	0.0434017	2.78903	0.0052867	0.0470259
FBgn0004635	rhomboid	CG1004	3L	655.028	0.277024	0.0994353	2.78597	0.00533683	0.0474069
FBgn0035229	CG7852	CG7852	3L	2966.64	0.0987562	0.0354575	2.7852	0.00534951	0.0474912
FBgn0000635	Fasciclin 2	CG3665	X	2637.53	0.156262	0.056113	2.78478	0.00535644	0.0475377
FBgn0024897	b6	CG3100	X	38.4647	0.457135	0.164238	2.78337	0.00537973	0.0477009
FBgn0263077	CG43340	CG43340	2R	5233.76	0.172384	0.061946	2.78281	0.00538906	0.0477727
FBgn0264343	CG43799	CG43799	2L	4.64329	1.00032	0.361269	2.76891	0.00562444	0.0494651
