# Supplementary material for: Canalization of gene expression is a major signature of regulatory cold adaptation in temperate Drosophila melanogaster
Source: BMC Genomics. 2016 Aug 8;17:574. doi: 10.1186/s12864-016-2866-0 (PMC4977637; doi:10.1186/s12864-016-2866-0)
Supplement: Additional file 6: Table S5. — Downregulated genes rec15 vs. RT (FDR < 5 %) (XLS 129 kb) [file 12864_2016_2866_MOESM6_ESM.xls]

## Sheet: 15down
FB identifier	name	CG number	chromosome	baseMean	log2FoldChange	lfcSE	stat	pvalue	padj
FBgn0263773	fledgling of Klp38B	CG43690	2L	4293.61	-0.841562	0.0886758	-9.49031	2.30338e-21	2.01076e-19
FBgn0004919	goliath	CG2679	2R	940.857	-0.825738	0.0993262	-8.3134	9.30003e-17	6.12669e-15
FBgn0034742	CG4294	CG4294	2R	1175.78	-0.457007	0.0567171	-8.05767	7.77653e-16	4.76056e-14
FBgn0052669	CG32669	CG32669	X	376.383	-0.562369	0.0748902	-7.50925	5.94653e-14	3.17589e-12
FBgn0032913	CG9259	CG9259	2L	3990.94	-0.886803	0.118541	-7.48098	7.37728e-14	3.89725e-12
FBgn0019643	Dopamine N acetyltransferase	CG3318	2R	3860.87	-0.436841	0.0614917	-7.10407	1.21137e-12	5.64831e-11
FBgn0053511	CG33511	CG33511	2L	76.572	-2.16698	0.325841	-6.65043	2.92231e-11	1.17904e-09
FBgn0002985	odd skipped	CG3851	2L	269.947	-0.772857	0.11677	-6.61862	3.6257e-11	1.4508e-09
FBgn0032022	CG14275	CG14275	2L	724.122	-0.564636	0.0874711	-6.45511	1.08137e-10	4.11557e-09
FBgn0032079	CG31886	CG31886	2L	555.962	-0.54083	0.0844553	-6.40373	1.51623e-10	5.69595e-09
FBgn0029914	CG4558	CG4558	X	270.927	-0.298168	0.0476534	-6.25703	3.92389e-10	1.42246e-08
FBgn0040336	Seipin	CG9904	X	430.193	-0.541212	0.0871508	-6.21006	5.29641e-10	1.89531e-08
FBgn0040531	CG11741	CG11741	3R	27.0985	-1.50228	0.246608	-6.09179	1.11655e-09	3.8335e-08
FBgn0027548	spenito	CG2910	2R	799.142	-0.210766	0.034745	-6.06609	1.31065e-09	4.45277e-08
FBgn0037613	Cyclin-dependent kinase subunit 85A	CG9790	3R	743.714	-0.264626	0.0444844	-5.94873	2.70223e-09	8.85594e-08
FBgn0051380	CG31380	CG31380	3R	373.234	-0.522649	0.0885892	-5.89969	3.64183e-09	1.16796e-07
FBgn0030968	CG7322	CG7322	X	1233.86	-0.408482	0.0692765	-5.8964	3.71524e-09	1.18857e-07
FBgn0034275	CG5002	CG5002	2R	822.927	-0.601472	0.102698	-5.85672	4.72099e-09	1.49558e-07
FBgn0003515	scarlet	CG4314	3L	477.542	-0.43232	0.0739432	-5.84665	5.01564e-09	1.57993e-07
FBgn0022893	Decondensation factor 31	CG2207	2L	1278.03	-0.355721	0.0612198	-5.81054	6.22706e-09	1.938e-07
FBgn0000261	Catalase	CG6871	3L	20045.2	-0.24326	0.0423936	-5.73814	9.57204e-09	2.90248e-07
FBgn0037186	CG11241	CG11241	3L	494.59	-0.458765	0.0806914	-5.68543	1.30484e-08	3.91091e-07
FBgn0036381	CG8745	CG8745	3L	3270.37	-0.570802	0.100606	-5.67362	1.39809e-08	4.16794e-07
FBgn0030816	CG16700	CG16700	X	597.809	-0.320681	0.0566146	-5.66427	1.4765e-08	4.38491e-07
FBgn0033297	Maltase A8	CG8690	2R	3372.64	-0.898087	0.15871	-5.65868	1.52541e-08	4.51295e-07
FBgn0039178	CG6356	CG6356	3R	497.66	-0.512386	0.0913167	-5.61108	2.01066e-08	5.83766e-07
FBgn0039203	CG13618	CG13618	3R	873.969	-0.746454	0.133203	-5.60388	2.09603e-08	6.05392e-07
FBgn0019928	Ser8	CG4812	2R	674.768	-1.06062	0.18931	-5.60254	2.1123e-08	6.0964e-07
FBgn0037007	CG5059	CG5059	3L	3343.69	-0.511813	0.0915871	-5.58826	2.29352e-08	6.59498e-07
FBgn0033742	CG8550	CG8550	2R	196.675	-0.519788	0.0934913	-5.55975	2.7016e-08	7.7058e-07
FBgn0038959	CG13856	CG13856	3R	79.9674	-0.820011	0.150166	-5.4607	4.74258e-08	1.31703e-06
FBgn0039342	CG5107	CG5107	3R	7600.5	-0.863521	0.158758	-5.43924	5.35087e-08	1.4723e-06
FBgn0037555	transcriptional Adaptor 2b	CG9638	3R	602.123	-0.300146	0.055196	-5.43781	5.3938e-08	1.48307e-06
FBgn0034741	CG4269	CG4269	2R	519.132	-2.00707	0.369919	-5.42569	5.77322e-08	1.57626e-06
FBgn0037788	CG3940	CG3940	3R	1693.79	-0.410256	0.0759001	-5.40521	6.47313e-08	1.75261e-06
FBgn0029894	CG14440	CG14440	X	340.187	-0.27531	0.0518557	-5.30916	1.10134e-07	2.87977e-06
FBgn0052095	CG32095	CG32095	3L	147.082	-0.310932	0.0592155	-5.25086	1.51394e-07	3.89583e-06
FBgn0016694	PAR-domain protein 1	CG17888	3L	5360.43	-0.460084	0.0882952	-5.21074	1.88088e-07	4.77069e-06
FBgn0032684	CG10178	CG10178	2L	1033.77	-0.663797	0.127548	-5.20428	1.94749e-07	4.92682e-06
FBgn0010356	TBP-associated factor 5	CG7704	2R	290.2	-0.341179	0.065883	-5.17856	2.23607e-07	5.60915e-06
FBgn0015575	alpha-Esterase-7	CG1112	3R	4427.27	-0.416076	0.0803543	-5.17802	2.24251e-07	5.61839e-06
FBgn0032266	CG18302	CG18302	2L	278.919	-1.10452	0.213693	-5.16872	2.35706e-07	5.89023e-06
FBgn0040252	Ugt86Dh	CG4772	3R	363.137	-0.455835	0.0888169	-5.1323	2.86219e-07	7.02627e-06
FBgn0038718	CG17752	CG17752	3R	1533.95	-0.826897	0.161305	-5.1263	2.95485e-07	7.21733e-06
FBgn0031453	Bacchus	CG9894	2L	6633.49	-0.275392	0.0538249	-5.11645	3.11347e-07	7.57152e-06
FBgn0004364	18 wheeler	CG8896	2R	972.912	-0.399089	0.0786632	-5.07338	3.90807e-07	9.3866e-06
FBgn0030208	Protein phosphatase 4 regulatory subunit 2-related protein	CG2890	X	782.395	-0.24859	0.049272	-5.04526	4.52914e-07	1.07589e-05
FBgn0053099	CG33099	CG33099	3R	246.553	-0.492456	0.0985814	-4.99543	5.87062e-07	1.36948e-05
FBgn0015602	Boundary element-associated factor of 32kD	CG10159	2R	456.531	-0.17711	0.0356053	-4.97425	6.55004e-07	1.51437e-05
FBgn0031229	CG3436	CG3436	2L	412.216	-0.266625	0.0536344	-4.97116	6.65549e-07	1.53419e-05
FBgn0039310	CG11878	CG11878	3R	1771.05	-0.769454	0.155691	-4.9422	7.72453e-07	1.75567e-05
FBgn0027562	CG10345	CG10345	3R	1555.93	-0.626621	0.127403	-4.91842	8.72449e-07	1.97378e-05
FBgn0032381	Maltase B1	CG14934	2L	1105.81	-1.63805	0.333045	-4.91842	8.7247e-07	1.97378e-05
FBgn0034110	Autophagy-specific gene 9	CG3615	2R	1071.23	-0.293279	0.0597202	-4.91088	9.06703e-07	2.04173e-05
FBgn0028426	Juvenile hormone-inducible protein 1	CG3298	2R	190.458	-0.308614	0.0628529	-4.9101	9.1028e-07	2.04742e-05
FBgn0053306	CG33306	CG33306	2L	940.911	-0.546363	0.112073	-4.87508	1.08766e-06	2.40744e-05
FBgn0039350	jing interacting gene regulatory 1	CG17383	3R	563.838	-0.192429	0.0396283	-4.85586	1.19868e-06	2.63075e-05
FBgn0031682	CG5828	CG5828	2L	523.188	-0.252112	0.0519488	-4.85308	1.21557e-06	2.6633e-05
FBgn0031689	Cyp28d1	CG10833	2L	2074.7	-0.674985	0.139185	-4.84956	1.23738e-06	2.70957e-05
FBgn0038719	CG16727	CG16727	3R	1228.38	-0.703734	0.14573	-4.82904	1.37196e-06	2.97085e-05
FBgn0015000	beta subunit of type I geranylgeranyl transferase	CG3469	2L	894.272	-0.27124	0.0563169	-4.81632	1.4623e-06	3.15419e-05
FBgn0051106	CG31106	CG31106	3R	676.878	-0.954205	0.198197	-4.81442	1.4763e-06	3.18088e-05
FBgn0037520	CG18268	CG18268	3R	316.461	-0.35151	0.073221	-4.80067	1.58135e-06	3.38474e-05
FBgn0038312	Zinc/iron regulated transporter-related protein 88E	CG4334	3R	227.44	-0.329399	0.0687113	-4.79396	1.6352e-06	3.4904e-05
FBgn0035443	CG12010	CG12010	3L	87.9784	-0.350829	0.0738495	-4.75059	2.0282e-06	4.26612e-05
FBgn0039313	CG11892	CG11892	3R	6310.09	-0.729108	0.153631	-4.74583	2.0765e-06	4.35595e-05
FBgn0264087	Slowpoke binding protein	CG43756	2L	1772.85	-0.546603	0.115334	-4.73929	2.14472e-06	4.49421e-05
FBgn0035632	Bifunctional Phosphopantetheine adenylyltransferase - Dephospho-CoA kinase	CG10575	3L	874.574	-0.282587	0.0596288	-4.7391	2.1467e-06	4.49594e-05
FBgn0032803	CG13082	CG13082	2L	147.326	-0.788266	0.166975	-4.72086	2.34851e-06	4.87404e-05
FBgn0036264	CG11529	CG11529	3L	139.112	-0.913558	0.193774	-4.71456	2.42234e-06	5.00326e-05
FBgn0030484	Glutathione S transferase T4	CG1681	X	4897.97	-0.384528	0.0817107	-4.70597	2.52662e-06	5.18837e-05
FBgn0030239	CG17333	CG17333	X	1064.53	-0.28591	0.0608484	-4.69873	2.61784e-06	5.3503e-05
FBgn0037612	CG8112	CG8112	3R	340.543	-0.615872	0.131379	-4.68776	2.76212e-06	5.62155e-05
FBgn0086694	Bre1	CG10542	3L	656.388	-0.216066	0.046291	-4.66757	3.04787e-06	6.16445e-05
FBgn0034490	CG9864	CG9864	2R	908.71	-0.422351	0.0911644	-4.63285	3.6066e-06	7.23811e-05
FBgn0003390	shifted	CG3135	X	793.385	-0.622114	0.134424	-4.62799	3.69224e-06	7.39854e-05
FBgn0020257	partner of paired	CG9952	2R	728.397	-0.241771	0.052249	-4.62728	3.70504e-06	7.42037e-05
FBgn0020238	14-3-3epsilon	CG31196	3R	11395.7	-0.110313	0.0238542	-4.62448	3.7554e-06	7.50194e-05
FBgn0031872	interference hedgehog	CG9211	2L	93.8429	-0.30317	0.0655614	-4.62422	3.76019e-06	7.50766e-05
FBgn0038652	CG7720	CG7720	3R	3714.82	-0.595728	0.129392	-4.60407	4.14316e-06	8.19664e-05
FBgn0031268	coiled	CG2813	2L	357.114	-0.237527	0.0517644	-4.58862	4.46192e-06	8.77819e-05
FBgn0015872	Drip	CG9023	2R	2043.06	-0.325342	0.0711355	-4.57356	4.79511e-06	9.38627e-05
FBgn0035877	CG7083	CG7083	3L	965.727	-0.2588	0.0567049	-4.56398	5.01927e-06	9.79059e-05
FBgn0035702	CG10147	CG10147	3L	139.542	-0.356791	0.078364	-4.55299	5.28881e-06	0.000102854
FBgn0085358	Diedel 3	CG34329	X	2105.55	-0.584763	0.129704	-4.50844	6.53067e-06	0.000125439
FBgn0053110	CG33110	CG33110	3R	1718.59	-0.400271	0.0892881	-4.48291	7.36309e-06	0.000140046
FBgn0033093	CG3270	CG3270	2R	1792.27	-0.404033	0.0903545	-4.47165	7.76195e-06	0.000147129
FBgn0052350	CG32350	CG32350	3L	217.116	-0.651619	0.145849	-4.46777	7.90402e-06	0.000149386
FBgn0050411	CG30411	CG30411	2R	294.781	-0.337509	0.0755882	-4.4651	8.00311e-06	0.000151185
FBgn0039483	CG14259	CG14259	3R	886.552	-0.4317	0.0967227	-4.46328	8.07155e-06	0.000152404
FBgn0011771	HEM-protein	CG5837	3L	596.538	-0.264661	0.0596361	-4.43794	9.08243e-06	0.000169926
FBgn0040817	CG14132	CG14132	3L	235.533	-0.360858	0.0819087	-4.40561	1.05485e-05	0.000195105
FBgn0037624	CG8223	CG8223	3R	411.843	-0.265885	0.060694	-4.38074	1.18276e-05	0.000216297
FBgn0026149	BCL7-like	CG17252	X	140.125	-0.345842	0.0789712	-4.37935	1.19036e-05	0.000217584
FBgn0035436	CG12016	CG12016	3L	1473.17	-0.243014	0.0557505	-4.35895	1.30689e-05	0.000237215
FBgn0051974	CG31974	CG31974	2L	1402.59	-0.354953	0.0818783	-4.33513	1.45673e-05	0.000262696
FBgn0036847	CG11577	CG11577	3L	270.143	-0.356599	0.0826608	-4.314	1.60325e-05	0.00028739
FBgn0024995	CG2680	CG2680	X	1235.24	-0.282612	0.0657595	-4.29767	1.72606e-05	0.00030644
FBgn0051075	CG31075	CG31075	3R	1651.88	-0.473859	0.110361	-4.2937	1.75722e-05	0.000311202
FBgn0036549	CG10516	CG10516	3L	1063.65	-0.610371	0.142262	-4.29047	1.78298e-05	0.000315395
FBgn0036066	CG14160	CG14160	3L	241.444	-0.386211	0.0900632	-4.28822	1.80107e-05	0.000318018
FBgn0031630	CG15629	CG15629	2L	268.817	-0.533925	0.125066	-4.26914	1.96229e-05	0.000343524
FBgn0022349	CG1910	CG1910	3R	1667.32	-0.198199	0.0464791	-4.26426	2.00562e-05	0.000350165
FBgn0030926	persephone	CG6367	X	643.168	-0.454625	0.107305	-4.23674	2.26784e-05	0.000393279
FBgn0033645	CG13196	CG13196	2R	59.6852	-0.468666	0.111005	-4.22203	2.42111e-05	0.000418019
FBgn0039068	CG13827	CG13827	3R	154.073	-0.516231	0.122271	-4.22203	2.42111e-05	0.000418019
FBgn0039202	CG13622	CG13622	3R	36.2009	-0.687395	0.16317	-4.21277	2.52261e-05	0.000434197
FBgn0039151	CG13607	CG13607	3R	1688.09	-0.740949	0.176214	-4.20483	2.61275e-05	0.000447063
FBgn0001148	gooseberry	CG3388	2R	41.2925	-0.50575	0.120833	-4.18552	2.84519e-05	0.000484155
FBgn0042110	CG18765	CG18765	3R	24.4643	-0.78581	0.187759	-4.18521	2.84907e-05	0.000484603
FBgn0031182	Cyp6t1	CG1644	X	448.589	-0.533258	0.127513	-4.182	2.88961e-05	0.000490641
FBgn0031004	CG7992	CG7992	X	627.019	-0.412967	0.0987851	-4.18046	2.90923e-05	0.000493543
FBgn0039711	CG7824	CG7824	3R	133.477	-0.331792	0.079411	-4.17817	2.93865e-05	0.000497018
FBgn0029866	CG3842	CG3842	X	671.452	-0.408729	0.098085	-4.16708	3.08521e-05	0.000519998
FBgn0259992	CG42489	CG42489	3R	141.821	-0.315527	0.0758271	-4.16113	3.16673e-05	0.000532125
FBgn0033993	CG8089	CG8089	2R	26.9542	-0.738956	0.177668	-4.15919	3.19383e-05	0.000535986
FBgn0015011	Adenosylhomocysteinase 89E	CG8956	3R	668.507	-0.409499	0.0985203	-4.1565	3.23164e-05	0.000541631
FBgn0038105	yellow-f2	CG8063	3R	938.161	-0.414928	0.0998846	-4.15407	3.26613e-05	0.000546704
FBgn0036433	CG9628	CG9628	3L	2264.17	-0.228287	0.054975	-4.15255	3.28787e-05	0.000550107
FBgn0039764	CG15535	CG15535	3R	131.497	-0.291847	0.070462	-4.14191	3.44431e-05	0.000573815
FBgn0023514	CG14805	CG14805	X	422.862	-0.204578	0.0494055	-4.1408	3.46093e-05	0.000575846
FBgn0051133	Seryl-tRNA synthetase-like insect mitochondrial protein	CG31133	3R	116.537	-0.30681	0.0741901	-4.13546	3.54241e-05	0.000587645
FBgn0050272	CG30272	CG30272	2R	62.1064	-1.08076	0.262199	-4.12191	3.75742e-05	0.000620228
FBgn0047178	CG32147	CG32147	3L	175.522	-0.262384	0.0636675	-4.12116	3.76976e-05	0.000621914
FBgn0038516	Pyrroline-5-carboxylate reductase-like 2	CG5840	3R	903.719	-0.522193	0.126791	-4.11852	3.81309e-05	0.000627202
FBgn0033901	O-fucosyltransferase 1	CG12366	2R	136.006	-0.259414	0.0631102	-4.1105	3.94809e-05	0.000648312
FBgn0032373	Vacuolar H[+] ATPase 100kD subunit 5	CG12602	2L	1031.74	-0.406598	0.0998784	-4.07092	4.68269e-05	0.000757755
FBgn0029765	CG16756	CG16756	X	1002.23	-0.349791	0.0861911	-4.05832	4.94262e-05	0.000795518
FBgn0025697	scavenger receptor acting in neural tissue and majority of rhodopsin is absent	CG12789	2L	1081.53	-0.30762	0.0763627	-4.02841	5.61562e-05	0.000893131
FBgn0016917	Signal-transducer and activator of transcription protein at 92E	CG4257	3R	5719.72	-0.246859	0.0613688	-4.02255	5.75714e-05	0.000913529
FBgn0039031	CG17244	CG17244	3R	785.137	-0.372093	0.0925025	-4.02252	5.75795e-05	0.000913529
FBgn0030737	CG9914	CG9914	X	5668.85	-0.518507	0.129637	-3.9997	6.34237e-05	0.000998519
FBgn0033321	CG8738	CG8738	2R	433.181	-0.452347	0.113321	-3.99173	6.55925e-05	0.00103016
FBgn0022935	D19A	CG10269	3L	533.389	-0.183676	0.0460329	-3.9901	6.60461e-05	0.00103687
FBgn0024291	Sir2	CG5216	2L	1492.4	-0.190796	0.0478407	-3.98814	6.65928e-05	0.00104419
FBgn0037491	CG1227	CG1227	3R	167.36	-0.230951	0.0582324	-3.96602	7.30826e-05	0.0011378
FBgn0265313	CG44286	CG44286	2R	1986.55	-0.24221	0.0613238	-3.94969	7.8252e-05	0.00121092
FBgn0031114	cactin	CG1676	X	327.777	-0.188225	0.0476701	-3.9485	7.86437e-05	0.00121649
FBgn0037377	CG1218	CG1218	3R	198.057	-0.222674	0.0564503	-3.9446	7.99337e-05	0.00123376
FBgn0046296	CG11534	CG11534	3L	379.313	-0.221844	0.0563765	-3.93504	8.31827e-05	0.00127858
FBgn0030001	cypher	CG15335	X	40.3167	-0.851441	0.216394	-3.93468	8.33064e-05	0.00127997
FBgn0085484	CG34455	CG34455	3L	1815.55	-0.20158	0.0513266	-3.92739	8.58726e-05	0.00131422
FBgn0025680	cryptochrome	CG3772	3R	3380.79	-0.345547	0.0881046	-3.92201	8.78132e-05	0.0013418
FBgn0010383	Cytochrome P450-18a1	CG6816	X	289.399	-0.554741	0.141499	-3.92046	8.83802e-05	0.00134941
FBgn0004862	bagpipe	CG7902	3R	34.4182	-0.462134	0.117896	-3.91983	8.86109e-05	0.0013524
FBgn0038857	Bride of doubletime	CG17282	3R	205.434	-0.304599	0.0777151	-3.91944	8.87556e-05	0.00135355
FBgn0086909	CG31751	CG31751	2L	1135.13	-0.255103	0.06543	-3.89886	9.66453e-05	0.00146298
FBgn0038371	PSEA-binding protein 45kD	CG9597	3R	32.8043	-0.487207	0.125054	-3.89598	9.78006e-05	0.00147817
FBgn0026679	Integrator 4	CG12113	X	309.697	-0.212287	0.0545413	-3.89222	9.93292e-05	0.00149837
FBgn0033421	CG1888	CG1888	2R	403.484	-0.270306	0.0694818	-3.89031	0.000100115	0.00150788
FBgn0000442	cGMP-dependent protein kinase 21D	CG3324	2L	286.982	-0.265047	0.0681556	-3.88885	0.00010072	0.00151348
FBgn0027521	CG3679	CG3679	X	1423.46	-0.431921	0.111243	-3.88269	0.000103306	0.00154935
FBgn0086683	Spf45	CG17540	2L	585.216	-0.162622	0.0419425	-3.87727	0.000105635	0.00158002
FBgn0050431	CG30431	CG30431	2R	781.425	-0.34818	0.0900358	-3.86713	0.000110124	0.00163898
FBgn0035112	CG13877	CG13877	3L	108.196	-0.39428	0.102284	-3.85477	0.000115838	0.00171942
FBgn0039702	Vacuolar protein sorting 16B	CG18112	3R	185.62	-0.25505	0.0663898	-3.8417	0.000122183	0.00180661
FBgn0038420	CG10311	CG10311	3R	1062.31	-0.251341	0.0655518	-3.83423	0.000125957	0.00185828
FBgn0051324	CG31324	CG31324	3R	535.857	-0.537462	0.14026	-3.8319	0.000127158	0.00187388
FBgn0039099	CG10157	CG10157	3R	837.609	-0.362602	0.0947425	-3.82723	0.000129592	0.00190613
FBgn0033782	sugarbabe	CG3850	2R	819.423	-0.591319	0.154757	-3.82094	0.000132945	0.00195176
FBgn0050118	CG30118	CG30118	2R	5419.03	-0.205489	0.0538696	-3.81456	0.000136427	0.00199987
FBgn0030521	Cathepsin B1	CG10992	X	8554.69	-0.197066	0.0516667	-3.81419	0.000136633	0.00200213
FBgn0039821	CG15556	CG15556	3R	419.399	-0.372683	0.0978023	-3.81058	0.000138641	0.00202851
FBgn0040349	CG3699	CG3699	X	3087.97	-0.596526	0.156961	-3.80048	0.000144419	0.00210434
FBgn0037290	CG1124	CG1124	3R	1146.06	-0.42476	0.112018	-3.79187	0.000149515	0.00216885
FBgn0031926	CG6739	CG6739	2L	93.5378	-0.566053	0.149367	-3.78968	0.000150841	0.00218484
FBgn0035321	CG1275	CG1275	3L	2678.46	-0.208592	0.0552469	-3.77563	0.000159605	0.00229476
FBgn0050151	CG30151	CG30151	2R	373.553	-0.446658	0.118303	-3.77553	0.000159667	0.00229476
FBgn0029804	CG3097	CG3097	X	1097.37	-0.280107	0.0742536	-3.77231	0.000161746	0.0023212
FBgn0029769	fra mauro	CG3239	X	722.444	-0.47929	0.128044	-3.74318	0.000181709	0.00258199
FBgn0040609	CG3348	CG3348	3R	673.606	-0.894471	0.239163	-3.74002	0.000184009	0.00261093
FBgn0000575	extra macrochaetae	CG1007	3L	1725.16	-0.231389	0.0619061	-3.73774	0.000185679	0.00263168
FBgn0034694	CG6613	CG6613	2R	530.08	-0.219601	0.0588457	-3.73182	0.000190105	0.00269049
FBgn0039044	p53	CG33336	3R	252.121	-0.216544	0.0580477	-3.73045	0.000191135	0.00270212
FBgn0036569	CG5414	CG5414	3L	104.312	-0.301136	0.0807401	-3.7297	0.000191708	0.00270924
FBgn0037017	CG4074	CG4074	3L	109.575	-0.262181	0.0706658	-3.71015	0.00020714	0.002901
FBgn0040001	CG17374	CG17374	3LHet	8970.53	-0.517689	0.139619	-3.70788	0.000209005	0.00292292
FBgn0040283	SMC1	CG6057	3R	867.359	-0.202715	0.0547664	-3.70146	0.000214365	0.00298501
FBgn0087002	Retinoid- and fatty acid-binding glycoprotein	CG11064	4	49013	-0.48445	0.131069	-3.69614	0.000218899	0.00303728
FBgn0030474	CG15747	CG15747	X	234.266	-0.21799	0.0592303	-3.68039	0.000232881	0.00321296
FBgn0263605	lethal (3) 72Dn	CG5018	3L	106.979	-0.341266	0.0927618	-3.67895	0.0002342	0.00322773
FBgn0266539	CG45100	CG45100	3R	399.624	-0.167939	0.0457576	-3.67018	0.000242376	0.00333099
FBgn0003512	Serendipity delta	CG17958	3R	367.713	-0.216986	0.0591687	-3.66724	0.000245181	0.00336596
FBgn0041174	von Hippel-Lindau	CG13221	2R	182.808	-0.222208	0.0608008	-3.65469	0.000257497	0.00352015
FBgn0024945	Nitrilase and fragile histidine triad fusion protein	CG7067	3L	695.831	-0.190693	0.0522415	-3.65022	0.000262021	0.00357697
FBgn0035153	earthbound 1	CG3371	3L	383.577	-0.245246	0.0671948	-3.64978	0.000262461	0.00357921
FBgn0051769	CG31769	CG31769	2L	2018.4	-0.332691	0.0911522	-3.64984	0.0002624	0.00357921
FBgn0030612	CG5599	CG5599	X	420.442	-0.231369	0.0634606	-3.64586	0.000266496	0.00362649
FBgn0264699	CG43968	CG43968	3L	62.0119	-0.596563	0.16381	-3.64179	0.000270747	0.00367547
FBgn0052452	CG32452	CG32452	3L	106.328	-0.287076	0.0789813	-3.63473	0.000278269	0.00376708
FBgn0260744	Transport and Golgi organization 9	CG10007	3R	1737.97	-0.207288	0.0570292	-3.63476	0.000278235	0.00376708
FBgn0029755	Something about silencing 10 ortholog (S. cerevisiae)	CG4202	X	171.433	-0.227281	0.0625827	-3.63169	0.000281572	0.0038065
FBgn0035249	CG17249	CG17249	3L	185.31	-0.187326	0.051594	-3.63078	0.000282565	0.0038186
FBgn0003867	torso-like	CG6705	3R	777.086	-0.333081	0.0917951	-3.62853	0.000285037	0.00385066
FBgn0033543	CG12338	CG12338	2R	1242.34	-0.348352	0.0960955	-3.62506	0.00028889	0.00389732
FBgn0243512	puckered	CG7850	3R	1636.98	-0.260577	0.0719856	-3.61984	0.000294781	0.00396814
FBgn0039557	CG12259	CG12259	3R	209.466	-0.258889	0.07156	-3.61779	0.000297129	0.003996
FBgn0034093	CG15706	CG15706	2R	508.295	-0.1584	0.0438789	-3.60994	0.000306266	0.0041033
FBgn0030141	Golgi-localized%2C gamma-adaptin ear containing%2C ARF binding protein	CG3002	X	823.928	-0.139016	0.0385188	-3.60904	0.000307329	0.0041147
FBgn0035283	CG12024	CG12024	3L	969.454	-0.125863	0.0349293	-3.60336	0.000314131	0.00419711
FBgn0037845	CG14694	CG14694	3R	495.851	-0.350233	0.0973894	-3.59622	0.000322879	0.00430343
FBgn0039048	CG17111	CG17111	3R	1106.98	-0.376415	0.104774	-3.59263	0.000327357	0.00435588
FBgn0030970	CG7326	CG7326	X	126.976	-0.21074	0.0586932	-3.59053	0.000330002	0.00438509
FBgn0037981	Spt3	CG3169	3R	154.362	-0.212209	0.0591855	-3.58549	0.000336445	0.00446004
FBgn0033471	CG12134	CG12134	2R	115.458	-0.286506	0.0799123	-3.58525	0.000336751	0.00446258
FBgn0037074	CG7324	CG7324	3L	2814.93	-0.199234	0.0556188	-3.58214	0.000340795	0.00451156
FBgn0004055	unzipped	CG3533	2R	1626.55	-0.222982	0.0623047	-3.5789	0.000345045	0.00456313
FBgn0038422	CG14880	CG14880	3R	511.48	-0.505141	0.141263	-3.57588	0.000349054	0.00460368
FBgn0053080	CG33080	CG33080	X	2200.48	-0.232448	0.0650534	-3.57319	0.000352661	0.00464496
FBgn0036756	cln3	CG5582	3L	929.552	-0.275962	0.0772361	-3.57296	0.000352968	0.00464743
FBgn0032726	CG10621	CG10621	2L	1173.17	-0.531224	0.14881	-3.56981	0.000357237	0.00469412
FBgn0085483	CG34454	CG34454	3L	155.689	-0.548883	0.154139	-3.56096	0.000369501	0.00484219
FBgn0034861	CG9815	CG9815	2R	161.947	-0.51959	0.146154	-3.55509	0.000377854	0.00493669
FBgn0036727	CG7589	CG7589	3L	739.569	-0.256605	0.0722309	-3.55256	0.000381504	0.00498104
FBgn0031834	CG13766	CG13766	2L	211.28	-0.227975	0.0642074	-3.5506	0.000384348	0.00501313
FBgn0033581	CG12391	CG12391	2R	491.075	-0.184244	0.0519553	-3.5462	0.000390825	0.0050925
FBgn0035954	Dorsocross3	CG5093	3L	85.54	-1.23767	0.349281	-3.54347	0.000394902	0.00513874
FBgn0010607	lethal (2) 05714	CG8886	2L	181.245	-0.270665	0.0764508	-3.54039	0.000399542	0.00519392
FBgn0052750	CG32750	CG32750	X	84.3615	-0.578268	0.163381	-3.53938	0.000401061	0.00521192
FBgn0036627	Gag related protein	CG4680	3L	237.101	-0.324012	0.0915795	-3.53804	0.000403111	0.00523681
FBgn0030300	Sphingosine kinase 1	CG1747	X	517.822	-0.306858	0.0867465	-3.53742	0.000404063	0.00524392
FBgn0035620	CG5150	CG5150	3L	1661.66	-0.758003	0.214474	-3.53424	0.000408944	0.00529668
FBgn0039312	CG10514	CG10514	3R	2958.14	-0.798633	0.226372	-3.52798	0.000418751	0.00540035
FBgn0040398	CG14629	CG14629	X	4691.03	-0.275379	0.0783872	-3.51306	0.000442976	0.00567517
FBgn0085359	CG34330	CG34330	X	1918.31	-0.359718	0.102539	-3.50813	0.000451271	0.00576059
FBgn0034021	CG8180	CG8180	2R	721.348	-0.251629	0.0718922	-3.50008	0.000465116	0.00591212
FBgn0038862	UBPY ortholog	CG5798	3R	2020.68	-0.17573	0.0502214	-3.4991	0.000466825	0.00593077
FBgn0053526	PNUTS	CG33526	2L	4085.48	-0.243446	0.0696394	-3.4958	0.000472642	0.00599799
FBgn0038198	Niemann-Pick type C-2b	CG3153	3R	2215.72	-0.258122	0.0738616	-3.49467	0.000474654	0.00602157
FBgn0035110	thoc7	CG17143	3L	353.942	-0.157176	0.0450359	-3.49001	0.000482995	0.00611543
FBgn0014032	Sepiapterin reductase	CG12117	X	298.06	-0.165254	0.0473715	-3.48847	0.000485791	0.00614682
FBgn0037920	CG14710	CG14710	3R	100.216	-0.253828	0.0727907	-3.4871	0.000488297	0.00617453
FBgn0034961	CG3163	CG3163	2R	291.502	-0.174961	0.0502577	-3.48127	0.000499034	0.00629394
FBgn0010622	lethal (2) 06496	CG9893	2R	389.593	-0.223465	0.064199	-3.48082	0.000499874	0.0063025
FBgn0037809	CG12818	CG12818	3R	156.325	-0.20423	0.0589372	-3.46522	0.000529798	0.00665392
FBgn0015569	alpha-Esterase-10	CG1131	3R	1266.09	-0.361934	0.104459	-3.46484	0.000530551	0.00666123
FBgn0086679	pink	CG9770	3R	1185.5	-0.150476	0.0434688	-3.4617	0.000536766	0.00672841
FBgn0000576	empty spiracles	CG2988	3R	59.6755	-0.370811	0.107154	-3.46054	0.000539091	0.0067467
FBgn0052251	Claspin	CG32251	3L	29.7441	-0.560784	0.162156	-3.45831	0.000543584	0.00679855
FBgn0014396	timeless	CG3234	2L	3973.19	-0.787978	0.228062	-3.45511	0.000550066	0.00687521
FBgn0039085	CG10170	CG10170	3R	455.975	-0.509681	0.147533	-3.45469	0.00055093	0.00688379
FBgn0039644	CG11897	CG11897	3R	1376.16	-0.210467	0.0609254	-3.4545	0.00055132	0.00688645
FBgn0039966	Rab21	CG17515	X	335.555	-0.173914	0.050377	-3.45224	0.000555943	0.00693902
FBgn0036846	Misexpression suppressor of ras 6	CG6818	3L	275.443	-0.263726	0.0764758	-3.44848	0.000563744	0.00702586
FBgn0054031	CG34031	CG34031	3L	5.30938	-1.11993	0.325029	-3.44562	0.00056975	0.00709164
FBgn0043456	CG4747	CG4747	2L	1971.78	-0.124749	0.0362909	-3.43747	0.000587174	0.00728523
FBgn0033400	CG2063	CG2063	2R	342.592	-0.188138	0.0548003	-3.43316	0.000596584	0.00739727
FBgn0028920	CG8997	CG8997	2L	6089.86	-0.418337	0.122014	-3.42861	0.000606686	0.0075034
FBgn0028533	CG7953	CG7953	2L	4091.63	-0.460264	0.134319	-3.42665	0.000611085	0.00754583
FBgn0033677	CG8321	CG8321	2R	610.745	-0.180512	0.0527287	-3.42341	0.000618417	0.00762427
FBgn0033761	CG8778	CG8778	2R	353.91	-0.22737	0.0664423	-3.42206	0.000621484	0.00765239
FBgn0035189	CG9119	CG9119	3L	2615.74	-0.559883	0.163781	-3.41848	0.000629716	0.0077447
FBgn0050344	CG30344	CG30344	2R	1443.69	-0.329397	0.0963619	-3.41833	0.000630058	0.00774571
FBgn0039130	CG5854	CG5854	3R	679.55	-0.152137	0.044565	-3.41383	0.000640575	0.00786082
FBgn0051202	CG31202	CG31202	3R	106.724	-0.364623	0.106809	-3.4138	0.000640632	0.00786082
FBgn0034786	CG13531	CG13531	2R	863.741	-0.20186	0.0592132	-3.40904	0.000651919	0.00798751
FBgn0040736	Immune induced molecule 3	CG16844	2R	2600.16	-0.570047	0.16722	-3.40895	0.000652126	0.00798751
FBgn0003145	paired	CG6716	2L	548.384	-0.344978	0.101334	-3.40435	0.000663215	0.00811235
FBgn0038320	specifically Rac1-associated protein 1	CG4931	3R	1328.84	-0.174041	0.0511869	-3.40011	0.000673588	0.0082289
FBgn0000565	Ecdysone-induced protein 28/29kD	CG7266	3L	1679.63	-0.486427	0.143119	-3.39877	0.000676904	0.00825903
FBgn0260861	TRAPP subunit 23 ortholog (S. cerevisiae)	CG9298	2L	222.272	-0.160487	0.0472348	-3.39764	0.000679695	0.0082862
FBgn0038129	CG8449	CG8449	3R	688.459	-0.319411	0.0940207	-3.39724	0.000680681	0.00829472
FBgn0030588	CG9521	CG9521	X	31.2728	-0.595417	0.175386	-3.39488	0.000686576	0.00835162
FBgn0033378	tsunagi	CG8781	2R	462.66	-0.158829	0.046785	-3.39486	0.000686638	0.00835162
FBgn0037709	CG8199	CG8199	3R	526.374	-0.157893	0.0465504	-3.39186	0.000694187	0.00842793
FBgn0004828	Histone H3.3B	CG8989	X	7006.06	-0.0939112	0.0277392	-3.3855	0.000710488	0.00860408
FBgn0036249	CG11560	CG11560	3L	135.942	-0.248197	0.0733426	-3.38408	0.000714174	0.00864066
FBgn0004463	RNA polymerase III 128kD subunit	CG8344	2R	281.996	-0.233644	0.0690721	-3.38261	0.000717999	0.00868154
FBgn0039970	CG17508	CG17508	2R	3297.04	-0.223677	0.0661697	-3.38036	0.000723919	0.00874769
FBgn0002868	Metallothionein A	CG9470	3R	12691.3	-0.289375	0.0856443	-3.3788	0.000728034	0.00879196
FBgn0035484	CG11594	CG11594	3L	3396.05	-0.450009	0.13324	-3.37742	0.000731688	0.00882787
FBgn0027930	Melanization Protease 1	CG1102	3R	1437.62	-0.233905	0.069292	-3.37564	0.000736433	0.00887979
FBgn0030406	CG1463	CG1463	X	198.09	-0.250974	0.0744295	-3.37197	0.000746337	0.00897952
FBgn0087039	SECIS-binding protein 2	CG7066	3L	212.37	-0.22785	0.0676389	-3.36862	0.00075546	0.0090753
FBgn0032486	CG5705	CG5705	2L	149.267	-0.262483	0.0780334	-3.36373	0.00076897	0.00922053
FBgn0034717	CG5819	CG5819	2R	1356.86	-0.283342	0.084275	-3.36211	0.000773485	0.00925757
FBgn0038717	CG17751	CG17751	3R	563.056	-0.859103	0.255664	-3.36028	0.000778647	0.00931362
FBgn0039229	Scaffold attachment factor B	CG6995	3R	2563.91	-0.145226	0.04324	-3.3586	0.000783387	0.00936457
FBgn0043002	Chromatin accessibility complex 14kD protein	CG13399	2L	63.6367	-0.333739	0.0994074	-3.35729	0.000787113	0.00940622
FBgn0037018	CG4042	CG4042	3L	340.657	-0.142851	0.0425662	-3.35597	0.000790876	0.00944539
FBgn0014340	males absent on the first	CG3025	X	229.509	-0.290151	0.0864981	-3.35442	0.000795312	0.00948451
FBgn0054056	CG34056	CG34056	3L	234.893	-0.336221	0.100246	-3.35397	0.0007966	0.00949336
FBgn0034528	CG11180	CG11180	2R	185.045	-0.296486	0.0884634	-3.35151	0.000803713	0.00956642
FBgn0039349	Succinic semialdehyde dehydrogenase	CG4685	3R	2119.41	-0.150282	0.0448814	-3.34843	0.000812699	0.00966193
FBgn0032925	CG9246	CG9246	2L	252.903	-0.240187	0.0718315	-3.34375	0.000826535	0.00980808
FBgn0052633	CG32633	CG32633	X	460.458	-0.378653	0.11332	-3.34145	0.000833429	0.00987785
FBgn0038126	CG8483	CG8483	3R	125.438	-0.924691	0.27678	-3.34088	0.000835121	0.00989187
FBgn0000618	enhancer of yellow 2	CG15191	X	118.474	-0.216096	0.0648204	-3.33377	0.00085678	0.0101238
FBgn0034552	CG17999	CG17999	2R	168.799	-0.47285	0.14194	-3.33134	0.000864274	0.0101938
FBgn0261049	Vacuolar protein sorting 45	CG8228	3R	289.274	-0.190222	0.0571632	-3.32771	0.000875639	0.0103091
FBgn0038680	Cyp12a5	CG11821	3R	915.693	-0.40998	0.123233	-3.32688	0.000878249	0.0103304
FBgn0262022	CG42833	CG42833	3L	131.586	-0.377537	0.113529	-3.32547	0.000882687	0.010367
FBgn0005672	spitz	CG10334	2L	1228.8	-0.148153	0.0445729	-3.32383	0.000887914	0.0104158
FBgn0031432	Cyp309a1	CG9964	2L	476.463	-0.875275	0.263439	-3.3225	0.000892156	0.010453
FBgn0037815	Rrp46	CG4043	3R	62.5047	-0.289523	0.0872752	-3.31736	0.000908715	0.0106214
FBgn0259938	clockwork orange	CG17100	3R	2078.31	-0.336783	0.101593	-3.31504	0.000916297	0.0106908
FBgn0037317	CG14667	CG14667	3R	253.605	-0.154732	0.0468207	-3.30478	0.000950525	0.0110537
FBgn0040321	Gram-negative bacteria binding protein 3	CG5008	3L	1213.63	-0.469743	0.142294	-3.30122	0.000962655	0.0111814
FBgn0039293	CG11851	CG11851	3R	244.698	-0.258283	0.078285	-3.29927	0.000969374	0.0112561
FBgn0262357	CG43055	CG43055	2L	428.999	-1.19123	0.361374	-3.2964	0.000979333	0.011348
FBgn0001187	Hexokinase C	CG8094	2R	3563.55	-0.352458	0.106973	-3.29484	0.000984786	0.011401
FBgn0031224	CG11454	CG11454	2L	300.214	-0.125854	0.0382206	-3.29282	0.000991865	0.0114727
FBgn0037778	mitochondrial transcription factor B2	CG3910	3R	120.486	-0.238926	0.0725753	-3.29212	0.00099436	0.0114982
FBgn0039520	Gustatory receptor 98a	CG13976	3R	20.1646	-0.980563	0.298064	-3.28977	0.00100269	0.0115705
FBgn0030688	CG8952	CG8952	X	891.509	-0.263541	0.0802293	-3.28485	0.00102037	0.0117467
FBgn0036750	CG6034	CG6034	3L	82.6534	-1.0391	0.317216	-3.27568	0.00105408	0.0120492
FBgn0030418	CG4004	CG4004	X	198.002	-0.317158	0.0968874	-3.27347	0.00106235	0.012133
FBgn0262115	CG17683	CG17683	2R	1088.18	-0.223518	0.0683164	-3.27181	0.00106861	0.0121831
FBgn0038110	CG8031	CG8031	3R	619.801	-0.152349	0.0465757	-3.271	0.00107169	0.0122063
FBgn0032409	Ced-12	CG5336	2L	332.916	-0.173382	0.0530907	-3.26576	0.0010917	0.01241
FBgn0038300	CG4203	CG4203	3R	174.654	-0.225385	0.0691219	-3.26069	0.00111141	0.0126046
FBgn0050342	pre-mRNA processing factor 38	CG30342	2R	251.138	-0.18624	0.0571856	-3.25676	0.00112693	0.012768
FBgn0031534	Sorting nexin 1	CG2774	2L	1571.33	-0.120667	0.0370949	-3.25293	0.0011422	0.0129237
FBgn0010926	lethal (3) 07882	CG5824	3R	263.689	-0.248184	0.0764903	-3.24465	0.00117596	0.0132537
FBgn0020381	Death related ced-3/Nedd2-like protein	CG7486	X	557.395	-0.193372	0.0595979	-3.24461	0.00117614	0.0132537
FBgn0040211	homogentisate 1%2C2-dioxygenase	CG4779	2L	665.842	-0.520138	0.160593	-3.23886	0.00120009	0.0134768
FBgn0021872	X box binding protein-1	CG9415	2R	10731.3	-0.134832	0.0416472	-3.23749	0.00120588	0.0135341
FBgn0004898	forkhead domain 96Cb	CG11922	3R	11.8126	-0.715665	0.221167	-3.23586	0.00121279	0.0136038
FBgn0025800	Smad on X	CG2262	X	2091.72	-0.200663	0.0620343	-3.23472	0.00121763	0.0136463
FBgn0033050	PNGase-like	CG7865	2R	1028.36	-0.136714	0.042339	-3.22904	0.00124209	0.0138725
FBgn0033395	Cyp4p2	CG1944	2R	234.626	-0.274314	0.0849573	-3.22884	0.00124293	0.0138779
FBgn0040466	Dorsal interacting protein 2	CG9771	3R	139.785	-0.272576	0.0844473	-3.22776	0.00124764	0.0139225
FBgn0031456	Transportin-Serine/Arginine rich	CG2848	2L	321.979	-0.160493	0.04973	-3.2273	0.00124966	0.013941
FBgn0035160	hinge3	CG13897	3L	181.028	-0.296076	0.091824	-3.22438	0.00126245	0.0140635
FBgn0029713	CG11436	CG11436	X	99.7727	-0.281191	0.0872798	-3.22171	0.00127427	0.014179
FBgn0030759	CG13014	CG13014	X	162.027	-0.21502	0.0667664	-3.22049	0.00127974	0.0142358
FBgn0033019	CG10395	CG10395	2R	122.446	-0.394674	0.122745	-3.21539	0.00130268	0.0144703
FBgn0031560	CG16713	CG16713	2L	534.038	-0.563498	0.175684	-3.20745	0.00133918	0.0148124
FBgn0051997	CG31997	CG31997	4	1020.23	-0.264116	0.0823597	-3.20686	0.00134193	0.0148344
FBgn0027616	YT521-B	CG12076	3L	1966.85	-0.2171	0.0677283	-3.20546	0.00134848	0.0149
FBgn0036988	CG5262	CG5262	3L	352.985	-0.273321	0.0853911	-3.20081	0.00137042	0.0150893
FBgn0032153	CG4537	CG4537	2L	48.872	-0.386909	0.120951	-3.19888	0.00137961	0.0151691
FBgn0032016	CG7818	CG7818	2L	177.015	-0.179187	0.0560416	-3.1974	0.00138672	0.0152257
FBgn0032816	Nuclear factor Y-box B	CG10447	2L	138.841	-0.183608	0.0574388	-3.19659	0.00139062	0.0152643
FBgn0026533	Dek	CG5935	2R	2123.77	-0.181122	0.0567014	-3.19431	0.00140165	0.0153723
FBgn0038391	GATAe	CG10278	3R	418.258	-0.406458	0.127398	-3.19045	0.00142051	0.0155485
FBgn0261436	Dihydropterin deaminase	CG18143	3R	951.355	-0.337308	0.105894	-3.18535	0.00144581	0.0157988
FBgn0033272	Ras-related GTP binding C/D ortholog (H. sapiens)	CG8707	2R	814.065	-0.12086	0.0379591	-3.18395	0.00145278	0.0158661
FBgn0030509	CG11162	CG11162	X	101.485	-0.60467	0.190118	-3.1805	0.00147022	0.0160386
FBgn0035049	Matrix metalloproteinase 1	CG4859	2R	2508.81	-0.227762	0.0716808	-3.17745	0.00148575	0.0161835
FBgn0032074	Tetraspanin 29Fa	CG9494	2L	1457.36	-0.230642	0.0726427	-3.17502	0.00149824	0.0163031
FBgn0020622	Pi3K21B	CG2699	2L	843.748	-0.166126	0.0523846	-3.17127	0.00151774	0.016483
FBgn0025574	Pellino	CG5212	3R	1135.63	-0.220103	0.0694814	-3.1678	0.00153596	0.0166531
FBgn0024289	Sorbitol dehydrogenase 1	CG1982	3R	7748.36	-0.605704	0.191271	-3.16672	0.00154166	0.0167056
FBgn0029685	CG2938	CG2938	X	517.654	-0.145339	0.0458983	-3.16653	0.00154268	0.0167119
FBgn0052099	ebony activating protein	CG32099	3L	141.889	-0.231578	0.0732533	-3.16134	0.00157046	0.0169703
FBgn0039854	CG1635	CG1635	3R	242.595	-0.180034	0.0569715	-3.16008	0.00157726	0.017025
FBgn0037913	fatty acid bindin protein	CG6783	3R	5651.53	-0.208651	0.0660569	-3.15865	0.001585	0.017099
FBgn0036118	Biogenesis of lysosome-related organelles complex 1%2C subunit 2	CG14145	3L	132.96	-0.211222	0.0670248	-3.15139	0.00162494	0.0174911
FBgn0034035	CG8207	CG8207	2R	335.804	-0.176604	0.0560734	-3.14952	0.00163539	0.0175793
FBgn0025830	Integrator 8	CG5859	2R	279.118	-0.153691	0.0488704	-3.14487	0.00166163	0.0178318
FBgn0034265	Sorting nexin 16	CG6410	2R	284.974	-0.174624	0.0555779	-3.14197	0.00167817	0.0179697
FBgn0260243	Enhancer of variegation 3-9	CG11971	3R	255.724	-0.169504	0.0539536	-3.14167	0.00167989	0.0179832
FBgn0039136	CG5902	CG5902	3R	1101.27	-0.116019	0.036934	-3.14126	0.00168221	0.0179883
FBgn0036141	wntless	CG6210	3L	495.559	-0.108468	0.0345333	-3.14096	0.00168394	0.0179969
FBgn0051710	CG31710	CG31710	2L	216.903	-0.244901	0.078036	-3.13831	0.00169928	0.0181409
FBgn0037644	CG11964	CG11964	3R	429.537	-0.128564	0.0409695	-3.13805	0.00170073	0.0181514
FBgn0036764	CG5535	CG5535	3L	441.574	-0.280084	0.0893857	-3.13343	0.00172778	0.0183947
FBgn0031281	SAGA factor-like TAF6	CG3883	2L	172.894	-0.183703	0.0586449	-3.13246	0.00173349	0.0184504
FBgn0259749	mummy	CG9535	2L	2190.41	-0.187362	0.059826	-3.13179	0.00173746	0.0184876
FBgn0029943	Autophagy-specific gene 5	CG1643	X	225.573	-0.249572	0.0797355	-3.12999	0.00174809	0.0185805
FBgn0040342	CG3706	CG3706	X	268.753	-0.439574	0.140486	-3.12896	0.00175428	0.0186411
FBgn0029003	mab-21	CG4746	X	196.578	-0.238406	0.0762482	-3.12671	0.00176774	0.0187636
FBgn0020305	dribble	CG4258	2L	250.103	-0.16852	0.0539395	-3.12424	0.00178263	0.0189011
FBgn0036263	thoc6	CG5632	3L	112.794	-0.237765	0.076195	-3.12048	0.00180559	0.019114
FBgn0085380	CG34351	CG34351	2L	286.108	-0.16608	0.053232	-3.11993	0.00180895	0.0191333
FBgn0031062	CG14230	CG14230	X	188.762	-0.252214	0.0809241	-3.11667	0.00182907	0.0192937
FBgn0036738	CG7542	CG7542	3L	2291.33	-0.507146	0.162761	-3.11589	0.0018339	0.0193289
FBgn0046689	Tak1-like 1	CG31421	3R	83.6553	-0.393162	0.126526	-3.10736	0.00188766	0.0197938
FBgn0014411	Vacuolar protein sorting 26	CG14804	X	1422.43	-0.123741	0.0398296	-3.10677	0.00189146	0.0198176
FBgn0259716	CG42370	CG42370	2L	467.432	-0.521042	0.167932	-3.10269	0.00191772	0.0200495
FBgn0030738	CG9915	CG9915	X	679.498	-0.133571	0.0430677	-3.10143	0.00192591	0.0201243
FBgn0039165	CG6204	CG6204	3R	430.632	-0.127195	0.0410142	-3.10125	0.00192705	0.0201309
FBgn0039297	CG11852	CG11852	3R	327.431	-0.381201	0.123012	-3.09888	0.00194255	0.0202602
FBgn0030788	SIN3-associated polypeptide 30	CG4756	X	390.524	-0.131614	0.0424908	-3.09748	0.00195173	0.0203396
FBgn0264691	Lst8	CG3004	X	297.101	-0.140692	0.04547	-3.09416	0.00197369	0.0205299
FBgn0085409	CG34380	CG34380	2L	499.387	-0.161776	0.0523154	-3.09232	0.001986	0.020647
FBgn0038924	CG6028	CG6028	3R	1789.24	-0.175739	0.0568961	-3.08877	0.0020099	0.0208675
FBgn0038790	Metallothionein C	CG5097	3R	2296.6	-0.640243	0.207526	-3.08513	0.00203465	0.0210852
FBgn0014189	Helicase at 25E	CG7269	2L	1340.07	-0.128946	0.0418979	-3.07763	0.00208654	0.0215226
FBgn0027873	Cleavage and polyadenylation specificity factor 100	CG1957	3R	348.66	-0.182586	0.0593272	-3.07761	0.0020867	0.0215226
FBgn0034509	Odorant-binding protein 57c	CG13421	2R	1551.47	-0.359399	0.116794	-3.0772	0.00208956	0.0215452
FBgn0032986	CG3262	CG3262	2L	1512.38	-0.19187	0.062546	-3.06766	0.0021574	0.0221684
FBgn0034177	CG6796	CG6796	2R	82.6471	-0.33649	0.109743	-3.06616	0.0021683	0.0222686
FBgn0036768	CG7402	CG7402	3L	158.089	-0.412764	0.134646	-3.06554	0.00217274	0.0223025
FBgn0036942	CG7328	CG7328	3L	128.949	-0.210406	0.068649	-3.06495	0.00217708	0.0223412
FBgn0031398	CG10880	CG10880	2L	78.2769	-0.268503	0.087857	-3.05613	0.00224211	0.0228998
FBgn0051051	CG31051	CG31051	3R	57.26	-0.262633	0.0859384	-3.05606	0.00224269	0.0228998
FBgn0003607	Suppressor of variegation 205	CG8409	2L	1150.77	-0.10791	0.035319	-3.05531	0.0022483	0.022951
FBgn0031561	CG16712	CG16712	2L	4079.44	-0.33806	0.1108	-3.05109	0.00228013	0.0232052
FBgn0031801	CG9498	CG9498	2L	1796.47	-0.45325	0.148605	-3.05003	0.00228817	0.0232665
FBgn0039938	Sox102F	CG11153	4	748.441	-0.173604	0.0570091	-3.04521	0.0023252	0.0235999
FBgn0266369	Microsomal triacylglycerol transfer protein	CG9342	2L	1283.81	-0.274008	0.0901548	-3.03931	0.00237121	0.0239732
FBgn0037533	CD98 heavy chain	CG2791	3R	3364.33	-0.16797	0.0553802	-3.03303	0.00242113	0.0244208
FBgn0020388	Gcn5 ortholog	CG4107	3L	796.015	-0.18936	0.0624848	-3.0305	0.00244153	0.0246074
FBgn0034534	maf-S	CG9954	2R	1105.51	-0.129191	0.0427067	-3.02508	0.00248564	0.0249744
FBgn0264989	CG44140	CG44140	2L	563.543	-0.341537	0.113153	-3.01837	0.00254142	0.0254495
FBgn0051072	lysosomal enzyme receptor protein	CG31072	3R	2360.76	-0.216906	0.0720704	-3.00965	0.00261551	0.0261242
FBgn0250830	CG12547	CG12547	2R	823.877	-0.280604	0.0933581	-3.00567	0.00264996	0.0264209
FBgn0011232	scattered	CG3766	2L	586.25	-0.165004	0.0549053	-3.00524	0.00265373	0.0264449
FBgn0022699	D19B	CG10270	3L	522.427	-0.148836	0.0495306	-3.00494	0.00265635	0.0264574
FBgn0036570	Integrator 9	CG5222	3L	172.387	-0.247698	0.0824783	-3.00319	0.00267165	0.0265494
FBgn0037880	CG17726	CG17726	3R	380.382	-0.12555	0.0418091	-3.00295	0.00267379	0.0265633
FBgn0050080	CG30080	CG30080	2R	171.485	-0.638373	0.212645	-3.00206	0.00268159	0.0266203
FBgn0032793	CG10189	CG10189	2L	178.822	-0.181975	0.0606191	-3.00195	0.0026826	0.0266236
FBgn0050277	Organic anion transporting polypeptide 58Da	CG30277	2R	535.824	-0.261979	0.0873258	-3.00002	0.00269965	0.0267655
FBgn0030482	CG1673	CG1673	X	1997.26	-0.343525	0.114591	-2.99785	0.00271893	0.0269361
FBgn0039840	CG11340	CG11340	3R	592.333	-0.412414	0.137597	-2.99727	0.00272413	0.026967
FBgn0043534	Odorant-binding protein 57b	CG30142	2R	472.54	-0.316954	0.105887	-2.99331	0.00275967	0.0272703
FBgn0000075	alpha methyl dopa-resistant	CG10501	2L	98.2696	-0.370577	0.123822	-2.99283	0.00276405	0.0272998
FBgn0035916	GTPase activating protein%2C SECIS-dependent read-through	CG5978	3L	216.657	-0.208304	0.0696734	-2.98972	0.00279235	0.0275583
FBgn0011746	anachronism	CG8084	2R	626.459	-0.225202	0.0753453	-2.98894	0.00279952	0.027615
FBgn0001276	intersex	CG13201	2R	102.342	-0.216791	0.0726291	-2.9849	0.00283671	0.0279394
FBgn0030704	CG15916	CG15916	X	270.634	-0.176508	0.0592057	-2.98127	0.00287058	0.0282445
FBgn0051076	CG31076	CG31076	3R	54.8813	-0.330989	0.11106	-2.98027	0.00287996	0.0283224
FBgn0011704	Ribonucleoside diphosphate reductase small subunit	CG8975	2R	189.715	-0.324179	0.108891	-2.9771	0.00290991	0.0285953
FBgn0036812	Nufip	CG4076	3L	80.2042	-0.211641	0.0712296	-2.97125	0.00296585	0.0290643
FBgn0010894	sinuous	CG10624	3L	539.338	-0.159985	0.0539139	-2.96742	0.00300312	0.0293851
FBgn0033609	fbl6	CG13213	2R	692.9	-0.161616	0.054488	-2.96609	0.00301615	0.0295052
FBgn0011555	thetaTrypsin	CG12385	2R	1880.79	-0.440278	0.148566	-2.96353	0.00304135	0.0297069
FBgn0259728	CG42382	CG42382	2R	38.3373	-0.293871	0.0993187	-2.95887	0.00308765	0.0300988
FBgn0033221	CG12825	CG12825	2R	963.07	-0.246007	0.083301	-2.95324	0.0031446	0.0305698
FBgn0034128	CG4409	CG4409	2R	282.759	-0.328771	0.111782	-2.94118	0.00326961	0.0315957
FBgn0002937	neither inactivation nor afterpotential B	CG9347	3R	531.233	-0.288785	0.0982368	-2.93968	0.00328549	0.0317176
FBgn0260944	RNA-binding protein 1	CG17136	3R	1048.86	-0.157981	0.0537442	-2.9395	0.00328745	0.0317287
FBgn0031562	CG3604	CG3604	2L	220.844	-0.422462	0.143808	-2.93768	0.00330674	0.0318879
FBgn0030638	CG11655	CG11655	X	588.137	-0.23432	0.0797792	-2.93711	0.00331289	0.0319347
FBgn0000451	ectodermal	CG6611	3L	199.947	-0.210272	0.0716589	-2.93434	0.00334256	0.0321411
FBgn0039870	CG1896	CG1896	3R	144.436	-0.221258	0.0754701	-2.93173	0.00337083	0.0323729
FBgn0016978	small ribonucleoprotein particle U1 subunit 70K	CG8749	2L	1066.3	-0.129264	0.0440941	-2.93156	0.00337268	0.0323827
FBgn0050479	CG30479	CG30479	2R	158.676	-0.280714	0.0957665	-2.93124	0.00337616	0.0324081
FBgn0042103	CG18746	CG18746	3R	52.5551	-0.296772	0.101453	-2.92522	0.00344208	0.0329597
FBgn0051103	CG31103	CG31103	3R	823.098	-0.312672	0.106995	-2.92231	0.00347448	0.0332209
FBgn0033723	CG13155	CG13155	2R	273.846	-0.534201	0.182831	-2.92183	0.0034798	0.0332391
FBgn0037090	Esterase Q	CG7529	3L	779.345	-0.292934	0.100325	-2.91985	0.00350196	0.033418
FBgn0031314	Integrator 14	CG4785	2L	138.137	-0.227382	0.077916	-2.9183	0.00351944	0.0335437
FBgn0063649	CG6006	CG6006	3R	591.276	-0.237013	0.0813202	-2.91457	0.00356182	0.0338948
FBgn0016059	Sema-1b	CG6446	2R	3106.12	-0.140891	0.0483534	-2.91376	0.00357099	0.0339436
FBgn0034642	CG15674	CG15674	2R	141.385	-0.301031	0.103363	-2.91235	0.00358715	0.0340575
FBgn0033138	Tetraspanin 42Eq	CG12832	2R	528.342	-0.175345	0.0602504	-2.91028	0.00361111	0.0342747
FBgn0264302	CG43780	CG43780	3L	556.467	-0.170878	0.058751	-2.90851	0.0036316	0.0344273
FBgn0030993	Mec2	CG7635	X	616.477	-0.307629	0.105813	-2.90728	0.00364583	0.0345369
FBgn0038983	CG5326	CG5326	3R	3019.77	-0.200254	0.0690038	-2.90207	0.00370701	0.0350738
FBgn0266668	Exo84 ortholog (S. cerevisiae)	CG6095	3R	609.687	-0.144997	0.0500378	-2.89775	0.00375844	0.0354227
FBgn0032669	CG15155	CG15155	2L	1579.46	-0.527017	0.181888	-2.89747	0.00376182	0.035446
FBgn0036733	U4-U6 small nuclear riboprotein factor 60K	CG6322	3L	288.884	-0.207213	0.0715202	-2.89726	0.00376432	0.0354609
FBgn0031805	CG9505	CG9505	2L	158.586	-0.479246	0.165426	-2.89704	0.00376706	0.0354782
FBgn0259715	CG42369	CG42369	2L	3213.65	-0.381697	0.131917	-2.89345	0.0038103	0.0358161
FBgn0036842	CG3797	CG3797	3L	574.977	-0.12011	0.0415341	-2.89185	0.00382985	0.0359478
FBgn0031850	Thrombospondin	CG11326	2L	2250.4	-0.126162	0.0436857	-2.88795	0.00387757	0.0363257
FBgn0034573	CG3295	CG3295	2R	1152.62	-0.156654	0.0542951	-2.88524	0.00391119	0.0366053
FBgn0038491	CG5292	CG5292	3R	192.495	-0.188924	0.065486	-2.88496	0.00391469	0.0366293
FBgn0030479	Rbp1-like	CG1987	X	2094.29	-0.205959	0.0714337	-2.88321	0.00393642	0.036815
FBgn0033059	CG7845	CG7845	2R	192.173	-0.247866	0.0861022	-2.87874	0.00399267	0.0372158
FBgn0032476	CG5439	CG5439	2L	413.793	-0.146896	0.05109	-2.87524	0.00403715	0.0375764
FBgn0035282	CG13936	CG13936	3L	38.0926	-0.773235	0.268978	-2.87471	0.00404393	0.0376217
FBgn0264308	CG43778	CG43778	2L	759.059	-0.209212	0.0728067	-2.87353	0.00405919	0.0377455
FBgn0038472	CG3995	CG3995	3R	146.816	-0.200347	0.0697269	-2.87332	0.00406188	0.0377616
FBgn0027574	CG5815	CG5815	3R	367.025	-0.173999	0.0606262	-2.87003	0.00410436	0.0380836
FBgn0038407	CG6126	CG6126	3R	1810.23	-0.24723	0.0861839	-2.86863	0.00412252	0.0382249
FBgn0036396	CG17359	CG17359	3L	43.4959	-0.277422	0.0968445	-2.86461	0.00417524	0.0386585
FBgn0032850	Kua	CG10723	2L	539.112	-0.206668	0.0721852	-2.86302	0.00419623	0.0388066
FBgn0011762	DNA polymerase alpha 50kD	CG7108	3L	42.6817	-0.338117	0.118112	-2.86269	0.00420067	0.0388385
FBgn0034246	Dicer-2	CG6493	2R	1379.16	-0.228885	0.0800887	-2.85789	0.00426469	0.0393152
FBgn0260940	larsen	CG6637	3R	306.301	-0.151689	0.0530767	-2.85791	0.00426436	0.0393152
FBgn0027932	A kinase anchor protein 200	CG13388	2L	7527.73	-0.261916	0.0916578	-2.85755	0.00426932	0.0393345
FBgn0036813	Autophagy-specific gene 3	CG6877	3L	1011.42	-0.146989	0.0514798	-2.85527	0.00430006	0.0395789
FBgn0001145	Glutamine synthetase 2	CG1743	X	20499	-0.220116	0.0771248	-2.85402	0.004317	0.0396879
FBgn0051729	CG31729	CG31729	2L	5306.65	-0.130524	0.0457359	-2.85386	0.00431921	0.0396988
FBgn0037802	Sirt6	CG6284	3R	34.4021	-0.317961	0.111436	-2.85332	0.00432652	0.0397379
FBgn0085377	CG34348	CG34348	X	325.582	-0.126566	0.0443768	-2.85207	0.00434359	0.0398391
FBgn0038968	CG12499	CG12499	3R	244.327	-0.207271	0.072678	-2.85191	0.00434577	0.0398488
FBgn0038235	CG8461	CG8461	3R	123.061	-0.25661	0.0900228	-2.8505	0.00436507	0.0399976
FBgn0032728	Transport and Golgi organization 6	CG18398	2L	178.891	-0.227899	0.0799826	-2.84936	0.00438075	0.040094
FBgn0037027	CG3680	CG3680	3L	1110.94	-0.105906	0.0371765	-2.84874	0.00438926	0.0401625
FBgn0024285	Srp54	CG4602	2L	716.411	-0.15806	0.0554895	-2.84848	0.00439292	0.0401865
FBgn0031876	Ada2a-containing complex component 1	CG9200	2L	97.6955	-0.344256	0.120925	-2.84686	0.00441529	0.0403628
FBgn0035763	CG8602	CG8602	3L	2276.06	-0.149286	0.0524712	-2.84511	0.0044396	0.0405414
FBgn0031523	CG15408	CG15408	2L	787.695	-0.26441	0.0930608	-2.84126	0.00449359	0.0409919
FBgn0038207	CG14356	CG14356	3R	67.1167	-0.480995	0.169372	-2.83987	0.00451321	0.0411323
FBgn0038490	CG5285	CG5285	3R	35.3137	-0.329557	0.116246	-2.835	0.00458258	0.0416865
FBgn0031373	CG15358	CG15358	2L	398.941	-0.731405	0.258141	-2.83336	0.00460622	0.0418819
FBgn0030944	CG6617	CG6617	X	631.234	-0.120405	0.0425865	-2.8273	0.00469421	0.0425882
FBgn0037519	CG3014	CG3014	3R	223.133	-0.239102	0.0845823	-2.82686	0.00470068	0.0426114
FBgn0052115	CG32115	CG32115	3L	77.9991	-0.546604	0.193764	-2.82098	0.00478776	0.0433101
FBgn0036889	CG14100	CG14100	3L	151.025	-0.145018	0.0514598	-2.81808	0.00483124	0.0436223
FBgn0038349	CG6045	CG6045	3R	4824.17	-0.252211	0.0895406	-2.81672	0.00485161	0.0437758
FBgn0033234	CG8791	CG8791	2R	737.939	-0.56351	0.200128	-2.81575	0.00486639	0.0438787
FBgn0033249	CG11191	CG11191	2R	240.195	-0.161699	0.0574563	-2.8143	0.00488834	0.0440459
FBgn0034331	CG15067	CG15067	2R	3635.48	-0.607764	0.216032	-2.8133	0.00490361	0.0441631
FBgn0043364	cabut	CG4427	2L	1761.63	-0.266228	0.0946555	-2.8126	0.00491422	0.0442382
FBgn0032779	CG16771	CG16771	2L	731.339	-0.172955	0.061508	-2.81191	0.00492489	0.0443035
FBgn0040850	CG15210	CG15210	X	252.998	-0.258677	0.0920242	-2.81096	0.00493932	0.0444128
FBgn0028534	CG7916	CG7916	2L	3565.03	-0.5404	0.192332	-2.80972	0.00495846	0.0445746
FBgn0033753	Cyp301a1	CG8587	2R	125.292	-0.265629	0.094545	-2.80955	0.00496102	0.0445874
FBgn0035186	CG13912	CG13912	3L	505.394	-0.385527	0.137227	-2.80941	0.00496318	0.0445965
FBgn0266418	CG45058	CG45058	3R	810.219	-0.127786	0.045495	-2.80879	0.00497276	0.0446619
FBgn0014022	Rlb1	CG8161	3R	138.326	-0.228939	0.0815398	-2.80769	0.00498977	0.0447528
FBgn0038134	wnt inhibitor of Dorsal	CG8458	3R	8.74458	-0.780017	0.27839	-2.80188	0.00508057	0.0454624
FBgn0034674	CG9304	CG9304	2R	647.032	-0.162092	0.0578756	-2.8007	0.00509917	0.0456183
FBgn0029173	fu2	CG9233	2L	134.119	-0.195661	0.0700364	-2.7937	0.00521083	0.0464571
FBgn0033949	CG10131	CG10131	2R	179.225	-0.362885	0.13009	-2.7895	0.00527899	0.0469896
FBgn0015295	SH2 ankyrin repeat kinase	CG18247	2R	368.806	-0.143632	0.0515201	-2.78789	0.00530525	0.0471608
FBgn0038855	CG5745	CG5745	3R	505.544	-0.165265	0.0592799	-2.78787	0.0053055	0.0471608
FBgn0037184	CG14450	CG14450	3L	217.475	-0.161363	0.0579335	-2.78531	0.00534768	0.0474912
FBgn0033380	Phosphorylated adaptor for RNA export	CG8069	2R	282.812	-0.163585	0.0587601	-2.78394	0.00537035	0.0476393
FBgn0032235	CG5096	CG5096	2L	1314.5	-0.29879	0.107416	-2.78161	0.00540897	0.0479273
FBgn0041604	dally-like	CG32146	3L	525.192	-0.153657	0.0552647	-2.78038	0.00542948	0.0480653
FBgn0034951	CG3860	CG3860	2R	1289.7	-0.0882075	0.03175	-2.77818	0.00546637	0.0483365
FBgn0039261	CG6422	CG6422	3R	978.246	-0.139529	0.0502243	-2.77811	0.00546756	0.0483365
FBgn0031418	CG3609	CG3609	2L	5761.13	-0.400805	0.144356	-2.77651	0.00549463	0.0484932
FBgn0037019	Peroxin 16	CG3947	3L	483.938	-0.178696	0.0644981	-2.77056	0.00559606	0.0492489
FBgn0032597	CG17904	CG17904	2L	461.677	-0.177065	0.0639321	-2.76958	0.00561283	0.0493853
FBgn0029996	Ubc-E2H	CG2257	X	2783.9	-0.162776	0.0588249	-2.76713	0.0056552	0.0497063
FBgn0035091	CG3829	CG3829	2R	1669.55	-0.280487	0.101382	-2.76663	0.00566385	0.0497555
FBgn0011715	Snf5-related 1	CG1064	3R	350.051	-0.154287	0.0557899	-2.7655	0.00568348	0.0498829
FBgn0029756	CG3309	CG3309	X	269.203	-0.139787	0.0505603	-2.76476	0.00569656	0.0499787
FBgn0039696	CG7837	CG7837	3R	319.327	-0.166302	0.0601512	-2.76473	0.00569696	0.0499787
