# Supplementary material for: Canalization of gene expression is a major signature of regulatory cold adaptation in temperate Drosophila melanogaster
Source: BMC Genomics. 2016 Aug 8;17:574. doi: 10.1186/s12864-016-2866-0 (PMC4977637; doi:10.1186/s12864-016-2866-0)
Supplement: Additional file 7: Table S6. — Upregulated genes rec90 vs. RT (FDR < 5 %) (XLS 354 kb) [file 12864_2016_2866_MOESM7_ESM.xls]

## Sheet: 90up
FB identifier	name	CG number	chromosome	baseMean	log2FoldChange	lfcSE	stat	pvalue	padj
FBgn0001224	Heat shock protein 23	CG4463	3L	5109.84	4.39903	0.115056	38.2339	0	0
FBgn0001291	Jun-related antigen	CG2275	2R	2053.76	1.60779	0.0419773	38.3014	0	0
FBgn0013275	Heat-shock-protein-70Aa	CG31366	3R	17956.7	7.27143	0.147774	49.2064	0	0
FBgn0013276	Heat-shock-protein-70Ab	CG18743	3R	11422.9	7.27366	0.157973	46.0437	0	0
FBgn0013277	Heat-shock-protein-70Ba	CG31449	3R	7938.6	7.14251	0.182694	39.0954	0	0
FBgn0051354	Hsp70Bbb	CG5834	3R	14262.1	6.98662	0.159248	43.8726	0	0
FBgn0001233	Heat shock protein 83	CG1242	3L	55407.1	1.99693	0.0548982	36.3751	1.05454e-289	4.56195e-286
FBgn0086708	starvin	CG32130	3L	10924.8	2.99341	0.0861984	34.727	3.0871e-264	1.20193e-260
FBgn0014859	Hormone receptor-like in 38	CG1864	2L	896.159	3.55538	0.104088	34.1575	1.03594e-255	3.66666e-252
FBgn0001225	Heat shock protein 26	CG4183	3L	10279.7	3.85113	0.119438	32.2437	4.30474e-228	1.39667e-224
FBgn0015019	Cctgamma	CG8977	3R	2619.23	1.69981	0.053996	31.4803	1.61682e-217	4.84225e-214
FBgn0013278	Heat-shock-protein-70Bb	CG31359	3R	510.152	6.94942	0.22696	30.6196	6.71665e-206	1.74337e-202
FBgn0036772	CG5290	CG5290	3L	508.891	2.82663	0.0948291	29.8077	3.10799e-195	7.5629e-192
FBgn0041184	Suppressor of cytokine signaling at 36E	CG15154	2L	1211.88	2.38858	0.0812465	29.3992	5.61649e-190	1.21485e-186
FBgn0086346	ALG-2 interacting protein X	CG12876	3R	4497.86	1.13103	0.0396367	28.5348	4.34015e-179	8.89364e-176
FBgn0032587	CG5953	CG5953	2L	1559.5	2.98506	0.108883	27.4153	1.80136e-165	3.50671e-162
FBgn0035715	CG10103	CG10103	3L	2111.74	1.61073	0.0597518	26.9571	4.71464e-160	8.74094e-157
FBgn0042102	CG18745	CG18745	3R	406.614	1.78151	0.067914	26.2319	1.15092e-151	2.03682e-148
FBgn0037151	CG7130	CG7130	3L	329.347	2.89922	0.1123	25.8168	5.74324e-147	9.72205e-144
FBgn0067102	Ceramide glucosyltransferase	CG6437	2R	939.77	1.89627	0.0743725	25.497	2.13015e-143	3.45563e-140
FBgn0263106	DnaJ-like-1	CG10578	3L	10794.1	1.82018	0.0717419	25.3711	5.25185e-142	8.17902e-139
FBgn0010621	T-complex Chaperonin 5	CG8439	2R	2791.72	1.55017	0.062145	24.9445	2.45121e-137	3.6706e-134
FBgn0013279	Heat-shock-protein-70Bc	CG6489	3R	167.498	7.43108	0.300262	24.7487	3.20531e-135	4.62206e-132
FBgn0001230	Heat shock protein 68	CG5436	3R	8754.56	4.09645	0.165763	24.7127	7.81915e-135	1.08725e-131
FBgn0036805	Charged multivesicular body protein 1	CG4108	3L	2107.13	1.02906	0.0417441	24.6516	3.53439e-134	4.74511e-131
FBgn0034758	CG13510	CG13510	2R	2298.98	1.8989	0.0772926	24.5677	2.79835e-133	3.6317e-130
FBgn0001226	Heat shock protein 27	CG4466	3L	7019.71	3.07304	0.127881	24.0305	1.33357e-127	1.62254e-124
FBgn0024352	Hsp70/Hsp90 organizing protein homolog	CG2720	2L	2578.9	1.13415	0.0472618	23.9972	2.97108e-127	3.50533e-124
FBgn0001223	Heat shock protein 22	CG4460	3L	4369.01	4.37943	0.182524	23.9937	3.23924e-127	3.70931e-124
FBgn0028983	Serpin 55B	CG10913	2R	1268.16	2.34539	0.0982715	23.8664	6.84441e-126	7.61372e-123
FBgn0033787	CG13321	CG13321	2R	4123.72	2.81899	0.118884	23.7121	2.70247e-124	2.92272e-121
FBgn0035498	Fermitin 1	CG14991	3L	3893.38	1.03368	0.0437273	23.6392	1.52512e-123	1.60484e-120
FBgn0005660	Ets at 21C	CG2914	2L	731.54	2.2736	0.0967335	23.5038	3.72957e-122	3.72326e-119
FBgn0052137	CG32137	CG32137	3L	2493.41	0.810105	0.0344697	23.5019	3.89613e-122	3.7923e-119
FBgn0033087	Heparan sulfate C5-epimerase	CG3194	2R	743.515	1.19853	0.0515605	23.2451	1.59312e-119	1.51285e-116
FBgn0265140	Meltrin	CG7649	3R	1569.63	1.08396	0.0468892	23.1174	3.09165e-118	2.86596e-115
FBgn0243512	puckered	CG7850	3R	1636.98	1.64112	0.0713	23.0171	3.14498e-117	2.8476e-114
FBgn0003499	stripe	CG7847	3R	598.263	2.47663	0.10766	23.0042	4.23138e-117	3.74419e-114
FBgn0026418	Hsc70Cb	CG6603	3L	5861.6	1.1717	0.0512984	22.8408	1.80318e-115	1.56011e-112
FBgn0025692	CG3814	CG3814	2R	568.479	1.50667	0.0664202	22.6838	6.46947e-114	5.4757e-111
FBgn0032731	Swiprosin-1	CG10641	2L	1771.27	1.5981	0.070548	22.6527	1.31235e-113	1.08713e-110
FBgn0010812	unc-45	CG2708	3R	1527.83	1.90863	0.0849479	22.4683	8.48188e-112	6.87986e-109
FBgn0033342	CG8258	CG8258	2R	2396.94	1.33488	0.0595746	22.4068	3.37981e-111	2.6855e-108
FBgn0034279	CG18635	CG18635	2R	213.105	1.91213	0.0862752	22.1632	7.78431e-109	6.06149e-106
FBgn0036341	Syntaxin 13	CG11278	3L	738.979	0.966665	0.044047	21.9462	9.41357e-107	7.18643e-104
FBgn0016794	daughter of sevenless	CG1044	3L	1032.62	1.72051	0.0785636	21.8996	2.62294e-106	1.96387e-103
FBgn0003676	Tcp1-like	CG5374	3R	1921.68	1.27718	0.0584138	21.8644	5.66553e-106	4.16192e-103
FBgn0003328	scab	CG8095	2R	2068.57	1.69479	0.0776922	21.8141	1.70489e-105	1.22923e-102
FBgn0261983	lethal (2) giant discs 1	CG4713	2L	919.461	1.44157	0.0661096	21.8058	2.04346e-105	1.44654e-102
FBgn0037632	Tcp-1eta	CG8351	3R	2183.61	1.29758	0.059968	21.6378	7.91135e-104	5.50036e-101
FBgn0035488	CG11593	CG11593	3L	690.01	0.79452	0.0367466	21.6216	1.12518e-103	7.68558e-101
FBgn0037327	pancreatic eIF-2alpha kinase	CG2087	3R	1843.28	1.23416	0.0572281	21.5656	3.78112e-103	2.53817e-100
FBgn0035049	Matrix metalloproteinase 1	CG4859	2R	2508.81	1.53585	0.0712611	21.5524	5.02993e-103	3.31924e-100
FBgn0028476	CG15817	CG15817	3R	2212.33	1.11581	0.053032	21.0404	2.79947e-98	1.7868e-95
FBgn0002524	lace	CG4162	2L	1066.22	1.10397	0.0529648	20.8434	1.74963e-96	1.09871e-93
FBgn0040475	SH3PX1 ortholog (H. sapiens)	CG6757	3L	1523.42	1.35358	0.0649437	20.8423	1.79001e-96	1.10623e-93
FBgn0041582	tamo	CG4057	2R	1962.01	1.16978	0.056654	20.6478	1.02121e-94	6.21245e-92
FBgn0010397	Lamin C	CG10119	2R	2561.74	1.32956	0.0651413	20.4104	1.35217e-92	8.09928e-90
FBgn0038981	CG5346	CG5346	3R	1590.51	1.34067	0.0659034	20.343	5.35227e-92	3.15735e-89
FBgn0260635	thread	CG12284	3L	5338.16	0.86511	0.042552	20.3307	6.88563e-92	4.00127e-89
FBgn0037279	CG1129	CG1129	3R	1165.82	1.19129	0.0587326	20.2832	1.80835e-91	1.03539e-88
FBgn0263110	CG43367	CG43367	3L	2008.47	0.846312	0.0423127	20.0014	5.35538e-89	3.02183e-86
FBgn0038455	CG14907	CG14907	3R	286.387	1.48964	0.0749387	19.8781	6.30311e-88	3.50579e-85
FBgn0003209	raw	CG12437	2L	2491.25	1.12787	0.0567848	19.8621	8.66001e-88	4.74886e-85
FBgn0038145	DnaJ-like-2	CG8863	3R	15202	0.521511	0.0263887	19.7627	6.2423e-87	3.37552e-84
FBgn0014018	Relish	CG11992	3R	3612.58	1.53027	0.0775479	19.7332	1.1182e-86	5.96383e-84
FBgn0000636	Fasciclin 3	CG5803	2L	1845.69	1.17426	0.059944	19.5893	1.90807e-85	1.0039e-82
FBgn0030894	CG7192	CG7192	X	1010.23	1.10557	0.0564814	19.5741	2.57129e-85	1.33481e-82
FBgn0003231	refractory to sigma P	CG10360	2L	19289.2	1.5975	0.0820319	19.4741	1.81926e-84	9.31986e-82
FBgn0030847	CG12991	CG12991	X	1385.14	0.898222	0.046316	19.3934	8.78097e-84	4.43998e-81
FBgn0260632	dorsal	CG6667	2L	2595.14	1.00938	0.0521644	19.35	2.03796e-83	1.01726e-80
FBgn0030052	CG12065	CG12065	X	2040.33	0.992223	0.05138	19.3114	4.30394e-83	2.12114e-80
FBgn0266599	Heat shock protein cognate 4	CG4264	3R	59294.5	1.00953	0.0523737	19.2755	8.63322e-83	4.20157e-80
FBgn0030808	Rho GTPase activating protein at 15B	CG4937	X	1298.65	1.29396	0.0672081	19.2531	1.33048e-82	6.39516e-80
FBgn0033266	Suppressor of Cytokine Signaling at 44A	CG2160	2R	568.464	0.84706	0.0444721	19.047	6.95849e-81	3.30392e-78
FBgn0030294	PTIP associated 1	CG11750	X	377.882	1.92374	0.101114	19.0254	1.05123e-80	4.93116e-78
FBgn0030086	CG7033	CG7033	X	2689.32	1.16191	0.0615815	18.8678	2.09761e-79	9.72242e-77
FBgn0265185	CG44250	CG44250	2R	2512.42	1.97013	0.104516	18.85	2.93655e-79	1.34508e-76
FBgn0017558	Pyruvate dehydrogenase kinase	CG8808	2R	5863	1.42047	0.0754836	18.8183	5.34781e-79	2.42107e-76
FBgn0037724	Frost	CG9434	3R	4220.61	4.9797	0.267053	18.6469	1.33834e-77	5.98931e-75
FBgn0265003	klaroid	CG44154	2R	1892.64	0.596193	0.0320599	18.5962	3.44742e-77	1.52525e-74
FBgn0033127	Tetraspanin 42Ef	CG12845	2R	1861.67	1.28279	0.0695624	18.4409	6.16983e-76	2.69906e-73
FBgn0003514	spaghetti squash	CG3595	X	2569.67	0.785719	0.0428042	18.3561	2.94878e-75	1.27564e-72
FBgn0027594	draper	CG2086	3L	4073.87	1.04117	0.0569142	18.2937	9.28119e-75	3.97092e-72
FBgn0036237	viral IAP-associated factor	CG18593	3L	746.325	0.774962	0.0431449	17.9618	3.87873e-72	1.64146e-69
FBgn0034577	capping protein alpha	CG10540	2R	1414.13	0.833821	0.046569	17.9051	1.07694e-71	4.50855e-69
FBgn0015279	Pi3K92E	CG4141	3R	1546.16	0.933379	0.0521709	17.8908	1.3912e-71	5.76224e-69
FBgn0033051	dream	CG7863	2R	229.157	1.52922	0.0856869	17.8467	3.06898e-71	1.25776e-68
FBgn0032006	PDGF- and VEGF-receptor related	CG8222	2L	3074.78	1.2659	0.0709747	17.836	3.71603e-71	1.50708e-68
FBgn0039402	Vacuolar protein sorting 2	CG14542	3R	1135.42	0.91077	0.0511157	17.8178	5.13996e-71	2.06308e-68
FBgn0002069	Aspartyl-tRNA synthetase	CG3821	2R	1582.69	1.30653	0.0737577	17.7137	3.28502e-70	1.30509e-67
FBgn0043362	blue cheese	CG14001	2L	1651.84	0.974582	0.0550689	17.6975	4.3824e-70	1.72348e-67
FBgn0085423	CG34394	CG34394	2L	2381.28	0.797056	0.0450877	17.6779	6.2039e-70	2.41542e-67
FBgn0031988	CG8668	CG8668	2L	1168.62	0.91298	0.0516941	17.6612	8.34225e-70	3.21581e-67
FBgn0032702	CG10376	CG10376	2L	611.063	0.843888	0.0480624	17.5582	5.15009e-69	1.96582e-66
FBgn0044826	Pak3	CG14895	3R	1844.02	1.10448	0.0634703	17.4016	8.02868e-68	3.00566e-65
FBgn0035923	CG6511	CG6511	3L	783.342	1.2101	0.0697808	17.3415	2.28705e-67	8.48038e-65
FBgn0050115	Guanine nucleotide exchange factor in mesoderm	CG30115	2R	1822.04	1.24488	0.0734855	16.9405	2.26093e-64	8.22684e-62
FBgn0011837	Tis11 homolog	CG4070	X	2219.57	1.1448	0.0676334	16.9265	2.8693e-64	1.03438e-61
FBgn0034400	CG15099	CG15099	2R	2933.02	0.748588	0.0442422	16.9202	3.19106e-64	1.13982e-61
FBgn0031450	Hepatocyte growth factor regulated tyrosine kinase substrate	CG2903	2L	1713.88	0.881151	0.052234	16.8693	7.56985e-64	2.67931e-61
FBgn0000083	Annexin B9	CG5730	3R	8061.18	1.14907	0.0683297	16.8166	1.84507e-63	6.47171e-61
FBgn0036376	Liprin-beta	CG10743	3L	1512.41	0.548685	0.0326521	16.804	2.28157e-63	7.93132e-61
FBgn0031977	barrier to autointegration factor	CG7380	2L	869.394	1.04958	0.062467	16.8021	2.35674e-63	8.1201e-61
FBgn0015803	Rho-type guanine nucleotide exchange factor	CG10043	2L	1793.69	0.762088	0.0454064	16.7837	3.21003e-63	1.09631e-60
FBgn0035533	Cdc42-interacting protein 4	CG15015	3L	1751.5	0.596259	0.0355716	16.7622	4.61135e-63	1.5612e-60
FBgn0001941	infertile crescent	CG9078	2L	2016.77	0.62799	0.0375049	16.7442	6.23938e-63	2.09417e-60
FBgn0032699	CG10383	CG10383	2L	4019	1.69059	0.101174	16.7098	1.11142e-62	3.69846e-60
FBgn0028978	tribbles	CG5408	3L	989.503	0.973443	0.0589952	16.5004	3.64516e-61	1.20272e-58
FBgn0040080	rapsynoid	CG5692	3R	668.881	0.817672	0.04969	16.4554	7.66524e-61	2.50789e-58
FBgn0039759	CG9733	CG9733	3R	193.127	2.48303	0.151466	16.3933	2.1337e-60	6.92277e-58
FBgn0019968	Kinesin heavy chain 73	CG8183	2R	4893.68	0.716949	0.0437855	16.3741	2.92839e-60	9.42264e-58
FBgn0041607	asparagine synthetase	CG33486	3L	2081.6	2.71133	0.165862	16.3469	4.57778e-60	1.46091e-57
FBgn0037293	CG12007	CG12007	3R	686.779	0.683916	0.041839	16.3464	4.61718e-60	1.46151e-57
FBgn0040972	CG16978	CG16978	2L	515.438	2.24755	0.137925	16.2955	1.063e-59	3.33765e-57
FBgn0265784	Cyclic-AMP response element binding protein B	CG6103	X	1634.38	0.64881	0.0400665	16.1933	5.62017e-59	1.73663e-56
FBgn0013305	N-methyl-D-aspartate receptor-associated protein	CG3798	2R	4625.27	0.869742	0.053743	16.1834	6.60909e-59	2.02613e-56
FBgn0003741	transformer	CG16724	3L	247.124	0.997805	0.0616961	16.1729	7.82997e-59	2.38166e-56
FBgn0016078	wunen	CG8804	2R	1288.93	0.837344	0.0518506	16.1492	1.15109e-58	3.47414e-56
FBgn0037231	Vacuolar protein sorting 24	CG9779	3R	1454.93	0.630327	0.0390683	16.134	1.47251e-58	4.41005e-56
FBgn0023129	astray	CG3705	3L	4251.85	1.51369	0.0938538	16.1282	1.61717e-58	4.80632e-56
FBgn0024150	Adenylyl cyclase 78C	CG10564	3L	369.681	0.824317	0.0511605	16.1124	2.08852e-58	6.16018e-56
FBgn0027329	T-cp1zeta	CG8231	X	2071.76	0.944006	0.0587313	16.0733	3.92488e-58	1.14896e-55
FBgn0035995	CG3529	CG3529	3L	1459.32	0.878425	0.0546741	16.0666	4.37671e-58	1.27166e-55
FBgn0036844	Mitogen-activated protein kinase phosphatase 3	CG14080	3L	887.062	0.741463	0.0465559	15.9263	4.16333e-57	1.19188e-54
FBgn0266719	Unc-13 ortholog 4B (C. elegans)	CG34349	3R	1283.31	1.04385	0.0656135	15.909	5.48754e-57	1.5595e-54
FBgn0050372	ArfGAP with SH3 domain%2C ankyrin repeat and PH domain	CG30372	2R	2133.09	0.788935	0.0498753	15.8181	2.33266e-56	6.58115e-54
FBgn0031571	CG3921	CG3921	2L	1087.63	1.47447	0.0932171	15.8176	2.35228e-56	6.58875e-54
FBgn0029507	Tetraspanin 42Ed	CG12846	2R	2080.14	0.934392	0.059247	15.7711	4.91713e-56	1.36745e-53
FBgn0033212	CG1399	CG1399	2R	2866.17	0.790147	0.0502013	15.7396	8.10137e-56	2.23701e-53
FBgn0030929	CG15043	CG15043	X	1631.11	2.70414	0.171896	15.7312	9.24038e-56	2.53356e-53
FBgn0037796	CG12814	CG12814	3R	1535.79	0.91818	0.0584324	15.7135	1.22147e-55	3.32565e-53
FBgn0036302	sosondowah	CG10632	3L	881.425	0.629045	0.0400546	15.7047	1.40476e-55	3.79813e-53
FBgn0020653	Thioredoxin reductase-1	CG2151	X	9175.98	0.789215	0.0503485	15.6751	2.24046e-55	6.01587e-53
FBgn0036448	myopic	CG9311	3L	2494.18	0.748906	0.0480349	15.5909	8.39472e-55	2.2234e-52
FBgn0036419	CG13482	CG13482	3L	1618.7	2.31631	0.148612	15.5862	9.03186e-55	2.36004e-52
FBgn0031535	CG12795	CG12795	2L	1153.88	1.67893	0.107882	15.5626	1.30623e-54	3.39045e-52
FBgn0036306	CG10973	CG10973	3L	462.024	1.44854	0.0934271	15.5045	3.23613e-54	8.34406e-52
FBgn0035425	CG17746	CG17746	3L	1336.97	0.550391	0.0356254	15.4494	7.61205e-54	1.94979e-51
FBgn0033236	CG14764	CG14764	2R	1230.9	0.733642	0.0476761	15.388	1.9692e-53	4.97849e-51
FBgn0038638	CG7702	CG7702	3R	672.38	0.834914	0.0542746	15.3831	2.12415e-53	5.3356e-51
FBgn0010909	misshapen	CG16973	3L	3337.25	0.720148	0.0470933	15.2919	8.65585e-53	2.1603e-50
FBgn0025866	Calpain-B	CG8107	3L	1597.82	0.896549	0.0586489	15.2867	9.37831e-53	2.3257e-50
FBgn0051216	Nicotinamide amidase	CG31216	3R	535.275	1.55179	0.10177	15.2481	1.69444e-52	4.17541e-50
FBgn0032961	CG1416	CG1416	2L	1798.23	1.03046	0.0677416	15.2117	2.9591e-52	7.24588e-50
FBgn0266720	Synaptosomal-associated protein 24kDa	CG9474	3R	865.015	0.752691	0.0496966	15.1457	8.08792e-52	1.96809e-49
FBgn0029503	CHORD	CG6198	3R	436.051	0.815333	0.0541507	15.0567	3.11802e-51	7.49364e-49
FBgn0266431	CG45061	CG45061	X	41.4437	3.18955	0.212007	15.0445	3.74997e-51	8.95714e-49
FBgn0021872	X box binding protein-1	CG9415	2R	10731.3	0.621961	0.0415808	14.9579	1.38347e-50	3.2844e-48
FBgn0004635	rhomboid	CG1004	3L	655.028	1.46875	0.0987591	14.8721	5.00197e-50	1.18028e-47
FBgn0263593	Lipin	CG8709	2R	9066.21	1.02726	0.0690973	14.8669	5.40453e-50	1.26759e-47
FBgn0033259	CG11210	CG11210	2R	1288.98	0.672747	0.0452896	14.8543	6.5223e-50	1.52059e-47
FBgn0035360	CG1246	CG1246	3L	949.297	1.20092	0.0808805	14.848	7.16432e-50	1.66033e-47
FBgn0035251	CG7967	CG7967	3L	1598.75	0.800963	0.0540271	14.8252	1.00666e-49	2.31913e-47
FBgn0260049	flare	CG10724	3L	1219.94	0.792783	0.053766	14.7451	3.31009e-49	7.58089e-47
FBgn0046685	Wsck	CG31127	3R	516.34	0.956002	0.0649033	14.7296	4.1587e-49	9.4687e-47
FBgn0032805	CG10337	CG10337	2L	271.779	1.62787	0.111108	14.6513	1.322e-48	2.99248e-46
FBgn0037646	Carbonic anhydrase beta	CG11967	3R	582.255	1.2046	0.0822419	14.6471	1.40676e-48	3.16593e-46
FBgn0040212	Dihydroxyacetone phosphate acyltransferase	CG4625	3R	815.678	0.966775	0.0660773	14.631	1.78204e-48	3.98747e-46
FBgn0042101	CG18744	CG18744	3R	197.199	1.84321	0.126043	14.6237	1.98367e-48	4.41326e-46
FBgn0026378	Rab escort protein	CG8432	2R	389.519	1.01521	0.0694955	14.6082	2.48882e-48	5.50567e-46
FBgn0030964	PDGF- and VEGF-related factor 1	CG7103	X	702.857	0.800307	0.0549278	14.5702	4.34842e-48	9.56505e-46
FBgn0001104	G protein alpha i subunit	CG10060	3L	1037.13	0.807998	0.0555249	14.552	5.67215e-48	1.24067e-45
FBgn0014001	PAK-kinase	CG10295	3R	1727.84	0.510864	0.035165	14.5276	8.10045e-48	1.76191e-45
FBgn0046687	Trapped in endoderm 1	CG3171	X	327.563	1.39938	0.0963854	14.5186	9.24411e-48	1.9995e-45
FBgn0027569	ceramide transfer protein	CG7207	3L	1403.86	0.84252	0.0584402	14.4168	4.05814e-47	8.6813e-45
FBgn0027363	Signal transducing adaptor molecule	CG6521	2L	3209.32	0.784152	0.0544481	14.4018	5.03891e-47	1.07205e-44
FBgn0036493	CG7255	CG7255	3L	1000.54	0.927811	0.0644367	14.3988	5.26479e-47	1.11402e-44
FBgn0034451	tubulin-binding cofactor B	CG11242	2R	606.531	0.611778	0.0428159	14.2886	2.57814e-46	5.42579e-44
FBgn0261461	Rho GTPase activating protein at 18B	CG42274	X	1717.65	0.758751	0.0531874	14.2656	3.58401e-46	7.50215e-44
FBgn0028341	lethal (1) G0232	CG32697	X	2849.51	0.533157	0.0374175	14.2489	4.55609e-46	9.48593e-44
FBgn0029831	CG5966	CG5966	X	2146.78	2.05278	0.144683	14.1881	1.08569e-45	2.24841e-43
FBgn0035499	Chd64	CG14996	3L	5048.89	0.715672	0.050564	14.1538	1.7693e-45	3.64476e-43
FBgn0034215	Methylthioadenosine phosphorylase ortholog	CG4802	2R	1117.53	0.906988	0.0641824	14.1314	2.43249e-45	4.98456e-43
FBgn0013984	Insulin-like receptor	CG18402	3R	1162.96	1.59391	0.112904	14.1174	2.96644e-45	6.04688e-43
FBgn0067783	alternative testis transcripts open reading frame A	CG4241	3R	1718.39	0.582975	0.0415212	14.0404	8.81986e-45	1.7885e-42
FBgn0030797	CG13004	CG13004	X	1233.05	0.830322	0.0591907	14.0279	1.05205e-44	2.12231e-42
FBgn0019890	Smg5	CG8954	2L	4840.81	0.743915	0.0531469	13.9973	1.61819e-44	3.24755e-42
FBgn0011570	capping protein beta	CG17158	2L	963.874	0.513908	0.0367712	13.9759	2.1887e-44	4.36998e-42
FBgn0028708	Mst85C	CG11993	3R	231.029	0.904236	0.064755	13.964	2.58657e-44	5.13803e-42
FBgn0026582	High mobility group protein 2	CG9418	2R	206.12	0.843236	0.0607101	13.8895	7.33063e-44	1.44879e-41
FBgn0037012	Reduction in Cnn dots 2	CG4786	3L	550.272	1.07742	0.0777138	13.864	1.04687e-43	2.05853e-41
FBgn0243516	Verprolin 1	CG13503	2R	4282.51	0.664211	0.0479129	13.8629	1.0632e-43	2.08013e-41
FBgn0032859	Actin-related protein 2/3 complex%2C subunit 2	CG10954	2L	1361.12	0.502084	0.0363325	13.8191	1.95368e-43	3.80324e-41
FBgn0032935	Autophagy-specific gene 18b	CG8678	2L	1144.23	1.29205	0.0943408	13.6955	1.07941e-42	2.07023e-40
FBgn0086656	shrub	CG8055	2R	2689.99	0.607664	0.0446375	13.6133	3.33711e-42	6.30713e-40
FBgn0025628	CG4199	CG4199	X	2758.47	1.17625	0.0864275	13.6097	3.50642e-42	6.59512e-40
FBgn0250785	varicose	CG9326	2L	1685.8	0.672511	0.0494482	13.6003	3.98738e-42	7.46369e-40
FBgn0025624	CG4025	CG4025	X	641.855	0.656674	0.0483853	13.5717	5.89014e-42	1.09726e-39
FBgn0040729	CG15126	CG15126	2R	184.995	1.43233	0.105709	13.5497	7.95217e-42	1.47433e-39
FBgn0051694	CG31694	CG31694	2L	5333.24	0.457706	0.0339698	13.4739	2.22734e-41	4.10993e-39
FBgn0261458	capulet	CG33979	2L	3585.79	0.902263	0.0671216	13.4422	3.42041e-41	6.28162e-39
FBgn0001229	Heat shock gene 67Bc	CG4190	3L	142.172	2.07561	0.154934	13.3967	6.31746e-41	1.14936e-38
FBgn0015797	Rab6	CG6601	2L	1386.27	0.679892	0.0508582	13.3684	9.25338e-41	1.66792e-38
FBgn0020620	Related to the N terminus of tre oncogene	CG8085	2R	1636.73	0.546578	0.0409428	13.3498	1.18803e-40	2.13155e-38
FBgn0031037	CG14207	CG14207	X	6012.78	0.955041	0.0718308	13.2957	2.45166e-40	4.35859e-38
FBgn0051004	mesh	CG31004	3R	3524.41	1.39704	0.105744	13.2115	7.52871e-40	1.32635e-37
FBgn0004657	myospheroid	CG1560	X	3958.7	0.834223	0.0636084	13.115	2.70287e-39	4.69792e-37
FBgn0265186	CG44251	CG44251	2R	433.754	1.87382	0.143348	13.0718	4.77442e-39	8.26166e-37
FBgn0000578	enabled	CG15112	2R	904.008	0.81239	0.0622953	13.0409	7.15639e-39	1.23286e-36
FBgn0029820	CG16721	CG16721	X	4117.99	0.635166	0.0488313	13.0074	1.11114e-38	1.90577e-36
FBgn0038803	CG5191	CG5191	3R	1614.01	1.0351	0.0796587	12.9942	1.32022e-38	2.25444e-36
FBgn0020304	drongo	CG3365	2L	4069.41	0.673485	0.0518726	12.9834	1.51897e-38	2.58251e-36
FBgn0038088	CG10126	CG10126	3R	2865.04	0.695729	0.0538538	12.9189	3.52357e-38	5.93883e-36
FBgn0027561	CG18659	CG18659	2R	4333.16	0.846878	0.0659642	12.8384	9.98616e-38	1.67587e-35
FBgn0030318	rhomboid-4	CG1697	X	862.221	0.801056	0.0624159	12.8342	1.05543e-37	1.76361e-35
FBgn0262716	Actin-related protein 3	CG7558	3L	1269.77	0.706435	0.0550458	12.8336	1.06314e-37	1.7689e-35
FBgn0010038	Glutathione S transferase D2	CG4181	3R	433.106	3.2606	0.25452	12.8108	1.42668e-37	2.36368e-35
FBgn0004228	midgut expression 1	CG7936	3L	703.385	1.36706	0.106978	12.7789	2.15154e-37	3.5495e-35
FBgn0042086	Tetraspanin 42Eb	CG18816	2R	2210.49	1.74801	0.136948	12.7641	2.60234e-37	4.25712e-35
FBgn0039756	CG9743	CG9743	3R	1751.33	0.752712	0.0591281	12.7302	4.01868e-37	6.54659e-35
FBgn0051176	CG31176	CG31176	3R	252.909	1.23815	0.097781	12.6625	9.54666e-37	1.53591e-34
FBgn0033592	CG13215	CG13215	2R	118.923	4.1273	0.327044	12.62	1.63764e-36	2.62387e-34
FBgn0267339	p38c MAP kinase	CG33338	3R	120.195	1.54454	0.123198	12.5371	4.6783e-36	7.43449e-34
FBgn0035236	CG12004	CG12004	3L	2756.98	0.449697	0.035954	12.5076	6.78486e-36	1.07383e-33
FBgn0040208	Katanin 60	CG10229	3R	1024.37	0.683006	0.0547974	12.4642	1.17011e-35	1.83698e-33
FBgn0031267	Ipk2	CG13688	2L	232.542	1.02774	0.0826145	12.4402	1.58162e-35	2.47304e-33
FBgn0034194	CG15611	CG15611	2R	1140.55	0.60052	0.0482802	12.4382	1.62062e-35	2.52389e-33
FBgn0035589	Charged multivesicular body protein 2b	CG4618	3L	975.295	1.33375	0.108626	12.2783	1.18394e-34	1.83647e-32
FBgn0024238	Fimbrin	CG8649	X	2854.27	0.660668	0.0542706	12.1736	4.2972e-34	6.63917e-32
FBgn0032451	spichthyin	CG12292	2L	1039.51	1.14176	0.0939706	12.1502	5.72209e-34	8.77101e-32
FBgn0261984	Inositol-requiring enzyme-1	CG4583	3R	1956.12	0.725426	0.0598937	12.1119	9.13564e-34	1.39485e-31
FBgn0040319	Glutamate-cysteine ligase catalytic subunit	CG2259	X	4126.77	0.841403	0.0696292	12.0841	1.2822e-33	1.95004e-31
FBgn0035439	CG14961	CG14961	3L	77.8599	2.63157	0.21783	12.0809	1.33303e-33	2.01946e-31
FBgn0041210	HDAC4	CG1770	X	2117.8	0.6002	0.0497355	12.0679	1.56145e-33	2.35634e-31
FBgn0015296	SHC-adaptor protein	CG3715	3L	702.716	0.535801	0.0444065	12.0658	1.60078e-33	2.40636e-31
FBgn0027598	CIN85 and CD2AP orthologue	CG31012	3R	2925.22	0.695888	0.0576869	12.0632	1.65272e-33	2.47489e-31
FBgn0266410	CG45050	CG45050	3R	13632.9	0.618986	0.05149	12.0215	2.74019e-33	4.05652e-31
FBgn0031170	CG1718	CG1718	X	4094.9	0.994753	0.0831112	11.9689	5.16819e-33	7.62191e-31
FBgn0086779	steppke	CG11628	2L	1676.18	0.696147	0.0582586	11.9493	6.54983e-33	9.62305e-31
FBgn0032401	Promyelocytic leukemia zinc finger ortholog	CG6792	2L	183.136	1.44501	0.120944	11.9478	6.6671e-33	9.75853e-31
FBgn0039260	Smg6	CG6369	3R	3292.15	0.542876	0.0454901	11.9339	7.8761e-33	1.1485e-30
FBgn0025879	Tissue inhibitor of metalloproteases	CG6281	3R	2187.65	0.667572	0.0561045	11.8987	1.20163e-32	1.74568e-30
FBgn0040238	Bestrophin 1	CG6264	3R	1299.25	0.677349	0.0569852	11.8864	1.39254e-32	2.0155e-30
FBgn0036951	CG7017	CG7017	3L	32.4183	4.16572	0.351236	11.8602	1.90621e-32	2.72855e-30
FBgn0014141	cheerio	CG3937	3R	5806.46	0.822829	0.0694899	11.841	2.3961e-32	3.41721e-30
FBgn0028894	CG5869	CG5869	2L	412.845	1.13731	0.0960596	11.8397	2.43399e-32	3.45858e-30
FBgn0032938	CG8671	CG8671	2L	1416.95	0.492016	0.0416176	11.8223	2.99399e-32	4.23884e-30
FBgn0024985	CG11448	CG11448	X	2388.69	0.70409	0.0595783	11.8179	3.15509e-32	4.45074e-30
FBgn0036318	Wbp2 ortholog	CG11009	3L	3957.48	0.490601	0.0415874	11.7969	4.05073e-32	5.69354e-30
FBgn0039266	CG11791	CG11791	3R	3015.7	0.715649	0.0607163	11.7868	4.56727e-32	6.39648e-30
FBgn0263197	Patronin	CG33130	2R	2956.91	0.482445	0.0410331	11.7575	6.46439e-32	9.02095e-30
FBgn0032444	CG5525	CG5525	2L	2365.33	1.14991	0.098027	11.7305	8.89032e-32	1.2362e-29
FBgn0002948	no distributive disjunction	CG1763	X	534.916	0.983863	0.084047	11.7061	1.18608e-31	1.64337e-29
FBgn0026376	Ral guanine nucleotide dissociation stimulator-like ortholog (M. musculus)	CG8865	3L	920.302	0.832551	0.0713389	11.6704	1.80624e-31	2.49376e-29
FBgn0035968	Slc45 ortholog 1	CG4484	3L	1035.75	1.31174	0.112432	11.667	1.87877e-31	2.58474e-29
FBgn0067782	alternative testis transcripts open reading frame B	CG33488	3R	1211.39	0.498913	0.0427835	11.6613	2.00863e-31	2.75366e-29
FBgn0003138	Protein tyrosine phosphatase 61F	CG9181	3L	2294.32	0.536712	0.0460442	11.6565	2.12699e-31	2.90569e-29
FBgn0036449	brummer	CG5295	3L	2530.54	0.86824	0.0745752	11.6425	2.5063e-31	3.41189e-29
FBgn0030006	CG17982	CG17982	X	233.131	0.685679	0.0589577	11.63	2.9001e-31	3.93423e-29
FBgn0259685	crumbs	CG6383	3R	2014.75	0.654374	0.0563754	11.6074	3.77804e-31	5.10743e-29
FBgn0033889	CG6701	CG6701	2R	4738.31	0.714076	0.0616893	11.5754	5.49446e-31	7.40212e-29
FBgn0010040	Glutathione S transferase D4	CG11512	3R	25.9298	2.46935	0.213473	11.5675	6.01943e-31	8.0814e-29
FBgn0030904	unpaired 2	CG5988	X	12.6336	3.0158	0.261027	11.5536	7.0806e-31	9.4734e-29
FBgn0025381	rush hour	CG14782	X	2879.47	0.493747	0.0428272	11.5288	9.44427e-31	1.25926e-28
FBgn0033519	CG11825	CG11825	2R	110.322	1.74294	0.151274	11.5218	1.02486e-30	1.36184e-28
FBgn0001987	Gliotactin	CG3903	2L	1367.04	1.41817	0.123308	11.5011	1.30303e-30	1.71973e-28
FBgn0262732	multiprotein bridging factor 1	CG4143	3L	2900.72	0.56518	0.049206	11.486	1.55116e-30	2.0403e-28
FBgn0083961	CG34125	CG34125	2L	442.953	0.509914	0.0444662	11.4675	1.92233e-30	2.52e-28
FBgn0035132	methuselah-like 10	CG17061	3L	1163.67	0.708606	0.0618044	11.4653	1.97083e-30	2.57491e-28
FBgn0010877	lethal (3) 05822	CG7129	3R	1597.38	0.558869	0.0488983	11.4292	2.98759e-30	3.8773e-28
FBgn0032435	Organic anion transporting polypeptide 33Eb	CG6417	2L	791.852	1.26032	0.110435	11.4123	3.62991e-30	4.69525e-28
FBgn0037468	CG1943	CG1943	3R	1427.12	0.631032	0.0553487	11.401	4.13273e-30	5.31035e-28
FBgn0264357	SNF4/AMP-activated protein kinase gamma subunit	CG17299	3R	6455.49	0.621484	0.0546188	11.3786	5.34753e-30	6.82626e-28
FBgn0003557	Suppressor of deltex	CG4244	2L	2560.98	0.673308	0.0592385	11.366	6.17233e-30	7.85338e-28
FBgn0025833	CG8910	CG8910	2R	385.258	0.606945	0.053416	11.3626	6.41997e-30	8.14185e-28
FBgn0034296	CG10912	CG10912	2R	2180.77	1.35416	0.119601	11.3223	1.01756e-29	1.28629e-27
FBgn0032934	CG8679	CG8679	2L	270.79	1.31742	0.116419	11.3162	1.09045e-29	1.37396e-27
FBgn0260748	CG5004	CG5004	X	1064.27	0.504387	0.0446946	11.2852	1.55325e-29	1.94451e-27
FBgn0038747	Rho GTPase activating protein at 92B	CG4755	3R	2120.4	0.641061	0.0568102	11.2843	1.56951e-29	1.95857e-27
FBgn0001180	hunchback	CG9786	3R	214.052	0.826156	0.0732651	11.2763	1.71901e-29	2.13828e-27
FBgn0261556	CG42674	CG42674	3L	1605.29	0.592229	0.0530181	11.1703	5.69747e-29	7.04207e-27
FBgn0037016	CG13252	CG13252	3L	943.148	0.721808	0.064653	11.1643	6.09494e-29	7.50951e-27
FBgn0053094	Syndapin	CG33094	3R	3314.12	0.36171	0.0324128	11.1595	6.43699e-29	7.90592e-27
FBgn0051729	CG31729	CG31729	2L	5306.65	0.507587	0.0456327	11.1233	9.6611e-29	1.18285e-26
FBgn0027335	Rab11 interacting protein	CG6606	X	3361.89	0.351218	0.0316886	11.0834	1.50972e-28	1.84262e-26
FBgn0086347	Myosin 31DF	CG7438	2L	3235.95	1.59476	0.143991	11.0754	1.65083e-28	2.00854e-26
FBgn0038783	CG4367	CG4367	3R	18.4804	6.20692	0.562427	11.036	2.56297e-28	3.10862e-26
FBgn0052594	ben	CG32594	X	787.909	0.724138	0.0657379	11.0155	3.21627e-28	3.88889e-26
FBgn0033194	Vacuolar protein sorting 13	CG2093	2R	4433.2	0.73308	0.0666678	10.996	3.99392e-28	4.81423e-26
FBgn0262823	CG43194	CG43194	3R	31.0871	1.96394	0.178625	10.9947	4.05098e-28	4.86792e-26
FBgn0037443	Dementin	CG1021	3R	3000.11	0.926119	0.0845378	10.9551	6.28129e-28	7.52479e-26
FBgn0003310	Star	CG4385	2L	1067.99	0.628346	0.0574124	10.9444	7.06629e-28	8.41342e-26
FBgn0000042	Actin 5C	CG4027	X	30482	0.693437	0.063366	10.9434	7.15059e-28	8.48784e-26
FBgn0025631	moody	CG4322	X	1485.15	0.605628	0.055353	10.9412	7.3218e-28	8.66465e-26
FBgn0023083	frayed	CG7693	3R	2445.73	0.529292	0.0483991	10.936	7.756e-28	9.15067e-26
FBgn0039209	CG13624	CG13624	3R	2194.67	0.96964	0.0887481	10.9258	8.68141e-28	1.01808e-25
FBgn0024291	Sir2	CG5216	2L	1492.4	0.517415	0.0474543	10.9034	1.10987e-27	1.29765e-25
FBgn0010583	dreadlocks	CG3727	2L	1637.86	0.403564	0.037024	10.9	1.15199e-27	1.34286e-25
FBgn0032140	CG13117	CG13117	2L	450.099	0.948428	0.087209	10.8753	1.51086e-27	1.75593e-25
FBgn0038721	subdued	CG16718	3R	1763.6	0.941576	0.086675	10.8633	1.72411e-27	1.99188e-25
FBgn0034647	poor Imd response upon knock-in	CG15678	2R	287.981	1.78163	0.164405	10.8368	2.30316e-27	2.653e-25
FBgn0036935	CG14186	CG14186	3L	784.601	0.971343	0.0899095	10.8036	3.31108e-27	3.80276e-25
FBgn0031738	CG9171	CG9171	2L	1265.58	0.750881	0.0696023	10.7882	3.9154e-27	4.44437e-25
FBgn0264270	Sex lethal	CG43770	X	2559.08	0.674354	0.0625764	10.7765	4.44468e-27	5.0305e-25
FBgn0029980	CG10778	CG10778	X	364.833	0.60736	0.0563793	10.7728	4.62959e-27	5.22459e-25
FBgn0031973	Serpin 28Dc	CG7219	2L	1133.78	1.64965	0.153479	10.7484	6.02861e-27	6.78376e-25
FBgn0033153	Gadd45	CG11086	2R	334.891	1.01956	0.0951198	10.7187	8.31323e-27	9.32758e-25
FBgn0051158	Exchange factor for Arf 6 ortholog (H. sapiens)	CG31158	3R	2961.55	0.348422	0.0325309	10.7105	9.08734e-27	1.01669e-24
FBgn0020386	Phosphoinositide-dependent kinase 1	CG1210	3L	6255.14	0.398411	0.037231	10.7011	1.00608e-26	1.12237e-24
FBgn0040236	c11.1	CG12132	X	1556.67	0.740412	0.06921	10.698	1.03947e-26	1.1563e-24
FBgn0027493	Adenylosuccinate Synthetase	CG17273	3R	4954.33	0.545446	0.0513056	10.6313	2.13114e-26	2.36393e-24
FBgn0263080	CG43348	CG43348	2L	158.051	2.80199	0.264052	10.6115	2.63533e-26	2.91488e-24
FBgn0010113	headcase	CG15532	3R	1483.8	0.855735	0.0806927	10.6049	2.82882e-26	3.12004e-24
FBgn0036505	CG7945	CG7945	3L	2240.11	0.348349	0.032853	10.6033	2.87749e-26	3.16475e-24
FBgn0085424	nubbin	CG34395	2L	407.952	0.934066	0.088142	10.5973	3.06754e-26	3.36428e-24
FBgn0003660	Synaptobrevin	CG12210	2R	2956.2	0.429553	0.0405872	10.5835	3.5558e-26	3.88881e-24
FBgn0053542	unpaired 3	CG33542	X	17.5955	2.90124	0.274496	10.5693	4.13501e-26	4.50959e-24
FBgn0038535	aluminum tubes	CG18212	3R	3522.95	0.480304	0.0454835	10.56	4.56818e-26	4.95425e-24
FBgn0033391	CG8026	CG8026	2R	2980.95	0.65288	0.0619136	10.545	5.35567e-26	5.79216e-24
FBgn0264389	opossum	CG9053	X	400.603	0.680581	0.0646824	10.5219	6.84833e-26	7.38596e-24
FBgn0024277	trio	CG18214	3L	3613.79	0.413833	0.0393896	10.5062	8.09138e-26	8.70248e-24
FBgn0015589	APC-like	CG1451	3R	1801.71	0.682759	0.0651466	10.4803	1.0635e-25	1.14067e-23
FBgn0037315	Ceramide kinase	CG16708	3R	2364.52	0.449736	0.0429359	10.4746	1.13023e-25	1.20891e-23
FBgn0032682	CG10176	CG10176	2L	416.596	0.970736	0.0927303	10.4684	1.20695e-25	1.28743e-23
FBgn0060296	painless	CG15860	2R	917.337	0.745048	0.0712734	10.4534	1.41393e-25	1.5e-23
FBgn0036740	CG6259	CG6259	3L	1855.57	0.470314	0.0450457	10.4408	1.61426e-25	1.70786e-23
FBgn0052138	CG32138	CG32138	3L	4638.16	0.505231	0.0484488	10.4281	1.84473e-25	1.94115e-23
FBgn0034160	CG5550	CG5550	2R	168.199	3.30662	0.317447	10.4163	2.08914e-25	2.19242e-23
FBgn0033717	CG8839	CG8839	2R	3563.66	0.793368	0.0761807	10.4143	2.13403e-25	2.2335e-23
FBgn0052529	Histone gene-specific Epigenetic Repressor in late S phase	CG32529	X	2241.16	0.838965	0.0805865	10.4107	2.21512e-25	2.31216e-23
FBgn0261258	regeneration	CG6014	3L	3101.95	0.930931	0.0894803	10.4038	2.38332e-25	2.48107e-23
FBgn0036240	CG6928	CG6928	3L	399.546	0.899257	0.0865336	10.392	2.69671e-25	2.79983e-23
FBgn0015351	CG14906	CG14906	3R	142.403	1.15063	0.110944	10.3712	3.35141e-25	3.46111e-23
FBgn0034718	windpipe	CG3413	2R	4909.33	0.671295	0.0647663	10.3649	3.5823e-25	3.68977e-23
FBgn0035975	Peptidoglycan recognition protein LA	CG32042	3L	606.947	0.650623	0.0628793	10.3472	4.31008e-25	4.41602e-23
FBgn0004390	Ras GTPase activating protein 1	CG6721	3L	758.828	0.584918	0.0565567	10.3422	4.54223e-25	4.64165e-23
FBgn0063493	Glutathione S transferase E7	CG17531	2R	1328.9	2.21169	0.21457	10.3075	6.51543e-25	6.64063e-23
FBgn0033128	Tetraspanin 42Eg	CG12142	2R	1194.42	0.680184	0.0660304	10.3011	6.96732e-25	7.07056e-23
FBgn0053144	CG33144	CG33144	2R	3814.12	0.490757	0.0476434	10.3006	6.99963e-25	7.07853e-23
FBgn0036563	CG13075	CG13075	3L	100.461	1.97398	0.191821	10.2908	7.75548e-25	7.82259e-23
FBgn0037472	CG10098	CG10098	3R	497.641	0.414935	0.0403563	10.2818	8.51318e-25	8.54258e-23
FBgn0012344	Diuretic hormone 44	CG8348	3R	384.482	0.75099	0.073347	10.2389	1.32782e-24	1.32898e-22
FBgn0040305	Metal response element-binding Transcription Factor-1	CG3743	3L	1037.94	0.428155	0.0419463	10.2072	1.84081e-24	1.8377e-22
FBgn0021768	nudC	CG9710	3L	1644.43	0.400212	0.0392497	10.1966	2.05398e-24	2.04526e-22
FBgn0038353	CG5399	CG5399	3R	4431.76	0.862882	0.0849568	10.1567	3.09343e-24	3.06462e-22
FBgn0011296	lethal (2) essential for life	CG4533	2R	3149.3	1.42303	0.140376	10.1373	3.77416e-24	3.72953e-22
FBgn0260747	CG5010	CG5010	X	6375.34	0.640106	0.0631917	10.1296	4.08313e-24	4.02462e-22
FBgn0038058	CG5608	CG5608	3R	369.471	0.522228	0.0516196	10.1169	4.65078e-24	4.57256e-22
FBgn0031057	Ubiquilin	CG14224	X	6150.23	0.285222	0.028321	10.071	7.42004e-24	7.25859e-22
FBgn0029903	pod1	CG4532	X	1341.5	0.436983	0.0433985	10.0691	7.56733e-24	7.38412e-22
FBgn0041160	comm2	CG7554	3L	511.854	1.00396	0.0997835	10.0613	8.18706e-24	7.96888e-22
FBgn0037960	methuselah-like 5	CG6965	3R	220.222	0.75632	0.0752356	10.0527	8.93938e-24	8.65786e-22
FBgn0035412	CG14957	CG14957	3L	25.1247	3.78938	0.377076	10.0494	9.2451e-24	8.93173e-22
FBgn0000308	chickadee	CG9553	2L	8742.33	0.606034	0.0607481	9.97619	1.93763e-23	1.86732e-21
FBgn0036005	pallbearer	CG3428	3L	471.881	0.523976	0.0525814	9.96504	2.1679e-23	2.08408e-21
FBgn0028550	Activating transcription factor 3	CG11405	X	1449.67	0.622211	0.0624869	9.95746	2.33953e-23	2.24353e-21
FBgn0035921	CG13305	CG13305	3L	69.9905	1.92144	0.192978	9.9568	2.35531e-23	2.25311e-21
FBgn0022787	Helicase 89B	CG4261	3R	2083.36	0.455552	0.0457734	9.95235	2.46295e-23	2.34456e-21
FBgn0027605	Vacuolar protein sorting 4	CG6842	X	2220.58	0.388875	0.0390824	9.95015	2.5181e-23	2.39122e-21
FBgn0014906	alpha/beta hydrolase2	CG3488	2L	3230.49	0.438008	0.0440489	9.94368	2.6872e-23	2.54559e-21
FBgn0041342	CTP:phosphocholine cytidylyltransferase 1	CG1049	3L	4771.94	0.74886	0.0756112	9.90409	3.99593e-23	3.74886e-21
FBgn0261555	CG42673	CG42673	3L	1202.8	0.503561	0.0509059	9.892	4.50938e-23	4.22039e-21
FBgn0004387	Kinesin-like protein at 98A	CG5658	3R	1952.27	0.60637	0.061491	9.86113	6.1357e-23	5.70137e-21
FBgn0003345	scalloped	CG8544	X	2070.33	0.368168	0.0374083	9.84189	7.4299e-23	6.88752e-21
FBgn0029689	CG6428	CG6428	X	945.747	0.9166	0.0933193	9.82219	9.03594e-23	8.35642e-21
FBgn0011202	diaphanous	CG1768	2L	1516.35	0.613144	0.0624863	9.81246	9.95133e-23	9.18116e-21
FBgn0036801	MYPT-75D	CG6896	3L	1386.65	0.457616	0.046662	9.80703	1.05011e-22	9.66548e-21
FBgn0085227	CG34198	CG34198	2R	202.083	1.77016	0.180713	9.79541	1.17817e-22	1.08186e-20
FBgn0032683	kon-tiki	CG10275	2L	628.255	0.779996	0.0799885	9.75135	1.82038e-22	1.66764e-20
FBgn0260933	reduced mechanoreceptor potential A	CG11838	2L	1475.27	0.54991	0.0565686	9.72112	2.45069e-22	2.23979e-20
FBgn0029882	CG3226	CG3226	X	958.479	0.552876	0.0569091	9.71506	2.60091e-22	2.37152e-20
FBgn0261671	tweek	CG42555	2L	3189.02	0.591109	0.0608614	9.71237	2.67056e-22	2.42934e-20
FBgn0264953	Piezo	CG44122	2L	1911.19	0.826602	0.0851161	9.71146	2.69443e-22	2.44534e-20
FBgn0034389	Multiple C2 domain and transmembrane region protein	CG15078	2R	865.192	0.61971	0.063846	9.70633	2.83356e-22	2.55374e-20
FBgn0016984	skittles	CG9985	2R	1889.29	0.413137	0.0425755	9.70362	2.90996e-22	2.61654e-20
FBgn0015754	Lissencephaly-1	CG8440	2R	3460.27	0.43926	0.0453505	9.68589	3.4617e-22	3.10548e-20
FBgn0042135	CG18812	CG18812	2R	6935.26	0.406571	0.0421648	9.64241	5.29301e-22	4.73743e-20
FBgn0025627	CG4194	CG4194	X	35.0493	1.44439	0.150274	9.61171	7.13537e-22	6.35717e-20
FBgn0085408	Shroom	CG34379	2R	1739.67	0.723377	0.0752879	9.60815	7.38642e-22	6.56582e-20
FBgn0003943	Ubiquitin-63E	CG11624	3L	57694.2	0.595382	0.0622245	9.5683	1.08682e-21	9.6169e-20
FBgn0034312	CG10916	CG10916	2R	450.026	0.793423	0.083253	9.53026	1.56884e-21	1.3757e-19
FBgn0028515	Endonuclease G inhibitor	CG4930	2L	1320.87	0.775794	0.0816885	9.49698	2.16057e-21	1.89033e-19
FBgn0033788	CG13323	CG13323	2R	3183.45	1.52813	0.161044	9.48891	2.33466e-21	2.02897e-19
FBgn0021814	Vacuolar protein sorting 28	CG12770	2R	2098.61	0.457635	0.0483227	9.47039	2.78789e-21	2.41746e-19
FBgn0034530	Reduction in Cnn dots 6	CG11175	2R	203.12	0.966679	0.102319	9.44771	3.46337e-21	2.98325e-19
FBgn0262127	kibra ortholog	CG33967	3R	1109.81	0.598138	0.0633513	9.44159	3.67154e-21	3.15558e-19
FBgn0263118	taxi	CG5441	3R	283.026	0.995202	0.105644	9.42033	4.49692e-21	3.85646e-19
FBgn0039141	spastin	CG5977	3R	1113.57	0.461229	0.0489824	9.41623	4.67579e-21	4.00104e-19
FBgn0010395	Integrin betanu subunit	CG1762	2L	487.576	0.74437	0.0790557	9.41577	4.69649e-21	4.00994e-19
FBgn0011648	Mothers against dpp	CG12399	2L	1191.54	0.450947	0.0479446	9.40558	5.17425e-21	4.40819e-19
FBgn0031457	CG3077	CG3077	2L	450.777	0.637586	0.0678644	9.395	5.7219e-21	4.85351e-19
FBgn0033928	Arc2	CG13941	2R	227.406	1.70104	0.181635	9.36516	7.59324e-21	6.38521e-19
FBgn0042185	CG18769	CG18769	3L	1049.23	0.528664	0.0567783	9.31102	1.26605e-20	1.05551e-18
FBgn0030013	GIIIspla2	CG1583	X	845.864	1.28457	0.138131	9.29967	1.40878e-20	1.16949e-18
FBgn0026179	schizo	CG32434	3L	3566.26	0.548918	0.05939	9.24261	2.40565e-20	1.97599e-18
FBgn0039637	CG11880	CG11880	3R	3201.41	0.620951	0.0671973	9.24071	2.44864e-20	2.00706e-18
FBgn0000250	cactus	CG5848	2L	3854.47	0.649617	0.0703914	9.22864	2.741e-20	2.23728e-18
FBgn0063497	Glutathione S transferase E3	CG17524	2R	3539.95	1.45601	0.157967	9.21719	3.04993e-20	2.47904e-18
FBgn0005659	Ets at 98B	CG5583	3R	861.686	0.50646	0.055027	9.20384	3.45391e-20	2.79572e-18
FBgn0004397	Vinculin	CG3299	X	2687.25	0.497077	0.0540104	9.20336	3.46913e-20	2.80222e-18
FBgn0264776	CG44014	CG44014	3R	910.178	0.951825	0.103566	9.19049	3.91048e-20	3.14568e-18
FBgn0036298	nesthocker	CG10627	3L	708.59	0.635809	0.0693617	9.16658	4.88257e-20	3.88749e-18
FBgn0000723	FER ortholog (H. sapiens)	CG8874	3R	2371.43	0.449935	0.0492307	9.13931	6.28494e-20	4.98366e-18
FBgn0038484	CG5246	CG5246	3R	685.814	1.22949	0.134562	9.137	6.42081e-20	5.08105e-18
FBgn0030685	GRAF ortholog (H. sapiens)	CG8948	X	1982.87	0.317237	0.0347259	9.13545	6.51378e-20	5.14417e-18
FBgn0259735	CG42389	CG42389	2L	2935.36	0.682396	0.0749303	9.10708	8.46278e-20	6.66983e-18
FBgn0030608	Lipid storage droplet-2	CG9057	X	10883.2	0.706412	0.0775858	9.10491	8.63358e-20	6.77701e-18
FBgn0001297	kayak	CG33956	3R	8437.72	0.626085	0.0688312	9.09595	9.37673e-20	7.3161e-18
FBgn0033234	CG8791	CG8791	2R	737.939	1.81114	0.199325	9.08636	1.02412e-19	7.97462e-18
FBgn0037518	CG2641	CG2641	3R	221.663	0.683666	0.0756628	9.0357	1.62962e-19	1.26139e-17
FBgn0035444	CG12012	CG12012	3L	685.383	0.642215	0.071207	9.01899	1.89838e-19	1.4607e-17
FBgn0035400	CG11537	CG11537	3L	4039.67	0.326813	0.0362735	9.00967	2.06683e-19	1.58406e-17
FBgn0028546	icarus	CG9031	2L	902.379	0.592546	0.0659758	8.98127	2.6766e-19	2.04334e-17
FBgn0036389	short spindle 2	CG9028	3L	697.201	0.42938	0.0478382	8.97567	2.81645e-19	2.1459e-17
FBgn0031990	CG8552	CG8552	2L	4581.84	0.529796	0.0591342	8.95921	3.27005e-19	2.47697e-17
FBgn0051961	CG31961	CG31961	2L	378.692	0.696409	0.0777568	8.95624	3.35942e-19	2.53972e-17
FBgn0036741	CG7510	CG7510	3L	2791.84	0.581558	0.0650312	8.94274	3.7963e-19	2.85338e-17
FBgn0001308	Kinesin heavy chain	CG7765	2R	3368.26	0.550446	0.0616475	8.92892	4.30171e-19	3.22703e-17
FBgn0020414	Imaginal disc growth factor 3	CG4559	2L	5249.76	0.685337	0.0768059	8.92297	4.53938e-19	3.39877e-17
FBgn0027866	CG9776	CG9776	3R	2779.59	0.314029	0.0352268	8.91449	4.90059e-19	3.66218e-17
FBgn0035985	Cuticular protein 67B	CG3672	3L	2482.88	1.30985	0.14704	8.90813	5.19014e-19	3.86373e-17
FBgn0033594	CG13226	CG13226	2R	10.1623	3.0715	0.344925	8.90481	5.34755e-19	3.97331e-17
FBgn0037750	Whamy	CG12946	3R	560.374	0.742442	0.0835927	8.88166	6.58703e-19	4.85719e-17
FBgn0024273	WASp	CG1520	3R	1559.88	0.544799	0.0615138	8.85655	8.25316e-19	6.0628e-17
FBgn0032343	CG6201	CG6201	2L	150.219	1.0008	0.113483	8.81901	1.15476e-18	8.45099e-17
FBgn0036450	tudor domain containing 3 ortholog (H.sapiens)	CG13472	3L	736.354	0.503349	0.0571216	8.81188	1.23061e-18	8.9892e-17
FBgn0262473	Toll	CG5490	3R	1199.85	0.61952	0.070421	8.79737	1.40065e-18	1.02122e-16
FBgn0033792	CG13325	CG13325	2R	871.469	2.35838	0.268466	8.78466	1.56839e-18	1.13925e-16
FBgn0261560	Thor	CG8846	2L	7443.4	1.17114	0.13333	8.78377	1.58083e-18	1.14614e-16
FBgn0014388	sprouty	CG1921	3L	1073.02	0.697129	0.079395	8.78052	1.62723e-18	1.1776e-16
FBgn0086901	crossveinless c	CG34389	3R	3378.98	0.844435	0.0962761	8.77097	1.77133e-18	1.2795e-16
FBgn0013762	Cyclin-dependent kinase 5	CG8203	2R	444.394	0.398403	0.0454398	8.76771	1.82334e-18	1.31463e-16
FBgn0030928	CG15044	CG15044	X	119.94	1.45748	0.166389	8.75947	1.96168e-18	1.41176e-16
FBgn0042105	CG18748	CG18748	3R	253.513	1.06602	0.121922	8.74343	2.26129e-18	1.62138e-16
FBgn0051720	methuselah-like 15	CG31720	2L	151.699	1.33145	0.152438	8.73437	2.45013e-18	1.75355e-16
FBgn0032694	Misexpression suppressor of ras 3	CG15162	2L	1335.66	0.697343	0.0798599	8.73209	2.50017e-18	1.78608e-16
FBgn0031304	CG4552	CG4552	2L	2470.13	0.307331	0.0352227	8.72536	2.65342e-18	1.89209e-16
FBgn0014011	Rac2	CG8556	3L	1501.2	0.953678	0.10933	8.72295	2.71037e-18	1.92917e-16
FBgn0028990	Serpin 27A	CG11331	2L	1500.37	0.838294	0.0967382	8.6656	4.49157e-18	3.16802e-16
FBgn0034638	CG10433	CG10433	2R	6780.32	0.610264	0.070513	8.65463	4.94509e-18	3.48159e-16
FBgn0035243	CG13926	CG13926	3L	392.957	0.625889	0.0724794	8.6354	5.85226e-18	4.10544e-16
FBgn0265137	Serpin 42Da	CG9453	2R	1618.72	0.551758	0.0639049	8.63405	5.92155e-18	4.13913e-16
FBgn0034083	lambik	CG8434	2R	1537.42	0.52323	0.0607738	8.60946	7.34063e-18	5.1127e-16
FBgn0262081	C-terminal Src kinase	CG42317	3R	2944.15	0.504007	0.0585494	8.60823	7.41944e-18	5.15837e-16
FBgn0031322	CG5001	CG5001	2L	1273.63	0.679036	0.0791351	8.58072	9.42781e-18	6.53136e-16
FBgn0037539	CG10435	CG10435	3R	719.817	0.321755	0.0379025	8.489	2.08421e-17	1.42864e-15
FBgn0031745	rau	CG8965	2L	172.062	0.928007	0.109537	8.47205	2.41109e-17	1.64979e-15
FBgn0029826	CG6041	CG6041	X	231.382	0.639028	0.0754788	8.46632	2.53257e-17	1.72685e-15
FBgn0024361	Tetraspanin 2A	CG11415	X	742.514	0.616862	0.0730424	8.44526	3.0338e-17	2.0578e-15
FBgn0031855	CG11221	CG11221	2L	232.469	0.552157	0.0655336	8.42555	3.59069e-17	2.42708e-15
FBgn0053111	CG33111	CG33111	3R	860.074	0.533494	0.0633877	8.41637	3.88338e-17	2.62037e-15
FBgn0038369	Actin-related protein 2/3 complex%2C subunit 3A	CG4560	3R	425.558	0.506762	0.0603268	8.40028	4.45421e-17	2.99517e-15
FBgn0085370	Phosphodiesterase 11	CG34341	2L	2756.9	0.46741	0.0557263	8.3876	4.96146e-17	3.32478e-15
FBgn0036309	Huntingtin interacting protein 1	CG10971	3L	1311.17	0.671068	0.0803579	8.35098	6.76961e-17	4.51315e-15
FBgn0032087	CG9568	CG9568	2L	1292.7	1.50765	0.180592	8.34837	6.92096e-17	4.60616e-15
FBgn0002121	lethal (2) giant larvae	CG2671	2L	2245.04	0.689388	0.0826287	8.34319	7.23106e-17	4.80434e-15
FBgn0025864	Calmodulin-binding protein related to a Rab3 GDP/GTP exchange protein	CG12737	X	2633.12	0.454196	0.0544409	8.34293	7.24708e-17	4.80678e-15
FBgn0031145	Nuclear transport factor-2	CG1740	X	1134.17	0.445285	0.0535617	8.31349	9.29271e-17	6.12669e-15
FBgn0086370	sarah	CG6072	3R	2553.95	0.5023	0.0605039	8.30195	1.02418e-16	6.73573e-15
FBgn0036333	MICAL-like	CG11259	3L	1088.61	0.905734	0.109137	8.29906	1.04939e-16	6.88989e-15
FBgn0063492	Glutathione S transferase E8	CG17533	2R	712.32	1.21368	0.146303	8.29568	1.07964e-16	7.06464e-15
FBgn0014380	Rho-like	CG9366	3R	934.31	0.473001	0.0570302	8.29387	1.09625e-16	7.16129e-15
FBgn0086693	inactive	CG4536	X	76.1592	1.00053	0.120651	8.29276	1.10647e-16	7.21596e-15
FBgn0035948	CG5644	CG5644	3L	198.832	0.765123	0.0923535	8.28472	1.18392e-16	7.70815e-15
FBgn0033783	CG17019	CG17019	2R	768.191	0.468514	0.0565859	8.27969	1.23494e-16	8.02691e-15
FBgn0038299	Serpin 88Eb	CG6687	3R	708.11	1.43328	0.173394	8.26605	1.38467e-16	8.98511e-15
FBgn0031799	Pez	CG9493	2L	615.305	0.519221	0.0629762	8.24472	1.65553e-16	1.07249e-14
FBgn0265182	CG44247	CG44247	2R	1118.18	0.497882	0.0604861	8.23135	1.85117e-16	1.19327e-14
FBgn0004852	Adenylyl cyclase 76E	CG7978	3L	2194.87	0.425275	0.0517959	8.21059	2.20112e-16	1.40951e-14
FBgn0032223	GATAd	CG5034	2L	990.72	0.514576	0.063006	8.1671	3.15898e-16	2.00927e-14
FBgn0005664	Crystallin	CG16963	2L	278.138	1.67235	0.20526	8.14746	3.71633e-16	2.35271e-14
FBgn0035871	Bax Inhibitor-1	CG7188	3L	7179.71	0.205664	0.0252627	8.14101	3.91981e-16	2.46948e-14
FBgn0013343	Syntaxin 1A	CG31136	3R	1238.67	0.777748	0.0955623	8.13865	3.99718e-16	2.51416e-14
FBgn0010044	Glutathione S transferase D8	CG4421	3R	127.283	1.39367	0.171547	8.12414	4.50562e-16	2.82483e-14
FBgn0028429	Inhibitor-2	CG10574	3L	1857.94	0.412042	0.0507198	8.12388	4.51506e-16	2.8262e-14
FBgn0003963	u-shaped	CG2762	2L	395.542	0.56496	0.0696267	8.11413	4.89296e-16	3.05782e-14
FBgn0040285	Scamp	CG9195	X	1717.02	0.305703	0.0377487	8.09838	5.56966e-16	3.46404e-14
FBgn0026189	prominin-like	CG7740	3L	5087.04	0.333388	0.0411769	8.09648	5.65728e-16	3.51293e-14
FBgn0015790	Rab11	CG5771	3R	4590.41	0.312298	0.0386189	8.08665	6.13289e-16	3.79013e-14
FBgn0011661	Moesin	CG10701	X	7891.78	0.400142	0.0495246	8.07967	6.49426e-16	4.00709e-14
FBgn0263864	Apaf-1-related-killer	CG6829	2R	519.79	0.558423	0.0691248	8.07848	6.55792e-16	4.03997e-14
FBgn0034854	Golgin-245 ortholog (H. sapiens)	CG3493	2R	2334.64	0.350135	0.0433708	8.07305	6.85621e-16	4.21705e-14
FBgn0005640	Ecdysone-induced protein 63E	CG10579	3L	1664.88	0.285058	0.0353346	8.06738	7.18212e-16	4.41054e-14
FBgn0038901	Bursicon	CG13419	3R	20.1933	1.98344	0.247049	8.02852	9.86575e-16	6.03003e-14
FBgn0263929	javelin-like	CG43162	3R	2977.59	0.304131	0.0378889	8.02693	9.99447e-16	6.09913e-14
FBgn0020272	misato	CG1424	X	121.44	0.567484	0.0707922	8.0162	1.09066e-15	6.64534e-14
FBgn0261862	withered	CG12891	2R	6959.96	0.626486	0.0781914	8.01222	1.12657e-15	6.83208e-14
FBgn0015622	Calnexin 99A	CG11958	3R	8480.52	0.366824	0.0457938	8.01034	1.14389e-15	6.92631e-14
FBgn0013987	MAP kinase activated protein-kinase-2	CG3086	X	2040.87	0.34042	0.0426257	7.98626	1.39094e-15	8.3961e-14
FBgn0022800	Cadherin 96Ca	CG10244	3R	405.798	0.526866	0.0660091	7.98172	1.4431e-15	8.69747e-14
FBgn0035142	homeodomain interacting protein kinase	CG17090	3L	4021.31	0.39356	0.0494889	7.95248	1.82815e-15	1.09335e-13
FBgn0033055	Tubulin-specific chaperone E	CG7861	2R	1327.98	0.379489	0.0479139	7.92022	2.37092e-15	1.40715e-13
FBgn0034480	CG16898	CG16898	2R	3111.37	2.04931	0.258871	7.91635	2.44591e-15	1.44945e-13
FBgn0263232	Nuclear export factor 3	CG32135	3L	668.485	0.397165	0.0502575	7.9026	2.73135e-15	1.61615e-13
FBgn0036518	Rho GTPase activating protein at 71E	CG32149	3L	1659.12	0.433375	0.0550395	7.8739	3.43753e-15	2.01865e-13
FBgn0010488	NAT1	CG3845	2R	12414.2	0.454261	0.0578074	7.85819	3.89736e-15	2.28524e-13
FBgn0028421	Kinesin associated protein 3	CG11759	X	1005.44	0.305586	0.0389284	7.84995	4.16213e-15	2.43682e-13
FBgn0037719	bocksbeutel	CG9424	3R	472.757	0.403332	0.051401	7.84676	4.26913e-15	2.49571e-13
FBgn0000279	Cecropin C	CG1373	3R	13.0895	3.44928	0.440038	7.83859	4.55632e-15	2.65563e-13
FBgn0024365	CG12773	CG12773	X	1244.16	0.323115	0.0412855	7.82637	5.02169e-15	2.91813e-13
FBgn0001218	Heat shock 70-kDa protein cognate 3	CG4147	X	17355.3	0.670684	0.0858956	7.80813	5.80443e-15	3.36294e-13
FBgn0014073	Tie-like receptor tyrosine kinase	CG7525	3L	1081.78	0.671424	0.0862154	7.78776	6.82083e-15	3.9384e-13
FBgn0035557	CG11353	CG11353	3L	286.534	1.48004	0.19005	7.78763	6.82802e-15	3.9384e-13
FBgn0051635	CG31635	CG31635	2L	4209.24	0.326918	0.0420104	7.78182	7.14869e-15	4.11726e-13
FBgn0037551	GTPase indispensable for equal segregation of chromosomes	CG7891	3R	922.971	0.376958	0.0484697	7.77719	7.41529e-15	4.2645e-13
FBgn0023423	supernumerary limbs	CG3412	3R	3217.26	0.234177	0.0301529	7.76632	8.08008e-15	4.63314e-13
FBgn0263316	Multidrug resistance protein 4 ortholog	CG14709	3R	1299.23	0.615787	0.079521	7.7437	9.65623e-15	5.50447e-13
FBgn0001961	Actin-related protein 2/3 complex%2C subunit 1	CG8978	2L	2709.33	0.458742	0.0594031	7.72253	1.14043e-14	6.48197e-13
FBgn0032018	CG7806	CG7806	2L	1402.86	0.442519	0.0573145	7.72088	1.1553e-14	6.55691e-13
FBgn0036945	Snakeskin	CG6981	3L	1354.39	0.502945	0.0651507	7.71972	1.16581e-14	6.60696e-13
FBgn0085442	Na%2CK-ATPase Interacting	CG34413	2R	3098.28	0.360609	0.0467517	7.71329	1.22611e-14	6.90845e-13
FBgn0262975	cap-n-collar	CG43286	3R	6881.45	0.420256	0.054715	7.68083	1.58058e-14	8.8417e-13
FBgn0030749	Annexin B11	CG9968	X	1420.33	0.369964	0.0481938	7.67659	1.63378e-14	9.1262e-13
FBgn0032586	Tetratricopeptide repeat protein 2	CG4599	2L	6567.8	0.337441	0.0440369	7.66269	1.82079e-14	1.01563e-12
FBgn0052279	Drosomycin-like 2	CG32279	3L	9.936	3.14149	0.410615	7.6507	1.99895e-14	1.11341e-12
FBgn0034611	Major Facilitator Superfamily Transporter 16	CG10069	2R	1022.62	0.300556	0.0394655	7.61566	2.62353e-14	1.44998e-12
FBgn0004687	Myosin light chain cytoplasmic	CG3201	X	2714.01	0.343868	0.0451663	7.61337	2.67033e-14	1.47053e-12
FBgn0010620	SRY interacting protein 1	CG10939	2R	1780.63	0.551084	0.0724285	7.60867	2.76938e-14	1.52292e-12
FBgn0052369	CG32369	CG32369	3L	1214.81	0.952865	0.125249	7.60777	2.78859e-14	1.53132e-12
FBgn0011672	Malvolio	CG3671	3R	1683.92	0.392622	0.0517536	7.58637	3.28982e-14	1.80149e-12
FBgn0037447	Neurochondrin	CG2330	3R	2163.93	0.70501	0.0931155	7.57135	3.69366e-14	2.01696e-12
FBgn0001220	Heat shock protein cognate 5	CG8542	2R	10451.5	0.331999	0.0439059	7.5616	3.98153e-14	2.16807e-12
FBgn0027509	CG7261	CG7261	2L	911.413	0.349556	0.0462298	7.56126	3.99168e-14	2.17056e-12
FBgn0037232	CG9791	CG9791	3R	381.233	0.332566	0.0440039	7.55766	4.10378e-14	2.22841e-12
FBgn0037556	CG9636	CG9636	3R	1004.76	0.286865	0.0380274	7.54364	4.57018e-14	2.47476e-12
FBgn0016081	furry	CG32045	3L	5880.67	0.391247	0.051946	7.53181	5.00404e-14	2.69844e-12
FBgn0004574	Ras opposite	CG15811	3L	3677.51	0.296674	0.0394801	7.51451	5.71231e-14	3.0634e-12
FBgn0085354	CG34325	CG34325	X	1375.08	0.49761	0.066263	7.50962	5.93005e-14	3.17144e-12
FBgn0013718	nuclear fallout	CG33991	3L	3404.05	0.383152	0.0510326	7.50798	6.00485e-14	3.20264e-12
FBgn0039038	CG6688	CG6688	3R	252.041	0.656265	0.0874389	7.50542	6.12324e-14	3.25686e-12
FBgn0265434	zipper	CG15792	2R	6632.78	0.398563	0.0531031	7.50546	6.1213e-14	3.25686e-12
FBgn0259481	Mob2	CG11711	3L	3768.66	0.280708	0.0374166	7.50222	6.27445e-14	3.33273e-12
FBgn0011726	twinstar	CG4254	2R	3945.42	0.309727	0.0413529	7.48986	6.89466e-14	3.64724e-12
FBgn0033188	Death resistor Adh domain containing target	CG1600	2R	4859.4	0.893164	0.119411	7.47978	7.44486e-14	3.92762e-12
FBgn0052103	CG32103	CG32103	3L	3801.37	0.491093	0.0656901	7.47591	7.66734e-14	4.03951e-12
FBgn0260945	Autophagy-specific gene 1	CG10967	3L	1753	0.672221	0.0899363	7.47441	7.75523e-14	4.0803e-12
FBgn0015795	Rab7	CG5915	3R	5481.98	0.426601	0.05708	7.47374	7.79455e-14	4.09545e-12
FBgn0010300	brain tumor	CG10719	2L	734.841	0.52568	0.0703408	7.47334	7.81865e-14	4.10258e-12
FBgn0037465	CG1105	CG1105	3R	992.574	0.284696	0.0380997	7.4724	7.87465e-14	4.1264e-12
FBgn0033982	Cyp317a1	CG17453	2R	543.338	0.3167	0.0424086	7.46782	8.15314e-14	4.26659e-12
FBgn0003984	vein	CG10491	3L	337.916	0.501791	0.0672401	7.46267	8.47837e-14	4.43083e-12
FBgn0024326	MAP kinase kinase 4	CG9738	3R	1207.44	0.27824	0.03754	7.41182	1.24576e-13	6.44979e-12
FBgn0259711	CG42365	CG42365	2R	207.799	0.778214	0.105015	7.4105	1.25828e-13	6.50595e-12
FBgn0034073	CG8414	CG8414	2R	335.236	0.504092	0.0680892	7.4034	1.32743e-13	6.83625e-12
FBgn0028509	Centaurin gamma 1A	CG31811	2L	2025.4	0.477868	0.0645591	7.40203	1.34114e-13	6.89777e-12
FBgn0010441	pelle	CG5974	3R	449.238	0.81446	0.110071	7.3994	1.36797e-13	7.02644e-12
FBgn0028494	CG6424	CG6424	2R	8060.32	0.397302	0.0537183	7.39604	1.40308e-13	7.1784e-12
FBgn0083972	CG34136	CG34136	2L	183.34	1.61856	0.218859	7.39546	1.40922e-13	7.20035e-12
FBgn0035583	CG13704	CG13704	3L	676.856	0.880888	0.11915	7.3931	1.43444e-13	7.31959e-12
FBgn0031263	CG2789	CG2789	2L	2112.37	0.571977	0.0774259	7.38742	1.4971e-13	7.61937e-12
FBgn0262541	CG43095	CG43095	3R	23.2281	1.72624	0.233995	7.37722	1.61627e-13	8.20441e-12
FBgn0028717	Lnk	CG17367	3R	1276.69	0.434685	0.058986	7.3693	1.71527e-13	8.68431e-12
FBgn0260934	par-1	CG8201	2R	7768.17	0.288795	0.0392141	7.36457	1.77715e-13	8.97424e-12
FBgn0039055	Ras association family member	CG4656	3R	746.606	0.314008	0.0426562	7.36137	1.82027e-13	9.18009e-12
FBgn0260442	rhea	CG6831	3L	11052.7	0.48577	0.0660152	7.35845	1.86057e-13	9.34701e-12
FBgn0037554	DNApol-iota	CG7602	3R	489.081	0.42426	0.0578707	7.33116	2.28162e-13	1.14181e-11
FBgn0030309	CG1572	CG1572	X	1584.16	0.630636	0.0861276	7.32212	2.44089e-13	1.21838e-11
FBgn0033207	CG12826	CG12826	2R	37.1127	1.89116	0.258441	7.31758	2.52491e-13	1.25871e-11
FBgn0039869	CG1890	CG1890	3R	748.329	0.536046	0.0732566	7.31738	2.5286e-13	1.25893e-11
FBgn0020416	Imaginal disc growth factor 1	CG4472	2L	1323.63	0.992489	0.135668	7.31556	2.56319e-13	1.27453e-11
FBgn0037843	CG4511	CG4511	3R	2096.6	0.438919	0.0600604	7.30796	2.71227e-13	1.34522e-11
FBgn0010042	Glutathione S transferase D6	CG4423	3R	14.3608	1.85219	0.253832	7.2969	2.94464e-13	1.45675e-11
FBgn0031881	CG3476	CG3476	2L	405.104	0.401524	0.0550599	7.2925	3.04251e-13	1.50067e-11
FBgn0040658	CG13516	CG13516	2R	433.048	0.617976	0.0847425	7.29239	3.04498e-13	1.50067e-11
FBgn0052675	Transport and Golgi organization 5	CG32675	X	2763.63	0.290957	0.0399069	7.29089	3.0791e-13	1.51557e-11
FBgn0036147	procollagen lysyl hydroxylase	CG6199	3L	705.377	0.74862	0.102738	7.28672	3.17584e-13	1.56121e-11
FBgn0046114	Glutamate-cysteine ligase modifier subunit	CG4919	3R	4095.95	1.152	0.158332	7.27583	3.44294e-13	1.69039e-11
FBgn0033124	Tetraspanin 42Ec	CG12847	2R	714.378	0.699561	0.0961879	7.27286	3.51968e-13	1.72588e-11
FBgn0032036	CG13384	CG13384	2L	1210.54	0.519211	0.0715513	7.25649	3.97276e-13	1.9456e-11
FBgn0025681	CG3558	CG3558	2L	2847.74	0.33617	0.0463473	7.25329	4.06757e-13	1.98953e-11
FBgn0033739	Dystrobrevin-like	CG8529	2R	1439.04	0.376635	0.0519418	7.25109	4.1344e-13	2.01715e-11
FBgn0042103	CG18746	CG18746	3R	52.5551	0.679049	0.093792	7.23995	4.48863e-13	2.1845e-11
FBgn0035904	Glutathione S transferase O3	CG6776	3L	2417.62	0.797036	0.11017	7.2346	4.66914e-13	2.26952e-11
FBgn0031032	CG14204	CG14204	X	15.5809	3.33081	0.461326	7.22008	5.19561e-13	2.50975e-11
FBgn0035983	CG4080	CG4080	3L	1765.55	0.390155	0.054095	7.21241	5.49709e-13	2.65209e-11
FBgn0043903	domeless	CG14226	X	1499.35	0.71355	0.0989794	7.20907	5.63349e-13	2.71453e-11
FBgn0052699	CG32699	CG32699	X	1208.25	0.419108	0.0583344	7.18458	6.74161e-13	3.21664e-11
FBgn0083969	CG34133	CG34133	3R	2734.34	0.264496	0.0368213	7.18325	6.80734e-13	3.24403e-11
FBgn0261625	CG42708	CG42708	2R	3291.09	0.425754	0.0593017	7.17946	6.99893e-13	3.33125e-11
FBgn0035850	Autophagy-specific gene 18a	CG7986	3L	1545.39	0.351192	0.0489281	7.17772	7.08829e-13	3.36966e-11
FBgn0034583	CG10527	CG10527	2R	3377.36	0.662408	0.0923718	7.17111	7.4394e-13	3.53226e-11
FBgn0037363	Autophagy-specific gene 17	CG1347	3R	2457.73	0.627555	0.0880763	7.12513	1.03983e-12	4.89538e-11
FBgn0263241	Molybdenum cofactor synthesis 1 ortholog	CG33048	3L	662.316	0.73056	0.102554	7.12365	1.05104e-12	4.94215e-11
FBgn0031034	CG14205	CG14205	X	428.448	2.50631	0.352365	7.11283	1.13688e-12	5.32013e-11
FBgn0035176	CG13905	CG13905	3L	1000.25	1.92861	0.271352	7.10742	1.1823e-12	5.52603e-11
FBgn0051869	CG31869	CG31869	2L	616.343	0.638145	0.0899179	7.09698	1.27511e-12	5.93841e-11
FBgn0003870	tramtrack	CG1856	3R	2014.05	0.374121	0.0527341	7.09448	1.29841e-12	6.03251e-11
FBgn0034491	Hormone-sensitive lipase ortholog	CG11055	2R	1802.15	0.216504	0.0305293	7.09168	1.32489e-12	6.14087e-11
FBgn0037989	CG14741	CG14741	3R	1741.89	0.330156	0.0465544	7.09183	1.32354e-12	6.14087e-11
FBgn0016693	Putative Achaete Scute Target 1	CG6148	3R	6509.41	0.313719	0.0442887	7.08351	1.4055e-12	6.49904e-11
FBgn0020249	steamer duck	CG7954	3R	1860.78	0.385275	0.0544278	7.07864	1.45571e-12	6.72321e-11
FBgn0038206	twinfilin	CG3172	3R	674.529	0.507201	0.0716672	7.07717	1.47125e-12	6.77887e-11
FBgn0031882	Rab30	CG9100	2L	754.59	0.437629	0.0618549	7.0751	1.4934e-12	6.87283e-11
FBgn0037555	transcriptional Adaptor 2b	CG9638	3R	602.123	0.383708	0.0543516	7.05973	1.66825e-12	7.65938e-11
FBgn0001227	Heat shock gene 67Ba	CG4167	3L	179.841	0.479666	0.0680536	7.04836	1.81037e-12	8.25353e-11
FBgn0029824	CG3726	CG3726	X	564.495	0.539275	0.0765426	7.04542	1.849e-12	8.40992e-11
FBgn0038881	CG16791	CG16791	3R	2592.74	0.235577	0.0334906	7.0341	2.00549e-12	9.10045e-11
FBgn0032005	Sorting nexin 6	CG8282	2L	2001.2	0.26923	0.0382897	7.03138	2.04494e-12	9.23641e-11
FBgn0000395	crossveinless 2	CG15671	2R	584.354	0.503294	0.0716419	7.02513	2.13863e-12	9.6372e-11
FBgn0086358	TAK1-associated binding protein 2	CG7417	2R	1554.83	0.495228	0.0705101	7.0235	2.16371e-12	9.73894e-11
FBgn0032730	CG10431	CG10431	2L	408.372	0.688976	0.0981526	7.01944	2.22763e-12	1.00151e-10
FBgn0016059	Sema-1b	CG6446	2R	3106.12	0.338547	0.0482314	7.01924	2.23079e-12	1.00177e-10
FBgn0038315	CG14866	CG14866	3R	9.1247	1.63368	0.233256	7.0038	2.49104e-12	1.1135e-10
FBgn0029937	CG8300	CG8300	X	434.65	0.838145	0.119765	6.99822	2.5923e-12	1.15744e-10
FBgn0259174	Nedd4	CG42279	3L	4204.07	0.292184	0.0417553	6.99754	2.60495e-12	1.16175e-10
FBgn0261986	RASSF8	CG5053	3R	728.578	0.340432	0.0487213	6.98733	2.8016e-12	1.24518e-10
FBgn0031580	CG15423	CG15423	2L	418.813	0.914274	0.13128	6.96433	3.29964e-12	1.46319e-10
FBgn0052694	CG32694	CG32694	X	2492.96	0.566235	0.0813609	6.95955	3.4136e-12	1.51187e-10
FBgn0020545	kraken	CG3943	2L	2767.48	0.412446	0.0593024	6.95496	3.52664e-12	1.55676e-10
FBgn0085425	CG34396	CG34396	2R	729.082	0.592543	0.08547	6.93276	4.12703e-12	1.81561e-10
FBgn0038595	CG7142	CG7142	3R	111.229	0.84262	0.122015	6.90586	4.99015e-12	2.18791e-10
FBgn0020647	Krueppel target at 95D	CG5405	3R	6545.94	0.293698	0.042552	6.90209	5.12425e-12	2.24418e-10
FBgn0000357	Chorion protein 18	CG6517	3L	31.7056	0.958323	0.138967	6.89607	5.34599e-12	2.33866e-10
FBgn0010238	Lachesin	CG12369	2R	2071.3	0.386602	0.0561259	6.88812	5.65346e-12	2.47039e-10
FBgn0032135	GlcAT-S	CG3881	2L	1981.27	0.372901	0.0542101	6.87881	6.03544e-12	2.62846e-10
FBgn0034317	CG14499	CG14499	2R	38.3656	3.45406	0.502332	6.87606	6.15296e-12	2.67365e-10
FBgn0052982	CG32982	CG32982	2L	1048.47	0.819655	0.119341	6.86817	6.50329e-12	2.81645e-10
FBgn0028427	Integrin linked kinase	CG10504	3L	1472.54	0.298322	0.0434868	6.86006	6.88319e-12	2.97436e-10
FBgn0261987	Peroxinectin-like	CG7660	3R	35.2698	2.89265	0.42212	6.85267	7.24867e-12	3.12536e-10
FBgn0037065	CG12974	CG12974	3L	856.962	0.611703	0.0893111	6.84913	7.42983e-12	3.19992e-10
FBgn0036580	Programmed Cell Death 5	CG13072	3L	450.394	0.49409	0.0721661	6.84657	7.56417e-12	3.25418e-10
FBgn0014029	Septin 2	CG4173	3R	905.828	0.368831	0.0538728	6.84633	7.57697e-12	3.25609e-10
FBgn0032633	Leucine-rich-repeats and calponin homology domain protein	CG6860	2L	1068.1	0.432743	0.0632271	6.84426	7.6872e-12	3.29618e-10
FBgn0031468	CG2975	CG2975	2L	261.221	0.612596	0.0896	6.837	8.08676e-12	3.45989e-10
FBgn0015222	Ferritin 1 heavy chain homologue	CG2216	3R	24060.8	0.375136	0.054893	6.83394	8.26126e-12	3.53067e-10
FBgn0031033	CG14219	CG14219	X	129.628	2.53026	0.371068	6.81887	9.17611e-12	3.90451e-10
FBgn0086686	lethal (3) L1231	CG7832	3R	1971.42	0.398275	0.0584193	6.81752	9.26253e-12	3.9318e-10
FBgn0004638	downstream of receptor kinase	CG6033	2R	1571.19	0.455402	0.0668228	6.81508	9.42145e-12	3.98712e-10
FBgn0034005	Integrin alphaPS4 subunit	CG16827	2R	45.3125	1.511	0.22189	6.80968	9.78149e-12	4.13499e-10
FBgn0052107	CG32107	CG32107	3L	109.447	1.46672	0.215644	6.80159	1.03473e-11	4.35999e-10
FBgn0050269	CG30269	CG30269	2R	421.659	0.60715	0.0892892	6.79981	1.04756e-11	4.40449e-10
FBgn0032246	CG5168	CG5168	2L	1704.96	0.282202	0.0416104	6.78201	1.18512e-11	4.97215e-10
FBgn0034709	Secreted Wg-interacting molecule	CG3074	2R	2459.25	0.646231	0.0952891	6.7818	1.1869e-11	4.97425e-10
FBgn0250871	papillote	CG2467	X	1452.83	0.526742	0.0781889	6.7368	1.61916e-11	6.74229e-10
FBgn0013726	peanut	CG8705	2R	1122.27	0.380484	0.0565015	6.73404	1.65011e-11	6.86383e-10
FBgn0027558	polypeptide GalNAc transferase 3	CG4445	2R	621.308	0.313504	0.0465912	6.72882	1.71048e-11	7.09221e-10
FBgn0261674	CG42709	CG42709	3L	956.221	0.458409	0.068207	6.72085	1.80662e-11	7.46699e-10
FBgn0000567	Ecdysone-induced protein 74EF	CG32180	3L	596.904	0.401431	0.0599234	6.69907	2.09753e-11	8.61449e-10
FBgn0052190	NUCB1	CG32190	3L	4849.49	0.472761	0.0706755	6.68919	2.24417e-11	9.207e-10
FBgn0034590	Magi	CG30388	2R	486.883	0.476215	0.0711936	6.68902	2.24677e-11	9.20797e-10
FBgn0038465	Immune-regulated catalase	CG8913	3R	2613.59	0.719197	0.107596	6.68424	2.32121e-11	9.49206e-10
FBgn0085294	CG34265	CG34265	3L	6.06906	1.87772	0.280922	6.68411	2.3234e-11	9.49206e-10
FBgn0030431	CG4407	CG4407	X	544.109	0.295593	0.0442252	6.6838	2.32822e-11	9.50177e-10
FBgn0003396	schnurri	CG7734	2R	1934.27	0.500762	0.0749766	6.67891	2.40726e-11	9.81408e-10
FBgn0001222	Heat shock factor	CG5748	2R	1180.92	0.245082	0.0367593	6.66721	2.60718e-11	1.05848e-09
FBgn0030026	sniffer	CG10964	X	709.676	0.509284	0.0765093	6.65649	2.80435e-11	1.13616e-09
FBgn0026374	Rhophilin	CG8497	X	312.269	0.407544	0.0613328	6.6448	3.03638e-11	1.22126e-09
FBgn0024510	discs lost	CG32315	3L	250.556	0.447314	0.0673373	6.64288	3.07619e-11	1.236e-09
FBgn0259824	Huntingtin-interacting protein 14	CG6017	3L	924.393	0.273699	0.0412184	6.64022	3.13223e-11	1.25592e-09
FBgn0051151	winged eye	CG31151	3R	1682.69	0.25822	0.038956	6.6285	3.39108e-11	1.35831e-09
FBgn0031756	CG13992	CG13992	2L	15.2059	1.30661	0.197827	6.60484	3.9795e-11	1.58585e-09
FBgn0263998	Activated Cdc42 kinase-like	CG43741	2R	1010.05	0.411095	0.0622686	6.60196	4.05762e-11	1.61533e-09
FBgn0083970	CG34134	CG34134	2L	243.061	0.975891	0.147866	6.59984	4.11604e-11	1.63691e-09
FBgn0010235	Kinesin light chain	CG5433	3L	2038.97	0.344926	0.0523572	6.58793	4.46014e-11	1.76834e-09
FBgn0036913	CG8334	CG8334	3L	2271.1	0.318566	0.0485985	6.55506	5.5618e-11	2.19173e-09
FBgn0033448	hebe	CG1623	2R	2819.5	0.467139	0.0713042	6.55135	5.70192e-11	2.24241e-09
FBgn0031975	Transglutaminase	CG7356	2L	966.921	0.511752	0.0781974	6.54436	5.97512e-11	2.34748e-09
FBgn0264959	Src oncogene at 42A	CG44128	2R	1801.25	0.376262	0.0576165	6.53045	6.55704e-11	2.55037e-09
FBgn0028703	Na[+]/H[+] hydrogen exchanger 3	CG11328	2L	2590.46	0.365576	0.0561682	6.5086	7.58531e-11	2.93857e-09
FBgn0034365	CG5335	CG5335	2R	459.924	0.27206	0.0418805	6.4961	8.24279e-11	3.17433e-09
FBgn0039561	mitoferrin	CG4963	3R	4494.19	0.288908	0.0445196	6.48946	8.61458e-11	3.31096e-09
FBgn0025865	Cortactin	CG3637	3R	1456.36	0.440661	0.068005	6.47983	9.18278e-11	3.51892e-09
FBgn0052476	methuselah-like 14	CG32476	3L	406.953	0.636407	0.0982562	6.47701	9.3555e-11	3.58158e-09
FBgn0003041	pebble	CG8114	3L	794.518	0.273645	0.0424161	6.45143	1.108e-10	4.21277e-09
FBgn0034180	Eps15 homology domain containing protein-binding protein 1	CG15609	2R	4462.08	0.295176	0.0458451	6.43855	1.20623e-10	4.57732e-09
FBgn0004373	four wheel drive	CG7004	3L	3836.74	0.231086	0.035916	6.43406	1.24237e-10	4.70528e-09
FBgn0032821	Cd GTPase activating protein-related	CG10538	2L	2980.61	0.481133	0.0749831	6.41656	1.39391e-10	5.26386e-09
FBgn0028371	jitterbug	CG30092	2R	5568.83	0.63581	0.0991054	6.41549	1.40373e-10	5.29584e-09
FBgn0032456	Multidrug-Resistance like Protein 1	CG6214	2L	6687.83	0.440304	0.0687405	6.40531	1.50062e-10	5.64494e-09
FBgn0034382	CG18609	CG18609	2R	2124.11	1.07609	0.168293	6.39419	1.61404e-10	6.0424e-09
FBgn0032400	CG6770	CG6770	2L	22270.5	0.623279	0.0975574	6.38885	1.67139e-10	6.25109e-09
FBgn0040153	lethal (1) G0469	CG32597	X	860.094	0.59789	0.0937921	6.37462	1.83413e-10	6.8466e-09
FBgn0032482	Phosphoethanolamine cytidylyltransferase	CG5547	2L	9451.84	0.26527	0.0416882	6.3632	1.97599e-10	7.36203e-09
FBgn0027865	Tetraspanin 96F	CG6120	3R	953.232	0.612326	0.0963771	6.35344	2.10548e-10	7.82201e-09
FBgn0033252	CG12769	CG12769	2R	492.555	0.343518	0.0540984	6.34988	2.15483e-10	7.98252e-09
FBgn0034894	CG4091	CG4091	2R	771.846	0.48973	0.0772712	6.33781	2.3305e-10	8.60869e-09
FBgn0035432	Zinc transporter 63C	CG17723	3L	2662.54	0.316066	0.0499964	6.32178	2.58563e-10	9.49708e-09
FBgn0029504	Checkpoint suppressor homologue	CG12690	X	1506.24	0.459738	0.0727582	6.31871	2.6376e-10	9.67881e-09
FBgn0020278	locomotion defects	CG5248	3R	1374.94	0.50636	0.0801543	6.31731	2.66152e-10	9.75741e-09
FBgn0001332	Lobe	CG10109	2R	1078.5	0.44077	0.0701504	6.28322	3.31634e-10	1.20897e-08
FBgn0053558	missing-in-metastasis	CG33558	2R	3210.55	0.338619	0.0539245	6.27951	3.39634e-10	1.23698e-08
FBgn0036583	CG13055	CG13055	3L	28.1956	0.809428	0.129126	6.26853	3.64475e-10	1.32374e-08
FBgn0261547	Ephexin	CG42665	3L	2545.58	0.268074	0.0427986	6.26362	3.76134e-10	1.36481e-08
FBgn0026570	CG5704	CG5704	3L	269.386	0.565794	0.0905136	6.25093	4.08008e-10	1.47496e-08
FBgn0010379	Akt1	CG4006	3R	2078.47	0.291752	0.0466749	6.25073	4.08528e-10	1.47547e-08
FBgn0001978	shuttle craft	CG3647	2L	2140.82	0.275944	0.0441513	6.24997	4.1054e-10	1.48137e-08
FBgn0035144	Kahuli	CG17181	3L	403.769	0.693338	0.111093	6.24104	4.34669e-10	1.56408e-08
FBgn0052528	parvin	CG32528	X	1460.94	0.295069	0.0474654	6.21651	5.08331e-10	1.82409e-08
FBgn0037515	Serine protease 7	CG3066	3R	804.011	0.546712	0.088033	6.21031	5.28812e-10	1.89409e-08
FBgn0033518	Peroxiredoxin 2540-2	CG11765	2R	3121.67	0.653901	0.105349	6.20698	5.40116e-10	1.93103e-08
FBgn0261988	G protein-coupled receptor kinase 2	CG17998	3R	1339.28	0.365654	0.0589884	6.19874	5.69156e-10	2.03298e-08
FBgn0032601	yellow-b	CG17914	2L	494.969	0.693378	0.111999	6.19095	5.98033e-10	2.13027e-08
FBgn0004567	sloppy paired 2	CG2939	2L	66.0385	0.541741	0.0877137	6.17624	6.56463e-10	2.32775e-08
FBgn0038976	CG7048	CG7048	3R	1024.31	0.234787	0.0380998	6.16241	7.16464e-10	2.53589e-08
FBgn0014133	bifocal	CG1822	X	2445.45	0.276233	0.0448363	6.16092	7.2325e-10	2.55758e-08
FBgn0010341	Cdc42	CG12530	X	2202.99	0.313624	0.0509853	6.15126	7.68706e-10	2.70849e-08
FBgn0036372	Actin binding protein 1	CG10083	3L	729.198	0.332868	0.054186	6.14307	8.09428e-10	2.84425e-08
FBgn0261113	Xrp1	CG17836	3R	16875.3	0.527312	0.0860443	6.12838	8.87792e-10	3.10839e-08
FBgn0031645	CG3036	CG3036	2L	4111.72	0.669281	0.109279	6.12453	9.09544e-10	3.18169e-08
FBgn0033988	parcas	CG7761	2R	1118.88	0.432929	0.0707299	6.12087	9.30632e-10	3.2438e-08
FBgn0034313	CG5726	CG5726	2R	790.834	0.461939	0.0755175	6.11698	9.53627e-10	3.31866e-08
FBgn0261854	atypical protein kinase C	CG42783	2R	1876.76	0.432137	0.0706458	6.11695	9.53814e-10	3.31866e-08
FBgn0038380	CG14877	CG14877	3R	35.2638	1.5315	0.250563	6.11226	9.82324e-10	3.40753e-08
FBgn0026181	Rho kinase	CG9774	X	1789.17	0.364415	0.0596458	6.10965	9.98477e-10	3.4586e-08
FBgn0086377	Syntaxin 7	CG5081	3L	2110.64	0.161854	0.0265288	6.10106	1.05366e-09	3.64327e-08
FBgn0034909	CG4797	CG4797	2R	792.421	0.699098	0.114609	6.09986	1.06158e-09	3.66741e-08
FBgn0034145	CG5065	CG5065	2R	5605.71	0.334354	0.0548176	6.09939	1.06471e-09	3.67494e-08
FBgn0037163	lazaro	CG11440	3L	907.054	0.565013	0.0926845	6.0961	1.0869e-09	3.74516e-08
FBgn0260763	CG42561	CG42561	2R	38.4554	0.954898	0.156694	6.09402	1.10109e-09	3.79042e-08
FBgn0040551	CG11686	CG11686	3R	496.334	0.577102	0.0947333	6.09186	1.11607e-09	3.8335e-08
FBgn0015286	Ras-like protein A	CG2849	X	1447.27	0.498359	0.0818349	6.08982	1.13038e-09	3.87756e-08
FBgn0031090	Rab35	CG9575	X	1289.69	0.288713	0.0474378	6.08613	1.15671e-09	3.96436e-08
FBgn0065032	Actin-related protein 2/3 complex%2C subunit 3B	CG8936	X	139.156	0.531368	0.087326	6.08488	1.1658e-09	3.98852e-08
FBgn0030850	Stasimon	CG8408	X	1692.82	0.3456	0.0568125	6.08317	1.17829e-09	4.02772e-08
FBgn0031959	spatzle 3	CG7104	2L	173.671	0.657819	0.108165	6.08162	1.18971e-09	4.06318e-08
FBgn0023095	capricious	CG11282	3L	2846.96	0.370791	0.0610488	6.07368	1.25015e-09	4.25838e-08
FBgn0032002	CG8353	CG8353	2L	182.738	0.439133	0.0724263	6.06317	1.33461e-09	4.53023e-08
FBgn0040395	Unc-76	CG3981	X	2043.12	0.273896	0.0451835	6.06187	1.34548e-09	4.56315e-08
FBgn0038720	CG6231	CG6231	3R	930.112	0.348598	0.0575803	6.05412	1.41192e-09	4.77598e-08
FBgn0031781	Actin-related protein 2/3 complex%2C subunit 4	CG5972	2L	788.288	0.365076	0.0603439	6.04992	1.44917e-09	4.8935e-08
FBgn0011674	inscuteable	CG11312	2R	349.337	0.782428	0.129385	6.04728	1.47314e-09	4.96153e-08
FBgn0025679	Bteb2	CG2932	X	9.73917	1.69252	0.280392	6.03627	1.57719e-09	5.30737e-08
FBgn0030347	CG15739	CG15739	X	911.313	0.503266	0.0834313	6.0321	1.61843e-09	5.43677e-08
FBgn0263391	hu li tai shao	CG43443	2R	5048.45	0.209008	0.0346764	6.02736	1.66656e-09	5.58399e-08
FBgn0033474	CG1407	CG1407	2R	983.474	0.268933	0.0446425	6.02414	1.70009e-09	5.68653e-08
FBgn0003888	beta-Tubulin at 60D	CG3401	2R	2668.28	0.433843	0.0722023	6.00872	1.86993e-09	6.23854e-08
FBgn0035870	Gustatory receptor 66a	CG7189	3L	19.7143	0.91323	0.152295	5.99645	2.01678e-09	6.72271e-08
FBgn0024432	Dynein light chain 90F	CG12363	3R	1963.38	0.255478	0.0426378	5.99184	2.07485e-09	6.90446e-08
FBgn0039495	CG5909	CG5909	3R	293.009	0.945455	0.157916	5.98709	2.13631e-09	7.10291e-08
FBgn0000709	flightless I	CG1484	X	867.173	0.345443	0.0578272	5.97371	2.3192e-09	7.67821e-08
FBgn0030529	Chloride intracellular channel	CG10997	X	1670.8	0.298865	0.0500351	5.9731	2.32787e-09	7.70035e-08
FBgn0033789	CG13324	CG13324	2R	480.753	1.87707	0.314449	5.96939	2.38143e-09	7.86418e-08
FBgn0001258	Ecdysone-inducible gene L3	CG10160	3L	1469.71	0.712369	0.119638	5.95438	2.61065e-09	8.59197e-08
FBgn0023215	Mnt	CG13316	X	1440.81	0.500535	0.0840681	5.95392	2.61802e-09	8.60894e-08
FBgn0033177	CG11141	CG11141	2R	1635.09	0.331077	0.0556268	5.95175	2.65295e-09	8.70912e-08
FBgn0039492	CG6051	CG6051	3R	3482.53	0.64626	0.108656	5.94776	2.71844e-09	8.8941e-08
FBgn0032901	skywalker	CG9339	2L	4115.4	0.301193	0.0506837	5.9426	2.80544e-09	9.14799e-08
FBgn0034948	Gadd34	CG3825	2R	2691.68	0.187879	0.031642	5.93764	2.8916e-09	9.42105e-08
FBgn0026323	TGF-beta activated kinase 1	CG18492	X	1216.14	0.202773	0.0341531	5.93716	2.90004e-09	9.44066e-08
FBgn0028394	CG17834	CG17834	2L	700.06	0.459593	0.0774546	5.93371	2.96156e-09	9.60079e-08
FBgn0036101	Ninjurin A	CG6449	3L	381.551	1.01163	0.170642	5.92841	3.0589e-09	9.88341e-08
FBgn0051955	CG31955	CG31955	2L	121.105	1.25259	0.211587	5.91999	3.21967e-09	1.03942e-07
FBgn0035853	Ubiquitin conjugating enzyme 12	CG7375	3L	1635.74	0.171883	0.0290608	5.91459	3.3271e-09	1.07144e-07
FBgn0262468	vibrator	CG5269	3R	2380.75	0.327953	0.0556258	5.89569	3.73124e-09	1.19271e-07
FBgn0011225	jaguar	CG5695	3R	11038.1	0.264441	0.0448858	5.89142	3.8289e-09	1.22292e-07
FBgn0003205	Ras oncogene at 85D	CG9375	3R	1351.74	0.294097	0.0500749	5.87313	4.27632e-09	1.36136e-07
FBgn0024555	falafel	CG9351	3R	2756.84	0.190207	0.0324239	5.86625	4.4577e-09	1.41678e-07
FBgn0046302	CG10650	CG10650	2L	2433.62	0.438251	0.074793	5.85951	4.64223e-09	1.47423e-07
FBgn0002789	Muscle protein 20	CG4696	2R	7645.37	0.320355	0.0547057	5.85597	4.74229e-09	1.50111e-07
FBgn0265935	coro	CG9446	2R	4186.53	0.384733	0.0657747	5.84925	4.93784e-09	1.55921e-07
FBgn0030158	CG9686	CG9686	X	988.864	0.492964	0.0842835	5.84887	4.94912e-09	1.5615e-07
FBgn0020248	stem cell tumor	CG33166	3L	24.7065	0.880892	0.150646	5.84742	4.99253e-09	1.57392e-07
FBgn0023526	CG2865	CG2865	X	1355.08	0.305429	0.0522513	5.84539	5.05372e-09	1.59063e-07
FBgn0264753	Rad%2C Gem/Kir family member 1	CG44011	2R	571.329	0.583294	0.0999078	5.83833	5.27279e-09	1.65557e-07
FBgn0010303	hemipterous	CG4353	X	1222.56	0.302235	0.0517726	5.83773	5.29157e-09	1.66013e-07
FBgn0000413	daughterless	CG5102	2L	1835.29	0.244424	0.0419272	5.82972	5.55205e-09	1.73208e-07
FBgn0040765	luna	CG33473	2R	373.485	0.524632	0.0901481	5.81967	5.89645e-09	1.83805e-07
FBgn0024734	PRL-1	CG4993	2L	5687.67	0.464279	0.0798307	5.8158	6.03439e-09	1.87954e-07
FBgn0015376	cutlet	CG33122	2L	84.9658	0.883437	0.15231	5.80024	6.62198e-09	2.05598e-07
FBgn0026718	fu12	CG17608	2L	1538.55	0.337135	0.0581431	5.79836	6.69656e-09	2.07583e-07
FBgn0035977	Peptidoglycan recognition protein LF	CG4437	3L	211.559	0.810679	0.139811	5.79838	6.69592e-09	2.07583e-07
FBgn0030040	CG15347	CG15347	X	1677.28	0.564914	0.0975954	5.78832	7.10921e-09	2.19675e-07
FBgn0034644	CG10082	CG10082	2R	3220.37	0.399907	0.0693646	5.76529	8.15181e-09	2.49918e-07
FBgn0038866	CG5810	CG5810	3R	10.3109	1.84482	0.319988	5.76528	8.15216e-09	2.49918e-07
FBgn0034639	CG15673	CG15673	2R	405.077	0.418563	0.0726734	5.7595	8.43623e-09	2.58017e-07
FBgn0037350	CG2911	CG2911	3R	187.382	0.408856	0.0709865	5.75962	8.43021e-09	2.58017e-07
FBgn0033636	toutatis	CG10897	2R	1749.66	0.379744	0.0659936	5.75426	8.70239e-09	2.6574e-07
FBgn0266489	CG45088	CG45088	2R	2470.32	0.418068	0.0727153	5.74939	8.95679e-09	2.7308e-07
FBgn0052512	CG32512	CG32512	X	1412.03	0.647097	0.112575	5.74812	9.02409e-09	2.74702e-07
FBgn0083940	RhoU	CG34104	X	214.243	0.434571	0.0757039	5.74041	9.44486e-09	2.86614e-07
FBgn0039538	CG12883	CG12883	3R	168.279	0.487075	0.0850185	5.72905	1.00995e-08	3.05527e-07
FBgn0051901	Mucin related 29B	CG31901	2L	909.381	0.831386	0.145271	5.72301	1.04653e-08	3.16349e-07
FBgn0021760	chromosome bows	CG32435	3L	9912.66	0.333781	0.0583708	5.7183	1.07598e-08	3.24494e-07
FBgn0001149	Glutathione S transferase D1	CG10045	3R	15584.6	0.892447	0.156084	5.71775	1.07946e-08	3.25293e-07
FBgn0015221	Ferritin 2 light chain homologue	CG1469	3R	20536.5	0.369915	0.064767	5.71147	1.12003e-08	3.36996e-07
FBgn0035358	CG14949	CG14949	3L	1128.36	0.491812	0.086612	5.67834	1.36008e-08	4.06709e-07
FBgn0086782	amnesiac	CG11937	X	27.5921	1.03388	0.182095	5.67772	1.36504e-08	4.07878e-07
FBgn0038250	CG3505	CG3505	3R	550.822	0.593753	0.104583	5.67733	1.36809e-08	4.08477e-07
FBgn0033582	CG9084	CG9084	2R	185.747	0.568882	0.100301	5.67177	1.41332e-08	4.21012e-07
FBgn0040070	thioredoxin-2	CG31884	2L	4248.47	0.445006	0.0785188	5.66751	1.44888e-08	4.30944e-07
FBgn0011573	Cdc37	CG12019	3L	2224.6	0.330611	0.0583858	5.66253	1.49161e-08	4.42302e-07
FBgn0038419	CG14879	CG14879	3R	435.92	0.473518	0.0837152	5.6563	1.54673e-08	4.56908e-07
FBgn0035528	CG15012	CG15012	3L	1231.4	0.214432	0.0379551	5.64962	1.60806e-08	4.73945e-07
FBgn0039623	CG1951	CG1951	3R	633.96	0.265539	0.0470325	5.64586	1.6436e-08	4.83322e-07
FBgn0263750	CG43675	CG43675	3R	6344.26	0.285232	0.0505394	5.64375	1.66386e-08	4.88912e-07
FBgn0037659	Lysine (K)-specific demethylase 2	CG11033	3R	1060.7	0.328837	0.05837	5.63367	1.76419e-08	5.16442e-07
FBgn0036058	CG6707	CG6707	3L	2012.22	0.270647	0.0480691	5.63038	1.79817e-08	5.25601e-07
FBgn0023534	CG17778	CG17778	X	150.937	0.493399	0.0877449	5.6231	1.87556e-08	5.46991e-07
FBgn0004889	twins	CG6235	3R	3128.63	0.227771	0.0405157	5.62178	1.88997e-08	5.50366e-07
FBgn0037299	Vacuolar protein sorting 37B	CG1115	3R	746.732	0.330614	0.0588196	5.62082	1.90053e-08	5.53029e-07
FBgn0033814	CG4670	CG4670	2R	3671.18	0.445816	0.0794951	5.6081	2.04566e-08	5.93042e-07
FBgn0045842	yuri gagarin	CG31732	2L	5223.07	0.279737	0.049893	5.60673	2.06182e-08	5.97283e-07
FBgn0261548	CG42666	CG42666	X	3722.22	0.285055	0.0508843	5.60203	2.11861e-08	6.11006e-07
FBgn0262721	CG43165	CG43165	2L	32.5738	1.64084	0.294326	5.57491	2.47664e-08	7.10056e-07
FBgn0003862	trithorax	CG8651	3R	2211.14	0.403698	0.0725342	5.56563	2.61208e-08	7.46688e-07
FBgn0035050	Sialyltransferase	CG4871	2R	132.804	0.438006	0.0789637	5.54692	2.90742e-08	8.28073e-07
FBgn0266668	Exo84 ortholog (S. cerevisiae)	CG6095	3R	609.687	0.274613	0.0495232	5.54514	2.93716e-08	8.35322e-07
FBgn0000721	foraging	CG10033	2L	4972.63	0.3874	0.0699716	5.53653	3.08528e-08	8.75527e-07
FBgn0030161	CG15249	CG15249	X	6.91066	1.3466	0.243821	5.52289	3.33468e-08	9.44235e-07
FBgn0036319	Equilibrative nucleoside transporter 3	CG11010	3L	459.862	0.372062	0.0674621	5.51513	3.48527e-08	9.833e-07
FBgn0038454	CG10324	CG10324	3R	172.841	0.391446	0.0710215	5.51166	3.5547e-08	1.00144e-06
FBgn0005642	wings down	CG1454	3R	794.279	0.212127	0.0385568	5.50168	3.76191e-08	1.05828e-06
FBgn0036773	CG13698	CG13698	3L	545.287	0.331364	0.0603174	5.49367	3.93672e-08	1.10427e-06
FBgn0034346	CG12263	CG12263	2R	576.17	0.280727	0.0512408	5.47858	4.28753e-08	1.20008e-06
FBgn0015765	p38a MAP kinase	CG5475	3R	490.625	0.386339	0.0705698	5.47456	4.38595e-08	1.22586e-06
FBgn0031306	CG4577	CG4577	2L	2067.72	0.411945	0.0752729	5.47269	4.43265e-08	1.23803e-06
FBgn0003719	tolloid	CG6868	3R	33.6116	1.55846	0.28488	5.47057	4.48578e-08	1.25107e-06
FBgn0028841	juvenile hormone acid methyltransferase	CG17330	2L	139.602	0.848105	0.155029	5.4706	4.48508e-08	1.25107e-06
FBgn0035697	CG10163	CG10163	3L	11.7046	1.75641	0.321586	5.46171	4.71566e-08	1.31142e-06
FBgn0266186	Vesicle-associated membrane protein 7	CG1599	2R	1256.97	0.196033	0.0358983	5.46079	4.74026e-08	1.31703e-06
FBgn0265101	suppressor-of-G2-allele-of-skp1	CG9617	3R	1281.64	0.53992	0.0990978	5.44836	5.08363e-08	1.40473e-06
FBgn0053147	Heparan sulfate 3-O sulfotransferase-A	CG33147	2R	986.866	0.311888	0.0573379	5.43947	5.344e-08	1.47145e-06
FBgn0038526	CG14327	CG14327	3R	14.0586	2.10263	0.386917	5.43432	5.50053e-08	1.50815e-06
FBgn0016756	Ubiquitin-specific protease 64E	CG5486	3L	10279.5	0.204224	0.0376498	5.42432	5.81755e-08	1.58725e-06
FBgn0032900	CG14401	CG14401	2L	607.756	0.479848	0.0884708	5.4238	5.83468e-08	1.59081e-06
FBgn0266758	Extended synaptotagmin-like protein 2 ortholog (H. sapiens)	CG6643	3R	2450.39	0.464922	0.0857385	5.42256	5.87512e-08	1.60071e-06
FBgn0026404	Nedd2-like caspase	CG8091	3L	373.936	0.488937	0.0901921	5.42106	5.92479e-08	1.61199e-06
FBgn0011745	Actin-related protein 1	CG6174	3R	1823.26	0.209505	0.0387314	5.40918	6.33157e-08	1.71786e-06
FBgn0039249	CG11168	CG11168	3R	999.406	0.221719	0.0410637	5.39938	6.68698e-08	1.80674e-06
FBgn0259823	CG42404	CG42404	3R	317.402	0.298338	0.05535	5.39003	7.04443e-08	1.89673e-06
FBgn0050015	CG30015	CG30015	2R	9251.82	0.316226	0.058726	5.38476	7.25402e-08	1.95047e-06
FBgn0035325	CG13806	CG13806	3L	59.2605	0.671592	0.125111	5.36799	7.96209e-08	2.12763e-06
FBgn0027660	bloated tubules	CG3897	3L	1291.85	0.451526	0.0841366	5.36658	8.02438e-08	2.14281e-06
FBgn0261244	inactivation no afterpotential E	CG33174	X	1380.71	0.263963	0.0491937	5.36579	8.05937e-08	2.15068e-06
FBgn0010222	NAD-dependent methylenetetrahydrofolate dehydrogenase	CG18466	3R	918.027	1.30578	0.243878	5.35425	8.59106e-08	2.28006e-06
FBgn0030752	CG9947	CG9947	X	1413.48	0.271815	0.0508063	5.35001	8.79478e-08	2.32778e-06
FBgn0033355	CG13748	CG13748	2R	17.0243	1.18986	0.222572	5.34596	8.99409e-08	2.3773e-06
FBgn0039818	CG11318	CG11318	3R	175.401	0.995366	0.186254	5.34414	9.08485e-08	2.39966e-06
FBgn0265988	mauve	CG42863	3L	2120.41	0.407322	0.0762451	5.34227	9.17906e-08	2.4229e-06
FBgn0023214	ETS-domain lacking	CG15085	2R	205.573	0.423652	0.0794862	5.32988	9.82799e-08	2.59068e-06
FBgn0024329	Mekk1	CG7717	3R	1279.49	0.402165	0.0754637	5.32925	9.86166e-08	2.59604e-06
FBgn0033593	Listericin	CG9080	2R	617.885	1.35923	0.255046	5.32937	9.85532e-08	2.59604e-06
FBgn0039008	CG6972	CG6972	3R	599.593	0.634681	0.119225	5.32338	1.01858e-07	2.67594e-06
FBgn0037360	CG2182	CG2182	3R	1771.96	0.355516	0.0669373	5.31117	1.08922e-07	2.85382e-06
FBgn0015541	slamdance	CG5518	3R	2649.19	0.511872	0.0966989	5.29346	1.20021e-07	3.12568e-06
FBgn0264295	CG43773	CG43773	2L	26.2972	2.15183	0.407914	5.2752	1.32615e-07	3.43986e-06
FBgn0261445	sugarless	CG10072	3L	1372.66	0.617698	0.117112	5.27443	1.3317e-07	3.45195e-06
FBgn0036363	CG10140	CG10140	3L	8.56026	2.32334	0.440785	5.27092	1.35739e-07	3.51622e-06
FBgn0086676	spinster	CG8428	2R	4582.33	0.390652	0.0741216	5.27043	1.36106e-07	3.52337e-06
FBgn0022700	Chitinase 4	CG3986	2R	213.181	1.30421	0.24757	5.26803	1.37896e-07	3.56734e-06
FBgn0040723	CG5011	CG5011	2L	1181.9	0.762438	0.144943	5.26028	1.43837e-07	3.70589e-06
FBgn0029121	severas	CG4852	3L	216.721	0.299988	0.0571812	5.24628	1.55205e-07	3.99125e-06
FBgn0039831	CG12054	CG12054	3R	1976.41	0.283145	0.0540454	5.23903	1.61427e-07	4.14304e-06
FBgn0031888	PDGF- and VEGF-related factor 2	CG13780	2L	109.732	0.54841	0.104802	5.23283	1.66932e-07	4.2787e-06
FBgn0032130	CG3838	CG3838	2L	567.366	0.359072	0.0687221	5.225	1.74159e-07	4.45221e-06
FBgn0030680	CG8944	CG8944	X	338.015	0.306091	0.0585902	5.22427	1.74846e-07	4.46683e-06
FBgn0014037	Su(Tpl)	CG32217	3L	4976.18	0.377603	0.0723779	5.21711	1.81739e-07	4.62776e-06
FBgn0033936	CG17386	CG17386	2R	308.374	1.12001	0.214708	5.21643	1.82407e-07	4.64173e-06
FBgn0038842	hadley	CG5630	3R	1460.83	0.54896	0.105305	5.21305	1.85756e-07	4.7177e-06
FBgn0004636	Roughened	CG1956	3L	2416.76	0.280888	0.0539138	5.20996	1.88883e-07	4.78773e-06
FBgn0002413	discs overgrown	CG2048	3R	1972.14	0.178121	0.0343043	5.19237	2.07629e-07	5.22211e-06
FBgn0027564	CG3149	CG3149	X	911.719	0.241819	0.0466462	5.18411	2.17051e-07	5.45557e-06
FBgn0035438	PHGPx	CG12013	3L	5395.33	0.275337	0.0533085	5.16497	2.4048e-07	5.99798e-06
FBgn0019886	LETM1 ortholog	CG4589	2R	6821.59	0.192577	0.0373064	5.16203	2.44287e-07	6.08125e-06
FBgn0032363	CG6509	CG6509	2L	1984.29	0.352655	0.0684157	5.15459	2.54191e-07	6.31568e-06
FBgn0033476	oysgedart	CG18445	2R	5754.2	0.268046	0.0520484	5.14993	2.60577e-07	6.45788e-06
FBgn0003961	Urate oxidase	CG7171	2L	1706.09	1.32425	0.257346	5.14581	2.66374e-07	6.58475e-06
FBgn0037720	CG8312	CG8312	3R	2519.81	0.267482	0.0520274	5.14117	2.73027e-07	6.72786e-06
FBgn0000317	crinkled	CG7595	2L	1213.13	0.536575	0.104396	5.13979	2.75052e-07	6.76921e-06
FBgn0015245	Heat shock protein 60	CG12101	X	7101.46	0.254203	0.0494862	5.13684	2.7939e-07	6.8711e-06
FBgn0041203	LIM-kinase1	CG1848	X	2293.34	0.250319	0.0489204	5.11686	3.1066e-07	7.55952e-06
FBgn0037848	Tetraspanin 86D	CG4591	3R	312.217	0.28699	0.0561493	5.1112	3.20116e-07	7.76535e-06
FBgn0263395	happyhour	CG7097	2R	2216.6	0.254921	0.0500229	5.09608	3.46757e-07	8.37509e-06
FBgn0260026	CG42494	CG42494	3L	175.214	0.589803	0.115815	5.09261	3.53165e-07	8.5193e-06
FBgn0038388	CG4287	CG4287	3R	1457.46	0.138193	0.0272766	5.06638	4.05453e-07	9.72038e-06
FBgn0264718	CG43986	CG43986	3L	160.129	0.731047	0.144405	5.06248	4.13836e-07	9.90916e-06
FBgn0010434	coracle	CG11949	2R	6460.84	0.468305	0.0926276	5.05578	4.28634e-07	1.02383e-05
FBgn0052264	CG32264	CG32264	3L	5020	0.185418	0.0366769	5.05543	4.29426e-07	1.02466e-05
FBgn0261238	Alhambra	CG1070	3R	1305.19	0.258424	0.0511185	5.05539	4.29507e-07	1.02466e-05
FBgn0031006	rapamycin-insensitive companion of Tor	CG8002	X	1328.68	0.297669	0.0589238	5.05177	4.37743e-07	1.04303e-05
FBgn0040918	schlank	CG3576	X	1430.03	0.266514	0.0527559	5.05183	4.37588e-07	1.04303e-05
FBgn0040505	Alk	CG8250	2R	1300.15	0.365	0.0722864	5.04935	4.43307e-07	1.05499e-05
FBgn0039596	CG10000	CG10000	3R	65.7308	0.860624	0.170894	5.03602	4.75299e-07	1.12631e-05
FBgn0031437	Actin-related protein 2/3 complex%2C subunit 5	CG9881	2L	918.463	0.272711	0.0542256	5.02919	4.92554e-07	1.16295e-05
FBgn0000568	Ecdysone-induced protein 75B	CG8127	3L	2892.55	0.359357	0.0718552	5.00112	5.69972e-07	1.33121e-05
FBgn0022960	visceral mesodermal armadillo-repeats	CG3572	2R	407.518	0.263505	0.0527578	4.99461	5.89548e-07	1.37446e-05
FBgn0034371	SP2637	CG5473	2R	1575.29	0.262974	0.0526912	4.99085	6.01156e-07	1.39901e-05
FBgn0002732	Enhancer of split malpha%2C Bearded family member	CG8337	3R	13.8486	1.12819	0.226156	4.98855	6.08336e-07	1.41318e-05
FBgn0034072	Dystroglycan	CG18250	2R	1980.31	0.256867	0.0515195	4.98581	6.17024e-07	1.43251e-05
FBgn0261020	wollknaeuel	CG7870	2L	743.302	0.27923	0.056017	4.98473	6.20471e-07	1.43966e-05
FBgn0052380	SMSr	CG32380	3L	2629.04	0.220322	0.0443221	4.97092	6.6635e-07	1.53422e-05
FBgn0052638	CG32638	CG32638	X	1324.26	0.311567	0.0626802	4.97073	6.67e-07	1.53481e-05
FBgn0000181	bicaudal	CG3644	2R	9582.03	0.150006	0.0302069	4.96595	6.8366e-07	1.56944e-05
FBgn0010041	Glutathione S transferase D5	CG12242	3R	913.133	1.13406	0.228728	4.95813	7.1175e-07	1.62912e-05
FBgn0003495	spatzle	CG6134	3R	788.343	0.53378	0.10768	4.95709	7.15562e-07	1.63688e-05
FBgn0030360	CG1806	CG1806	X	298.34	0.42107	0.0850712	4.94962	7.43571e-07	1.69299e-05
FBgn0034970	yorkie	CG4005	2R	1218.52	0.172287	0.034851	4.94353	7.67193e-07	1.74576e-05
FBgn0266375	Inositol 1%2C4%2C5-triphosphate kinase 2	CG45017	X	1571.03	0.324711	0.0658053	4.93442	8.03897e-07	1.82395e-05
FBgn0259168	minibrain	CG42273	X	1535.73	0.265783	0.0538726	4.93355	8.07484e-07	1.83102e-05
FBgn0259713	CG42367	CG42367	2L	5.64229	1.91751	0.389124	4.92775	8.31806e-07	1.88507e-05
FBgn0037647	Ras-related GTP binding A/B ortholog (H. sapiens)	CG11968	3R	518.975	0.252112	0.0513078	4.91371	8.9367e-07	2.01588e-05
FBgn0035468	Gustatory receptor 63a	CG14979	3L	15.0055	0.815828	0.16614	4.91047	9.08588e-07	2.0448e-05
FBgn0039562	Glycoprotein 93	CG5520	3R	9561.66	0.406733	0.0829072	4.90588	9.30104e-07	2.0908e-05
FBgn0261283	Helix loop helix protein 106	CG8522	3L	6575.86	0.241942	0.0493193	4.90564	9.31253e-07	2.09217e-05
FBgn0031251	CG4213	CG4213	2L	2367.29	0.386134	0.078785	4.90111	9.52956e-07	2.13355e-05
FBgn0020224	Cbl	CG7037	3L	1279.98	0.175484	0.0358333	4.89722	9.72021e-07	2.17124e-05
FBgn0033302	Cyp6a14	CG8687	2R	900.626	0.808031	0.165101	4.89416	9.87251e-07	2.20273e-05
FBgn0037783	Niemann-Pick type C-2c	CG3934	3R	16.8	2.43287	0.497212	4.89303	9.92963e-07	2.21421e-05
FBgn0263510	no child left behind	CG6751	2R	483.072	0.514897	0.105332	4.88832	1.01702e-06	2.26137e-05
FBgn0259237	CG42335	CG42335	3R	230.552	1.57542	0.322559	4.88413	1.03887e-06	2.30732e-05
FBgn0259938	clockwork orange	CG17100	3R	2078.31	0.494899	0.101432	4.87911	1.06568e-06	2.36282e-05
FBgn0261811	pico	CG11940	X	1066.73	0.228801	0.0469067	4.87779	1.07282e-06	2.37595e-05
FBgn0053468	CG33468	CG33468	2R	53.2063	1.89617	0.389091	4.87333	1.09731e-06	2.42742e-05
FBgn0052179	Keren	CG32179	3L	452.314	0.376365	0.0772412	4.8726	1.1014e-06	2.43371e-05
FBgn0038536	CG7655	CG7655	3R	175.996	0.432878	0.0888478	4.87213	1.10399e-06	2.43805e-05
FBgn0035089	Pherokine 3	CG9358	2R	707.613	0.582304	0.119574	4.86982	1.11699e-06	2.46536e-05
FBgn0039665	CG2310	CG2310	3R	282.004	0.659913	0.135799	4.8595	1.17682e-06	2.58861e-05
FBgn0015240	Hormone receptor-like in 96	CG11783	3R	773.771	0.147706	0.0304129	4.85671	1.19354e-06	2.6239e-05
FBgn0037150	CG7133	CG7133	3L	363.594	0.354381	0.0729702	4.85652	1.1947e-06	2.62496e-05
FBgn0031643	CG3008	CG3008	2L	1077.41	0.272138	0.0560461	4.85561	1.20018e-06	2.6313e-05
FBgn0002044	second mitotic wave missing	CG10084	2L	2191.68	0.239731	0.0494649	4.84649	1.25662e-06	2.74399e-05
FBgn0025682	supercoiling factor	CG9148	3L	1557.77	0.238787	0.0492952	4.84402	1.27237e-06	2.7737e-05
FBgn0011708	Syntaxin 5	CG4214	2L	1814.62	0.132166	0.0273295	4.83603	1.32456e-06	2.87943e-05
FBgn0046704	Liprin-alpha	CG11199	2L	1670.27	0.191076	0.039557	4.83041	1.3625e-06	2.95366e-05
FBgn0034335	Glutathione S transferase E1	CG5164	2R	1670.6	1.60311	0.331927	4.82971	1.36734e-06	2.9625e-05
FBgn0264907	CG44098	CG44098	3R	1145.99	0.390315	0.0808866	4.82546	1.39678e-06	3.0229e-05
FBgn0020445	Early gene at 23	CG3327	2L	305.844	0.315345	0.0653938	4.82225	1.41945e-06	3.07027e-05
FBgn0034602	Leucine-rich repeat activity-regulated protein at synapses	CG15658	2R	428.077	0.294005	0.061007	4.81921	1.44127e-06	3.11401e-05
FBgn0035772	Sh3beta	CG8582	3L	1958.49	0.241945	0.0502906	4.81094	1.50222e-06	3.23135e-05
FBgn0040207	katanin 80	CG13956	X	461.197	0.300294	0.0624349	4.80972	1.51144e-06	3.2476e-05
FBgn0027081	Threonyl-tRNA synthetase	CG5353	2L	1776.37	0.288918	0.0600865	4.80837	1.52167e-06	3.26776e-05
FBgn0036017	CG3280	CG3280	3L	100.078	0.790401	0.164599	4.80197	1.57113e-06	3.36655e-05
FBgn0035207	CG9153	CG9153	3L	5649.77	0.41441	0.0863353	4.80001	1.58661e-06	3.39413e-05
FBgn0000052	adenosine 2	CG9127	2L	2309.47	0.767653	0.159938	4.79968	1.58916e-06	3.39771e-05
FBgn0010611	HMG Coenzyme A synthase	CG4311	2R	3938.29	0.468966	0.0978926	4.79062	1.66267e-06	3.5432e-05
FBgn0250869	CG42240	CG42240	X	3773.71	0.718571	0.150094	4.78749	1.68884e-06	3.59504e-05
FBgn0032231	CG5056	CG5056	2L	750.27	0.17847	0.037315	4.78279	1.7288e-06	3.67608e-05
FBgn0030412	Tomosyn ortholog	CG17762	X	3439.12	0.221913	0.0464201	4.78053	1.74833e-06	3.71558e-05
FBgn0027532	CG7139	CG7139	3L	1352.09	0.242745	0.0508142	4.77711	1.77837e-06	3.77736e-05
FBgn0036666	Tumor susceptibility gene 101 ortholog (H. sapiens)	CG9712	3L	4517.7	0.194378	0.0408046	4.76362	1.90149e-06	4.02351e-05
FBgn0026479	Dynamin related protein 1	CG3210	2L	4152.56	0.227224	0.0477559	4.75803	1.95492e-06	4.13208e-05
FBgn0039213	atlastin	CG6668	3R	6252.71	0.136177	0.0286478	4.75349	1.99931e-06	4.21745e-05
FBgn0028582	liquid facets	CG8532	3L	6999.42	0.181065	0.0380984	4.75257	2.00843e-06	4.23369e-05
FBgn0259146	CG42261	CG42261	3R	373.912	0.413423	0.0870125	4.75131	2.02103e-06	4.25334e-05
FBgn0032299	CG17127	CG17127	2L	164.852	0.883768	0.186042	4.75037	2.03047e-06	4.2686e-05
FBgn0033113	Serpin 42Dc	CG9455	2R	800.199	0.249089	0.0524546	4.74866	2.04771e-06	4.3025e-05
FBgn0033129	Tetraspanin 42Eh	CG12844	2R	431.772	0.776079	0.163823	4.73731	2.16572e-06	4.53334e-05
FBgn0261477	scruin like at the midline	CG5186	2R	4467.51	0.154225	0.0325703	4.73514	2.18907e-06	4.57975e-05
FBgn0034598	CG4266	CG4266	2R	1791.43	0.22531	0.0476605	4.7274	2.27416e-06	4.74248e-05
FBgn0051717	CG31717	CG31717	2L	608.951	0.298251	0.0631041	4.72633	2.28618e-06	4.76245e-05
FBgn0022708	Adenylate kinase-2	CG3140	2R	1176.89	0.275296	0.0582595	4.72534	2.29728e-06	4.77791e-05
FBgn0030234	CG15211	CG15211	X	646.107	0.305281	0.064604	4.72542	2.29638e-06	4.77791e-05
FBgn0034744	Vacuolar protein sorting 20	CG4071	2R	763.113	0.296536	0.0627944	4.72234	2.3315e-06	4.84389e-05
FBgn0038072	CG6225	CG6225	3R	1123.1	0.259338	0.0549908	4.71603	2.40492e-06	4.97255e-05
FBgn0050423	CG30423	CG30423	2R	1165.57	0.231888	0.0491872	4.71439	2.4243e-06	5.00466e-05
FBgn0025687	lysine ketoglutarate reductase	CG7144	2L	665.22	0.492883	0.104569	4.71345	2.43554e-06	5.01986e-05
FBgn0031969	peste	CG7228	2L	1156.97	0.366608	0.0777944	4.71252	2.44671e-06	5.04023e-05
FBgn0003042	Polycomb	CG32443	3L	237.27	0.260858	0.0553631	4.71176	2.45586e-06	5.05372e-05
FBgn0030679	CG8206	CG8206	X	3167.43	0.194547	0.0413145	4.70893	2.49018e-06	5.11895e-05
FBgn0053100	eIF4E-Homologous Protein	CG33100	3R	1834.96	0.324979	0.0691126	4.70217	2.57417e-06	5.27766e-05
FBgn0052280	CG32280	CG32280	3L	1392.4	0.342703	0.0729012	4.70093	2.5898e-06	5.29878e-05
FBgn0037906	Peptidoglycan recognition protein LB	CG14704	3R	672.382	0.474763	0.101068	4.69744	2.63438e-06	5.38126e-05
FBgn0037609	CG9773	CG9773	3R	376.494	0.217392	0.0463446	4.69078	2.72171e-06	5.5422e-05
FBgn0033520	Peroxiredoxin 2540-1	CG12405	2R	1186.39	0.64212	0.137183	4.68075	2.85834e-06	5.80525e-05
FBgn0050424	CG30424	CG30424	2R	271.501	0.718075	0.153638	4.6738	2.95674e-06	5.98949e-05
FBgn0033224	Nop17 like	CG1553	2R	4214.91	0.366352	0.0785697	4.66276	3.11994e-06	6.30695e-05
FBgn0035229	CG7852	CG7852	3L	2966.64	0.165142	0.0354603	4.65709	3.20704e-06	6.47294e-05
FBgn0052091	CG32091	CG32091	3L	1208.06	0.621767	0.133693	4.6507	3.30815e-06	6.66665e-05
FBgn0003475	spire	CG10076	2L	6058.35	0.243317	0.0525659	4.62881	3.67782e-06	7.37344e-05
FBgn0010786	lethal (3) 02640	CG9165	3L	2719	0.308638	0.0668327	4.61807	3.87328e-06	7.70578e-05
FBgn0264696	CG43965	CG43965	3L	5.23607	1.25636	0.272378	4.61254	3.97771e-06	7.90548e-05
FBgn0000662	female lethal d	CG6315	2R	1403.65	0.124852	0.0270716	4.61193	3.98938e-06	7.91251e-05
FBgn0041205	kenny	CG16910	2R	1157.09	0.254598	0.0552129	4.6112	4.00344e-06	7.93634e-05
FBgn0035743	CG15829	CG15829	3L	71.4507	1.67342	0.364097	4.59607	4.30524e-06	8.50002e-05
FBgn0020621	Protein kinase related to protein kinase N	CG2049	2R	3544.03	0.208039	0.0452689	4.59564	4.31431e-06	8.5136e-05
FBgn0036468	CG13461	CG13461	3L	14.1618	1.87124	0.407196	4.59542	4.31882e-06	8.51817e-05
FBgn0050345	CG30345	CG30345	2R	1015.8	0.724983	0.157934	4.59041	4.42375e-06	8.71189e-05
FBgn0086532	Serine palmitoyltransferase subunit I	CG4016	2R	474.083	0.248256	0.054106	4.58832	4.4682e-06	8.7861e-05
FBgn0036334	CG11267	CG11267	3L	875.81	0.286712	0.0625502	4.58371	4.56789e-06	8.97307e-05
FBgn0030994	Heterochromatin Protein 1D3 chromoshadow domain	CG14193	X	40.9057	0.778208	0.170379	4.5675	4.93564e-06	9.6468e-05
FBgn0023172	Rho guanine nucleotide exchange factor 2	CG9635	2R	3780.44	0.260231	0.0569955	4.56582	4.97536e-06	9.71467e-05
FBgn0086677	jelly belly	CG30040	2R	682.173	0.545128	0.119559	4.55949	5.12784e-06	9.99236e-05
FBgn0035922	Peroxin 7	CG6486	3L	16.0141	1.06408	0.233547	4.55615	5.20995e-06	0.000101371
FBgn0037603	CG11753	CG11753	3R	377.558	0.23834	0.0523978	4.54867	5.39857e-06	0.000104832
FBgn0015571	alpha-Esterase-3	CG1257	3R	4045.97	0.178098	0.0391801	4.54561	5.47754e-06	0.000106101
FBgn0034051	Myelodysplasia/myeloid leukemia factor	CG8295	2R	5537.53	0.204771	0.0450814	4.54226	5.56551e-06	0.000107698
FBgn0035879	GTPase activating protein and centrosome-associated ortholog (H. sapiens)	CG7112	3L	1500.76	0.201162	0.0443114	4.53974	5.63226e-06	0.000108827
FBgn0004360	Wnt oncogene analog 2	CG1916	2R	197.216	0.287534	0.0633556	4.53842	5.66774e-06	0.00010935
FBgn0003710	temperature-induced paralytic E	CG1232	3L	1285.32	0.208367	0.0460603	4.5238	6.07391e-06	0.00011701
FBgn0033874	CG6347	CG6347	2R	18.617	1.13723	0.252325	4.50701	6.57467e-06	0.00012616
FBgn0037565	CG9626	CG9626	3R	828.923	0.329093	0.073218	4.49469	6.96699e-06	0.000133098
FBgn0034240	Misexpression suppressor of ras 4	CG4903	2R	1145.59	0.24919	0.0554543	4.4936	7.00287e-06	0.000133652
FBgn0001168	hairy	CG6494	3L	2188.67	0.373187	0.0830674	4.49257	7.03672e-06	0.000134232
FBgn0032264	Lipase 4	CG6113	2L	1422.32	0.706638	0.157305	4.49215	7.05093e-06	0.000134371
FBgn0050497	CG30497	CG30497	2R	16152.6	0.297752	0.0663786	4.48567	7.26845e-06	0.000138381
FBgn0053635	CG33635	CG33635	2L	105.054	0.35878	0.0801265	4.47767	7.54638e-06	0.000143253
FBgn0034158	CG5522	CG5522	2R	927.625	0.272372	0.0609276	4.47042	7.80651e-06	0.000147902
FBgn0030391	Rab40	CG1900	X	439.424	0.261543	0.0585177	4.46948	7.84117e-06	0.000148414
FBgn0085443	sprint	CG34414	X	1486.19	0.257209	0.0576807	4.45919	8.22703e-06	0.000155054
FBgn0000278	Cecropin B	CG1878	3R	5.25216	2.50161	0.562163	4.44997	8.58831e-06	0.000161146
FBgn0036052	CG10809	CG10809	3L	865.336	0.287839	0.0647835	4.44309	8.86757e-06	0.000166225
FBgn0004381	Kinesin-like protein at 68D	CG7293	3L	520.083	0.254964	0.0574225	4.44014	8.98983e-06	0.000168355
FBgn0030912	CG6023	CG6023	X	133.932	0.47959	0.108225	4.43143	9.36122e-06	0.000174806
FBgn0264693	ensconsin	CG14998	3L	6950.36	0.213569	0.0482209	4.42897	9.46848e-06	0.000176724
FBgn0061198	HSPC300	CG30173	2R	257.952	0.255848	0.0578528	4.42241	9.76074e-06	0.000181917
FBgn0039528	distracted	CG5634	3R	2166.73	0.540913	0.122477	4.41644	1.0034e-05	0.000186652
FBgn0025455	Cyclin T	CG6292	3L	4249.82	0.165473	0.0375273	4.40941	1.03655e-05	0.000192359
FBgn0036597	CG4962	CG4962	3L	342.76	1.57728	0.357732	4.40913	1.03787e-05	0.000192513
FBgn0028381	death executioner caspase related to Apopain/Yama	CG14902	3R	926.764	0.309906	0.0703208	4.40704	1.04795e-05	0.000194197
FBgn0030870	CG6398	CG6398	X	1228.5	0.290608	0.0659573	4.406	1.05296e-05	0.000194847
FBgn0039590	CG10011	CG10011	3R	1124.55	0.282238	0.0640561	4.4061	1.05247e-05	0.000194847
FBgn0259984	kuzbanian	CG7147	2L	1027.84	0.302172	0.0685918	4.40537	1.05603e-05	0.000195231
FBgn0028490	CG31705	CG31705	2L	8398.22	0.359419	0.0817226	4.39804	1.09232e-05	0.000201651
FBgn0261788	Ankyrin 2	CG42734	3L	10198.2	0.29473	0.0671648	4.38817	1.14311e-05	0.000209735
FBgn0086657	IkappaB kinase-like 2	CG2615	2L	450.782	0.181933	0.0414835	4.38567	1.1563e-05	0.000211956
FBgn0004652	fruitless	CG14307	3R	1437.06	0.274786	0.0626808	4.3839	1.16575e-05	0.000213587
FBgn0037007	CG5059	CG5059	3L	3343.69	0.400777	0.0914555	4.38221	1.17482e-05	0.000215148
FBgn0015772	Numb-associated kinase	CG10637	2L	2309.96	0.213561	0.0488183	4.3746	1.21653e-05	0.00022195
FBgn0033438	Matrix metalloproteinase 2	CG1794	2R	613.879	0.283916	0.0649165	4.37356	1.22235e-05	0.000222804
FBgn0029766	CG15784	CG15784	X	4970.69	0.911199	0.208604	4.36807	1.2535e-05	0.000228055
FBgn0036746	CREB-regulated transcription coactivator	CG6064	3L	1297.34	0.294299	0.0675816	4.35471	1.3324e-05	0.00024162
FBgn0001404	egghead	CG9659	X	3033	0.309598	0.0712052	4.34797	1.37404e-05	0.000248938
FBgn0039411	dysfusion	CG32474	3R	152.345	0.587027	0.135576	4.32987	1.49195e-05	0.000268923
FBgn0023508	Oculocerebrorenal syndrome of Lowe ortholog (H. sapiens)	CG3573	X	1234.21	0.228261	0.0527366	4.32832	1.50251e-05	0.000270702
FBgn0038446	CG14903	CG14903	3R	187.401	0.300009	0.0693277	4.32741	1.50874e-05	0.000271322
FBgn0000581	Enhancer of Polycomb	CG7776	2R	2391.66	0.218741	0.0507258	4.31222	1.61622e-05	0.000289181
FBgn0032879	CG9317	CG9317	2L	228.991	0.353859	0.0821025	4.30997	1.63279e-05	0.000291744
FBgn0063499	Glutathione S transferase E10	CG17522	2R	307.554	0.489336	0.113556	4.3092	1.63848e-05	0.000292493
FBgn0039500	CG5984	CG5984	3R	94.4349	0.538998	0.125244	4.3036	1.68043e-05	0.000299432
FBgn0033760	CG8785	CG8785	2R	328.213	0.484638	0.112789	4.29684	1.73249e-05	0.000307442
FBgn0034396	CG15097	CG15097	2R	230.594	0.447149	0.104122	4.29448	1.75101e-05	0.000310445
FBgn0032178	Serpin 31A	CG4804	2L	360.39	0.542916	0.126447	4.29364	1.75768e-05	0.000311202
FBgn0038853	Rho GTPase activating protein at 93B	CG3421	3R	1056.75	0.202045	0.0470935	4.29029	1.78443e-05	0.000315508
FBgn0004049	yurt	CG9764	3R	1126.11	0.199779	0.0465932	4.28773	1.80511e-05	0.000318586
FBgn0263278	Fic domain-containing protein	CG9523	2L	667.94	0.206601	0.0481954	4.28673	1.81319e-05	0.000319868
FBgn0260660	Multiplexin	CG42543	3L	1048.93	0.266399	0.0621675	4.28518	1.82591e-05	0.000321674
FBgn0264694	merry-go-round	CG6719	3R	785.988	0.212656	0.049643	4.28371	1.83804e-05	0.000323664
FBgn0037265	spartin	CG12001	3R	894.787	0.442152	0.103306	4.28002	1.86876e-05	0.000328628
FBgn0053983	obstructor-H	CG33983	3L	4.78328	1.54835	0.361849	4.27901	1.87727e-05	0.000329977
FBgn0263601	mind bomb 1	CG5841	3L	1245.97	0.309327	0.0723834	4.27346	1.92463e-05	0.000337691
FBgn0025630	CG4061	CG4061	X	313.068	0.261696	0.0613076	4.26858	1.96723e-05	0.000344235
FBgn0052202	CG32202	CG32202	3L	94.1779	0.361971	0.0848509	4.26596	1.99043e-05	0.000347824
FBgn0026760	Tehao	CG7121	2L	131.969	0.451178	0.105944	4.25866	2.05659e-05	0.000358422
FBgn0038504	Sur-8	CG5407	3R	1389.61	0.355416	0.0836625	4.24821	2.15485e-05	0.000375042
FBgn0039234	nicastrin	CG7012	3R	1039.14	0.1559	0.0367082	4.24699	2.16658e-05	0.000376915
FBgn0040294	Plenty of SH3s	CG4909	2R	330.257	0.24647	0.0580572	4.24529	2.18313e-05	0.000379455
FBgn0031952	cdc14	CG7134	2L	6437.7	0.184153	0.0434174	4.24146	2.22075e-05	0.000385477
FBgn0051121	CG31121	CG31121	3R	232.467	0.404611	0.0955024	4.23666	2.26872e-05	0.000393279
FBgn0026417	Hus1-like	CG2525	3R	70.3795	0.52635	0.124406	4.23091	2.3275e-05	0.000402572
FBgn0036324	CG12520	CG12520	3L	24.3076	1.59768	0.378716	4.21866	2.45754e-05	0.000423558
FBgn0038325	Autophagy-specific gene 4b	CG6194	3R	590.537	0.21351	0.0506245	4.21753	2.46992e-05	0.000425504
FBgn0003046	Pupal cuticle protein	CG3440	2L	15.0766	1.10381	0.262975	4.19741	2.69984e-05	0.000461236
FBgn0030048	CG12112	CG12112	X	123.921	0.488999	0.116585	4.19437	2.73632e-05	0.000467058
FBgn0005695	germ cell-less	CG8411	2R	459.036	0.25241	0.0602206	4.19142	2.77208e-05	0.00047254
FBgn0042104	CG18747	CG18747	3R	209.27	0.350741	0.0839081	4.18006	2.91434e-05	0.000493979
FBgn0036584	CG13054	CG13054	3L	11.3827	0.860061	0.205827	4.17857	2.93347e-05	0.000496357
FBgn0000318	clot	CG11024	2L	2429.58	0.196411	0.0471564	4.16509	3.11225e-05	0.000523875
FBgn0037027	CG3680	CG3680	3L	1110.94	0.153978	0.0369715	4.16477	3.11669e-05	0.000524397
FBgn0043841	virus-induced RNA 1	CG31764	2L	15693.1	0.420207	0.101055	4.1582	3.20768e-05	0.000537846
FBgn0264895	Rap GTPase activating protein 1	CG44086	2L	1395.03	0.256771	0.0619034	4.14793	3.35502e-05	0.000560619
FBgn0053474	CG33474	CG33474	2R	51.1911	0.908726	0.219108	4.14739	3.3629e-05	0.000561694
FBgn0028343	lethal (1) G0222	CG8465	X	1028.51	0.258569	0.0623758	4.14535	3.39294e-05	0.000565984
FBgn0051410	Niemann-Pick type C-2e	CG31410	3R	25.2523	0.703702	0.170051	4.13817	3.50079e-05	0.000581981
FBgn0028497	CG3530	CG3530	2R	1543	0.281965	0.0681419	4.1379	3.50494e-05	0.000582422
FBgn0035309	CG15879	CG15879	3L	106.371	0.478556	0.115855	4.13066	3.61723e-05	0.00059929
FBgn0030276	Dynein light intermediate chain	CG1938	X	3235.61	0.184987	0.0448096	4.1283	3.6546e-05	0.000604967
FBgn0032167	CG5853	CG5853	2L	1559.5	0.449039	0.108779	4.12801	3.65922e-05	0.000605474
FBgn0038659	Endophilin A	CG14296	3R	3629.09	0.141729	0.0343524	4.12573	3.69556e-05	0.000610709
FBgn0000535	ether a go-go	CG10952	X	877.132	0.325673	0.079032	4.12077	3.776e-05	0.000622417
FBgn0038223	Aftiphilin	CG8538	3R	1602.23	0.211003	0.0512399	4.11795	3.8225e-05	0.000628484
FBgn0024187	sunday driver	CG8110	3L	2271.41	0.173242	0.0421626	4.10891	3.97538e-05	0.000652145
FBgn0050159	CG30159	CG30159	2R	946.263	0.249467	0.0607375	4.10729	4.0032e-05	0.000656255
FBgn0000097	anterior open	CG3166	2L	1081.94	0.226298	0.0551288	4.1049	4.04491e-05	0.0006617
FBgn0083962	CG34126	CG34126	2L	2000.54	0.196348	0.0479166	4.09771	4.17253e-05	0.000680576
FBgn0002723	Methoprene-tolerant	CG1705	X	616.811	0.239577	0.0584725	4.09727	4.1805e-05	0.00068159
FBgn0023001	melted	CG8624	3L	304.703	0.278039	0.0679356	4.09268	4.26409e-05	0.000694887
FBgn0033166	ELL-associated factor	CG11166	2R	1552.4	0.166038	0.0406001	4.0896	4.32124e-05	0.000703358
FBgn0033945	CG12868	CG12868	2R	283.182	0.506694	0.123909	4.08925	4.32765e-05	0.000704107
FBgn0010501	Death caspase-1	CG5370	2R	252.293	0.375888	0.0919364	4.08857	4.34046e-05	0.000705897
FBgn0267330	KDEL receptor	CG5183	2L	2655.34	0.211413	0.0517221	4.08748	4.36082e-05	0.00070891
FBgn0038100	polyA-binding protein interacting protein 2	CG12358	3R	4601.16	0.293542	0.071881	4.08372	4.43198e-05	0.000719578
FBgn0034295	CG10911	CG10911	2R	12077.6	0.533425	0.130715	4.08083	4.48759e-05	0.000728303
FBgn0005536	Myosin binding subunit	CG32156	3L	5712.25	0.129622	0.0317891	4.07755	4.55123e-05	0.000738015
FBgn0035676	CG6619	CG6619	3L	173.279	0.513545	0.125965	4.07687	4.56452e-05	0.000739862
FBgn0033755	Chloride channel-b	CG8594	2R	919.257	0.261233	0.0641636	4.07136	4.67389e-05	0.000756646
FBgn0030268	Kinesin-like protein at 10A	CG1453	X	3817.42	0.176041	0.0433763	4.05846	4.9398e-05	0.000795394
FBgn0002431	hyperplastic discs	CG9484	3R	5184.92	0.194697	0.0479899	4.05704	4.96977e-05	0.000799227
FBgn0033713	CG8841	CG8841	2R	503.811	0.189288	0.0466719	4.05571	4.99815e-05	0.000803128
FBgn0011656	Myocyte enhancer factor 2	CG1429	2R	2628.56	0.114507	0.0282347	4.05553	5.00198e-05	0.000803413
FBgn0261550	CG42668	CG42668	3R	5015.69	0.183346	0.0452143	4.05504	5.01256e-05	0.000804779
FBgn0001977	CIAPIN1 ortholog	CG4180	2L	1678.15	0.274204	0.067651	4.05321	5.0519e-05	0.000810093
FBgn0035001	Sterile20-like kinase	CG4527	2R	5078.44	0.294887	0.072781	4.0517	5.08468e-05	0.000814679
FBgn0264542	CG43921	CG43921	X	668.617	0.232542	0.057451	4.04765	5.17347e-05	0.000827882
FBgn0024909	TBP-associated factor 7	CG2670	3R	414.35	0.230063	0.0568414	4.04744	5.178e-05	0.000828267
FBgn0051606	CG31606	CG31606	2L	10.7957	1.16873	0.288947	4.0448	5.23688e-05	0.000835585
FBgn0010504	kermit	CG11546	2R	4021.11	0.240698	0.0595779	4.04006	5.34383e-05	0.000851993
FBgn0038016	MBD-R2	CG10042	3R	1587.98	0.154197	0.0382799	4.02814	5.62209e-05	0.000893795
FBgn0033075	Phospholipase D	CG12110	2R	954.873	0.33776	0.0839089	4.02532	5.68986e-05	0.000903832
FBgn0266124	ghiberti	CG32038	3L	518.728	0.260385	0.0647757	4.01979	5.82506e-05	0.000922297
FBgn0053208	Molecule interacting with CasL	CG33208	3R	7103.76	0.172185	0.0428796	4.01555	5.93061e-05	0.000938628
FBgn0028689	Regulatory particle non-ATPase 6	CG10149	2R	6639.34	0.112248	0.0279699	4.01316	5.99115e-05	0.000947823
FBgn0052423	alan shepard	CG32423	3L	6411.93	0.322229	0.0804941	4.00314	6.25086e-05	0.000986506
FBgn0028953	CG14478	CG14478	2R	1595.03	0.221712	0.0553884	4.00287	6.25791e-05	0.000986819
FBgn0000244	blistery	CG9379	3R	2666.28	0.14351	0.0358619	4.00175	6.2877e-05	0.000990713
FBgn0054057	CG34057	CG34057	3L	113.46	0.462611	0.11562	4.00114	6.30368e-05	0.00099283
FBgn0085390	Diacyl glycerol kinase	CG34361	2R	2778.3	0.202739	0.0507263	3.99673	6.42225e-05	0.00100987
FBgn0028645	beaten path Ib	CG7644	2L	181.656	0.984911	0.24709	3.98605	6.71833e-05	0.00105302
FBgn0035624	Eaf6	CG12756	3L	297.73	0.33604	0.0844399	3.97964	6.90206e-05	0.00108052
FBgn0259878	Follistatin	CG33466	2R	400.309	0.310036	0.0781375	3.96782	7.25324e-05	0.00113095
FBgn0051716	Cnot 4 homologue	CG31716	2L	4447.36	0.144592	0.0364557	3.96625	7.30134e-05	0.00113754
FBgn0035165	CG13887	CG13887	3L	3856.66	0.283044	0.071537	3.95662	7.60189e-05	0.00117917
FBgn0262518	Rab8	CG8287	3L	2370.84	0.166667	0.0421731	3.95197	7.7512e-05	0.00120042
FBgn0259192	CG42296	CG42296	2L	32.2381	0.620262	0.157657	3.93425	8.34574e-05	0.00128128
FBgn0035710	SP1173	CG10121	3L	2140.64	0.367205	0.0933673	3.9329	8.39262e-05	0.00128696
FBgn0005612	Sox box protein 14	CG3090	2R	1165.99	0.235941	0.0600259	3.93066	8.47144e-05	0.00129802
FBgn0031837	CG11320	CG11320	2L	22.7717	0.824433	0.210032	3.92527	8.66336e-05	0.00132482
FBgn0004167	karst	CG12008	3L	7938.33	0.376803	0.0960422	3.92331	8.73408e-05	0.00133511
FBgn0003169	punt	CG7904	3R	1311.86	0.151634	0.0386722	3.92101	8.81804e-05	0.00134689
FBgn0036273	CG10426	CG10426	3L	702.708	0.190948	0.048715	3.91969	8.86644e-05	0.00135269
FBgn0036053	calcium-independent phospholipase A2 VIA	CG6718	3L	2023.82	0.360864	0.0921279	3.91698	8.96635e-05	0.00136686
FBgn0004108	Neurotactin	CG9704	3L	419.431	0.307899	0.0786513	3.91473	9.05042e-05	0.00137913
FBgn0267336	Glut4EF	CG34360	3R	3850.12	0.337936	0.0863714	3.91259	9.13119e-05	0.0013909
FBgn0035452	CG10359	CG10359	3L	274.491	0.401291	0.102586	3.91176	9.16262e-05	0.00139514
FBgn0032467	CG9934	CG9934	2L	4321.67	0.157369	0.0402973	3.90519	9.41524e-05	0.00143025
FBgn0259239	CG42337	CG42337	3L	458.015	0.367484	0.0941228	3.9043	9.44969e-05	0.00143492
FBgn0033292	Cyp4ad1	CG2110	2R	294.884	0.66582	0.170623	3.90228	9.52902e-05	0.00144528
FBgn0039714	Zinc/iron regulated transporter-related protein 99C	CG7816	3R	3684.05	0.158248	0.040554	3.90215	9.53423e-05	0.0014455
FBgn0039056	Centaurin beta 1A	CG6742	3R	943.109	0.134492	0.0345013	3.89818	9.69165e-05	0.00146595
FBgn0039137	CG13604	CG13604	3R	515.619	0.369835	0.0949165	3.89643	9.76213e-05	0.00147603
FBgn0262838	CG43202	CG43202	2R	66.663	1.16997	0.300471	3.89377	9.86965e-05	0.00149056
FBgn0085205	CG34176	CG34176	2L	438.131	0.52213	0.13424	3.88953	0.00010044	0.00151102
FBgn0033926	Activity-regulated cytoskeleton associated protein 1	CG12505	2R	12305.3	1.09015	0.280286	3.88941	0.000100489	0.00151118
FBgn0052758	CG32758	CG32758	X	1051.21	0.181492	0.0466656	3.88919	0.000100577	0.00151192
FBgn0024222	immune response deficient 5	CG4201	3R	472.175	0.230798	0.0594507	3.88218	0.000103525	0.00155203
FBgn0250789	alpha Spectrin	CG1977	3L	10489.6	0.302236	0.0779969	3.87498	0.000106633	0.00159258
FBgn0261805	CG42751	CG42751	2L	54.7	1.54095	0.397709	3.87456	0.000106818	0.00159465
FBgn0051038	CG31038	CG31038	3R	3112.88	0.146054	0.0377133	3.87275	0.000107614	0.0016053
FBgn0010348	ADP ribosylation factor at 79F	CG8385	3L	6802.91	0.159056	0.041109	3.86913	0.000109225	0.00162685
FBgn0032516	CG9293	CG9293	2L	521.974	0.301741	0.0779988	3.86854	0.000109489	0.00163015
FBgn0004865	Ecdysone-induced protein 78C	CG18023	3L	280.603	0.189999	0.0493018	3.8538	0.000116301	0.00172563
FBgn0035508	CG15005	CG15005	3L	7.1506	0.986642	0.256406	3.84797	0.000119099	0.00176581
FBgn0036180	CG6091	CG6091	3L	6329.18	0.16068	0.041792	3.84474	0.00012068	0.00178638
FBgn0026876	CG11403	CG11403	X	71.9856	0.337645	0.0878752	3.84232	0.000121877	0.00180287
FBgn0261574	kugelei	CG7749	3L	1201.51	0.303843	0.0791613	3.83827	0.000123902	0.00183074
FBgn0027601	pudgy	CG9009	X	4394.39	0.335554	0.0874329	3.83784	0.000124121	0.00183328
FBgn0261274	Endoplasmic reticulum oxidoreductin-1-like	CG1333	3L	1808.79	0.14874	0.0387947	3.83402	0.000126066	0.00185918
FBgn0033960	CG10151	CG10151	2R	299.51	0.251687	0.0656856	3.83169	0.000127265	0.00187474
FBgn0262562	CG43102	CG43102	3R	1602.14	0.215738	0.0563969	3.82535	0.000130585	0.00192001
FBgn0261873	stardust	CG32717	X	2369.08	0.216868	0.0568192	3.81681	0.000135188	0.00198319
FBgn0050273	CG30273	CG30273	2R	290.816	0.433654	0.113912	3.80692	0.000140708	0.0020572
FBgn0028888	CG4168	CG4168	2L	252.799	0.281562	0.07402	3.80387	0.000142455	0.0020804
FBgn0052485	CG32485	CG32485	3L	998.515	0.279576	0.0736168	3.79773	0.00014603	0.00212305
FBgn0036516	CG7656	CG7656	3L	2221.31	0.173466	0.0457294	3.7933	0.000148657	0.00215802
FBgn0266717	Bruce	CG6303	3R	7025.55	0.184919	0.0488743	3.78355	0.000154605	0.00223188
FBgn0053469	CG33469	CG33469	2R	19.2986	0.963858	0.25493	3.78088	0.000156277	0.00225351
FBgn0039039	lame duck	CG4677	3R	108.132	0.769418	0.203516	3.78063	0.00015643	0.00225488
FBgn0040600	CG13631	CG13631	3R	1525.3	0.263719	0.0698255	3.77683	0.000158836	0.00228619
FBgn0038639	CG7705	CG7705	3R	644.934	0.20346	0.0538891	3.77553	0.000159668	0.00229476
FBgn0262617	CG43143	CG43143	3R	3967.96	0.178779	0.0473637	3.77461	0.000160258	0.0023024
FBgn0000043	Actin 42A	CG12051	2R	5251.14	0.189259	0.0501559	3.77342	0.000161027	0.00231173
FBgn0031321	tRNA-guanine transglycosylase	CG4947	2L	147.509	0.445922	0.118345	3.768	0.00016456	0.00235724
FBgn0034118	Nucleoporin 62kD	CG6251	2R	776.665	0.166461	0.0442153	3.76478	0.000166697	0.00238609
FBgn0260767	CG42565	CG42565	2R	79.7735	0.668515	0.177645	3.76321	0.000167746	0.00240022
FBgn0052177	Nedd4 family interacting protein	CG32177	3L	2052.12	0.246436	0.0655025	3.76223	0.000168404	0.00240876
FBgn0042134	Caprin	CG18811	3L	3108.87	0.192554	0.0512468	3.75739	0.000171691	0.00245218
FBgn0014020	Rho1	CG8416	2R	8112.4	0.166861	0.0444288	3.75569	0.000172867	0.00246716
FBgn0035903	CG6765	CG6765	3L	205.077	0.256254	0.0682907	3.7524	0.000175151	0.00249609
FBgn0261341	vermiform	CG8756	3L	869.062	0.542375	0.144817	3.74526	0.000180209	0.00256254
FBgn0264922	smt3	CG4494	2L	2454.49	0.185087	0.0494884	3.74001	0.000184014	0.00261093
FBgn0029853	CG3781	CG3781	X	372.942	0.225041	0.0601898	3.73885	0.000184863	0.00262203
FBgn0003415	skuld	CG9936	3L	2405.61	0.299295	0.0800551	3.73861	0.000185039	0.00262357
FBgn0027539	CG5807	CG5807	3R	2281.43	0.173446	0.046438	3.735	0.000187712	0.00265953
FBgn0001942	Eukaryotic initiation factor 4a	CG9075	2L	28204	0.145958	0.039148	3.72835	0.000192734	0.00272276
FBgn0004177	microtubule star	CG7109	2L	5899.6	0.105628	0.0283609	3.72441	0.000195773	0.00275769
FBgn0035437	CG11526	CG11526	3L	4186.48	0.120069	0.0322814	3.71945	0.000199657	0.00281036
FBgn0036056	CG6709	CG6709	3L	1138.53	0.169989	0.045712	3.71869	0.000200255	0.00281674
FBgn0261928	CG42795	CG42795	3R	3111.04	0.301222	0.0810924	3.71456	0.000203561	0.00285911
FBgn0014010	Rab5	CG3664	2L	4850.48	0.187795	0.0505593	3.71436	0.00020372	0.00286031
FBgn0038569	CG7218	CG7218	3R	2175.73	0.167186	0.0450531	3.71086	0.000206558	0.00289434
FBgn0033130	Tetraspanin 42Ei	CG12843	2R	1010.74	0.469747	0.126655	3.70888	0.000208182	0.0029135
FBgn0263490	molting defective	CG34100	3R	1199.21	0.234128	0.0631357	3.70833	0.000208633	0.00291876
FBgn0031950	Homocysteine-induced endoplasmic reticulum protein	CG14536	2L	3526.52	0.161416	0.0435718	3.70461	0.000211719	0.00295345
FBgn0039091	CG10182	CG10182	3R	126.764	2.09548	0.565801	3.70356	0.000212595	0.00296385
FBgn0031413	CG9967	CG9967	2L	143.882	0.682154	0.184272	3.70188	0.000214004	0.00298105
FBgn0004370	Protein tyrosine phosphatase 10D	CG1817	X	2060.67	0.196539	0.0531303	3.69918	0.000216299	0.00300979
FBgn0003435	smooth	CG9218	2R	16668.2	0.142116	0.038445	3.69659	0.000218515	0.00303303
FBgn0263993	CG43736	CG43736	X	1571.56	0.209323	0.056685	3.69274	0.000221854	0.0030761
FBgn0262976	leg arista wing complex	CG32711	X	466.5	0.333448	0.0903476	3.69072	0.000223618	0.00309503
FBgn0042206	Glutathione S transferase D10	CG18548	3R	149.639	1.35072	0.367235	3.67807	0.000235004	0.00323766
FBgn0037339	Pi4KIIalpha	CG2929	3R	2865.33	0.12804	0.0348244	3.67672	0.000236249	0.00325366
FBgn0038533	CG7523	CG7523	3R	783.721	0.264098	0.0719437	3.6709	0.000241697	0.00332517
FBgn0004395	unkempt	CG4620	3R	790.233	0.307175	0.0836864	3.67055	0.000242031	0.0033286
FBgn0023518	trithorax-related	CG3848	X	754.238	0.198939	0.0542922	3.66422	0.000248089	0.00339989
FBgn0015572	alpha-Esterase-4	CG1082	3R	162.501	0.314832	0.0861374	3.65499	0.000257191	0.0035172
FBgn0031520	CG8837	CG8837	2L	647.154	0.449404	0.123029	3.65284	0.000259356	0.00354433
FBgn0015789	Rab10	CG17060	X	2723.13	0.189217	0.0518399	3.65002	0.000262218	0.0035784
FBgn0033134	Tetraspanin 42El	CG12840	2R	797.096	0.29433	0.0807099	3.64677	0.000265559	0.00361684
FBgn0035880	CG17352	CG17352	3L	2111.77	0.697045	0.19118	3.64601	0.000266342	0.0036258
FBgn0032717	CG10600	CG10600	2L	3552.77	0.403393	0.110689	3.64438	0.000268039	0.00364507
FBgn0016070	smaug	CG5263	3L	1412.36	0.141759	0.0389133	3.64294	0.000269539	0.00366163
FBgn0037781	Fancl	CG12812	3R	314.076	0.464064	0.127518	3.63921	0.000273475	0.00370993
FBgn0034911	CG5549	CG5549	2R	365.233	0.246914	0.067919	3.63543	0.000277523	0.00375959
FBgn0015372	RabX1	CG3870	2R	619.958	0.173461	0.0477587	3.63203	0.0002812	0.00380411
FBgn0028507	CG3793	CG3793	2L	534.036	0.147611	0.0406885	3.62783	0.000285818	0.00385988
FBgn0036373	Tondu-domain-containing Growth Inhibitor	CG10741	3L	585.218	0.354973	0.0979204	3.62511	0.000288833	0.00389732
FBgn0052479	CG32479	CG32479	3L	3638.04	0.147813	0.0408155	3.62151	0.000292891	0.00394718
FBgn0020767	Sprouty-related protein with EVH-1 domain	CG10155	2R	1877.35	0.146512	0.0404591	3.62125	0.000293187	0.00394981
FBgn0011584	Translocation protein 1	CG4758	2L	4354.66	0.177717	0.049151	3.61574	0.000299491	0.00402221
FBgn0036066	CG14160	CG14160	3L	241.444	0.320217	0.0886764	3.61108	0.000304924	0.00408812
FBgn0024986	CG3719	CG3719	X	1609.95	0.213234	0.0590885	3.60872	0.000307716	0.00411846
FBgn0003149	Paramyosin	CG5939	3L	27989.3	0.214255	0.0593841	3.60795	0.00030862	0.00412631
FBgn0250851	CG33981	CG33981	2R	4116.1	0.173072	0.0480337	3.60314	0.000314396	0.0041992
FBgn0003317	saxophone	CG1891	2R	994.682	0.172351	0.0479085	3.59751	0.00032128	0.00428381
FBgn0019662	quemao	CG8593	3L	1033.63	0.154906	0.0431512	3.58985	0.000330866	0.00439507
FBgn0051272	CG31272	CG31272	3R	1139.92	0.453096	0.126293	3.58766	0.000333664	0.0044277
FBgn0031219	CG13694	CG13694	2L	25.9165	0.573847	0.16004	3.58565	0.000336238	0.00445881
FBgn0038641	CG7708	CG7708	3R	813.648	0.23614	0.065987	3.57858	0.000345466	0.00456409
FBgn0031560	CG16713	CG16713	2L	534.038	0.626422	0.175094	3.57763	0.000346722	0.00457913
FBgn0038195	CG3061	CG3061	3R	3577	0.105449	0.0294835	3.57654	0.000348174	0.00459497
FBgn0037979	GCC185 ortholog (H. sapiens)	CG3532	3R	1145.13	0.279354	0.0781992	3.57234	0.000353812	0.00465697
FBgn0028562	sugar transporter 2	CG17975	2R	108.23	0.558057	0.15643	3.56746	0.000360465	0.00473493
FBgn0035630	CG10576	CG10576	3L	5173.14	0.121682	0.0341706	3.56101	0.000369438	0.00484219
FBgn0031000	Mucin 18B	CG7876	X	30.2503	2.41498	0.678343	3.56012	0.000370689	0.00485613
FBgn0036320	CG10943	CG10943	3L	111.632	0.891409	0.250618	3.55684	0.000375339	0.00490975
FBgn0036257	Rho GTPase activating protein at 68F	CG6811	3L	1886.92	0.210192	0.0592315	3.54865	0.000387213	0.00504881
FBgn0039466	CG5521	CG5521	3R	1134.31	0.222927	0.0628481	3.54707	0.000389536	0.0050774
FBgn0035829	Heterochromatin protein 4	CG8044	3L	243.204	0.288488	0.0814031	3.54395	0.000394185	0.00513284
FBgn0028380	falten	CG9670	3L	1343.69	0.252065	0.071172	3.54163	0.00039766	0.00517118
FBgn0035145	Mediator complex subunit 14	CG12031	3L	925.641	0.237932	0.0672792	3.53648	0.00040549	0.00526069
FBgn0265084	CG44195	CG44195	3L	675.06	0.552177	0.156173	3.53569	0.000406718	0.00527487
FBgn0051678	CG31678	CG31678	2L	2303.67	0.184165	0.0521054	3.53448	0.000408576	0.00529368
FBgn0033301	CG12780	CG12780	2R	694.869	0.600571	0.170131	3.53005	0.000415484	0.00536354
FBgn0028984	Serpin 88Ea	CG18525	3R	1551.99	0.50936	0.144306	3.52973	0.000415991	0.00536832
FBgn0011217	effete	CG7425	3R	12295.6	0.13717	0.0388986	3.52634	0.000421344	0.0054284
FBgn0030263	CG2076	CG2076	X	2422.09	0.288569	0.0818962	3.5236	0.000425732	0.00548129
FBgn0042180	CG18870	CG18870	2R	289.549	0.209372	0.0594611	3.52116	0.000429657	0.00552636
FBgn0263776	CG43693	CG43693	3L	3476.89	0.261738	0.074368	3.51949	0.000432377	0.00555399
FBgn0087007	big bang	CG42230	3L	2438.64	0.26413	0.0751116	3.5165	0.000437275	0.00560951
FBgn0015791	Rab14	CG4212	2L	2935.93	0.151297	0.0430873	3.51142	0.000445725	0.00570288
FBgn0035523	CG1311	CG1311	3L	913.671	0.26976	0.076875	3.50907	0.000449675	0.00574775
FBgn0027503	CG11970	CG11970	3R	633.547	0.192097	0.0547573	3.50815	0.000451231	0.00576059
FBgn0037084	Syntaxin 6	CG7736	2R	1309.21	0.0926695	0.0264262	3.50673	0.000453647	0.00578333
FBgn0263705	Myosin 10A	CG43657	X	835.258	0.406851	0.116093	3.50451	0.000457442	0.0058279
FBgn0036365	CG10732	CG10732	3L	5934.38	0.182417	0.0522101	3.49391	0.00047601	0.00603483
FBgn0004606	Zn finger homeodomain 1	CG1322	3R	766.687	0.274611	0.0786794	3.49026	0.00048256	0.00611389
FBgn0010389	heartless	CG7223	3R	530.077	0.328899	0.0942914	3.48811	0.000486442	0.00615307
FBgn0000566	Eip55E	CG5345	2R	1420.45	0.489643	0.14042	3.48699	0.00048849	0.00617496
FBgn0034294	Mucin 55B	CG5765	2R	70.7703	0.814665	0.234212	3.47832	0.000504561	0.00635953
FBgn0038065	Sorting nexin 3	CG6359	3R	2832.69	0.137415	0.0395388	3.47546	0.000509982	0.00641954
FBgn0028360	lethal (1) G0148	CG32742	X	2808.01	0.144221	0.0415117	3.47423	0.000512316	0.00644684
FBgn0034643	CG10321	CG10321	2R	965.438	0.160443	0.0462078	3.47221	0.000516188	0.00649347
FBgn0045474	Gustatory receptor 77a	CG32433	3L	8.65799	0.772243	0.223144	3.46074	0.000538695	0.00674614
FBgn0032536	Ance-3	CG17988	2L	648.571	0.44499	0.128648	3.45897	0.00054225	0.00678405
FBgn0003656	swiss cheese	CG2212	X	6235.44	0.13686	0.0395845	3.45741	0.000545399	0.00681907
FBgn0033052	SREBP cleavage activating protein	CG33131	2R	1952.98	0.201498	0.0583866	3.4511	0.000558307	0.00696257
FBgn0260634	eukaryotic translation initiation factor 4G2	CG10192	3R	13978.9	0.209817	0.0609509	3.44239	0.000576592	0.00717221
FBgn0015949	hiiragi	CG9854	2R	1818.23	0.116889	0.0339913	3.4388	0.00058429	0.00725638
FBgn0035346	CG1146	CG1146	3L	5549.7	0.226796	0.0661366	3.4292	0.000605356	0.0074941
FBgn0010194	Wnt oncogene analog 5	CG6407	X	231.562	0.191352	0.0558261	3.42764	0.00060885	0.00752372
FBgn0033880	CG6553	CG6553	2R	53.8967	0.804886	0.235142	3.42298	0.000619375	0.00763367
FBgn0040299	Myosin 28B1	CG6976	2L	636.348	0.388979	0.11375	3.4196	0.000627123	0.00771938
FBgn0004858	elbow B	CG4220	2L	808.794	0.200289	0.0585904	3.41846	0.000629777	0.0077447
FBgn0085209	CG34180	CG34180	2L	166.85	0.702246	0.205875	3.41103	0.000647182	0.00793619
FBgn0063485	Lasp	CG3849	3L	8326.92	0.23981	0.0703727	3.40772	0.000655082	0.00802043
FBgn0038286	CG6966	CG6966	3R	2108.85	0.19254	0.056627	3.40015	0.000673478	0.0082289
FBgn0030699	CG8578	CG8578	X	667.414	0.130725	0.0384575	3.3992	0.000675831	0.00825112
FBgn0004908	ADP ribosylation factor-like 2	CG7435	3R	287.561	0.14412	0.0424306	3.39662	0.000682243	0.00830855
FBgn0033460	Sec24AB ortholog (H. sapiens)	CG1472	2R	4690.05	0.127457	0.0375751	3.39206	0.000693696	0.00842695
FBgn0035997	pleiohomeotic like	CG3445	3L	614.388	0.128293	0.0378663	3.38805	0.000703924	0.00852725
FBgn0001098	Glutamate dehydrogenase	CG5320	3R	11670.3	0.27728	0.0820805	3.37814	0.000729766	0.00880741
FBgn0027596	CG10249	CG10249	2R	5160.01	0.148859	0.0441784	3.3695	0.000753053	0.00905477
FBgn0034501	CG13868	CG13868	2R	20227.9	0.285599	0.0848804	3.36473	0.000766186	0.00919565
FBgn0036937	Ionotropic receptor 76b	CG7385	3L	89.2238	0.334312	0.0996708	3.35416	0.000796058	0.00948981
FBgn0001108	Glued	CG9206	3L	2129.28	0.207233	0.0618088	3.35281	0.000799962	0.0095276
FBgn0003464	small optic lobes	CG1391	X	1592.28	0.14153	0.042227	3.35164	0.000803338	0.00956488
FBgn0040334	Tetraspanin 3A	CG10742	X	168.642	0.234798	0.0700711	3.35085	0.000805646	0.0095865
FBgn0039467	CG14253	CG14253	3R	446.535	0.298691	0.0891708	3.34965	0.000809127	0.00962498
FBgn0024980	Syntaxin 4	CG2715	X	515.479	0.244427	0.0730873	3.34431	0.000824865	0.00979722
FBgn0015513	myoblast city	CG10379	3R	2528.47	0.167939	0.0502416	3.34263	0.000829876	0.00984472
FBgn0261393	alpha-Esterase-5	CG1089	3R	767.134	0.242729	0.0726235	3.34229	0.000830902	0.0098539
FBgn0035023	Ion transport peptide	CG13586	2R	1255.38	0.284779	0.0852234	3.34156	0.000833084	0.00987677
FBgn0051454	CG31454	CG31454	3R	23.3194	0.598946	0.179269	3.34105	0.000834612	0.00988886
FBgn0052053	CG32053	CG32053	3L	200.746	0.396381	0.118827	3.33578	0.000850609	0.010057
FBgn0012042	Attacin-A	CG10146	2R	126.711	1.45082	0.435593	3.33067	0.000866363	0.0102091
FBgn0022027	Vacuolar protein sorting 25	CG14750	2R	534.372	0.214448	0.0644485	3.32744	0.000876483	0.0103159
FBgn0033875	CG6357	CG6357	2R	3758.63	0.39454	0.118849	3.31968	0.000901194	0.0105367
FBgn0036360	CG10713	CG10713	3L	129.947	0.280634	0.0846227	3.3163	0.000912176	0.0106523
FBgn0029006	lethal with a checkpoint kinase	CG4943	2R	4222.25	0.195841	0.0590762	3.31506	0.000916237	0.0106908
FBgn0259707	CG42361	CG42361	2R	240.863	0.170377	0.0516463	3.29892	0.000970581	0.0112667
FBgn0035767	CG8596	CG8596	3L	938.903	0.197238	0.0598025	3.29816	0.000973192	0.0112903
FBgn0037185	CG11367	CG11367	3L	420.183	0.277441	0.0841248	3.29797	0.000973859	0.0112947
FBgn0263352	Upstream of N-ras	CG7015	3L	3090.08	0.231444	0.0702372	3.29517	0.000983604	0.0113907
FBgn0036481	CG16959	CG16959	3L	94.2937	0.464643	0.141172	3.29133	0.00099715	0.0115202
FBgn0036416	CG7924	CG7924	3L	9.98694	0.893496	0.271527	3.29063	0.000999629	0.0115437
FBgn0263258	chascon	CG32556	X	1454.87	0.274806	0.0835613	3.28868	0.0010066	0.0116086
FBgn0039109	CG10365	CG10365	3R	5716.46	0.202715	0.0617114	3.28489	0.00102023	0.0117467
FBgn0052432	CG32432	CG32432	3L	1212.2	0.212942	0.0648371	3.28427	0.00102248	0.0117639
FBgn0051109	CG31109	CG31109	3R	241.822	0.196137	0.0597383	3.28326	0.00102613	0.0117955
FBgn0083974	CG34138	CG34138	3R	13.6866	0.645322	0.196591	3.28257	0.00102867	0.0118177
FBgn0015924	croquemort	CG4280	2L	2788.22	0.187942	0.0572638	3.28204	0.00103059	0.0118363
FBgn0000152	Abnormal X segregation	CG9703	X	311.491	0.256066	0.0780813	3.27948	0.00104	0.0119232
FBgn0031257	CG4133	CG4133	2L	234.106	0.19516	0.0595129	3.2793	0.00104065	0.0119272
FBgn0000575	extra macrochaetae	CG1007	3L	1725.16	0.202415	0.0617571	3.2776	0.00104695	0.0119818
FBgn0003067	Phosphoenolpyruvate carboxykinase	CG17725	2R	28563.7	0.520278	0.15875	3.27735	0.00104788	0.011986
FBgn0038039	CG5196	CG5196	3R	710.068	0.150013	0.0458033	3.27516	0.00105601	0.0120677
FBgn0035976	Peptidoglycan recognition protein LC	CG4432	3L	1337.46	0.277342	0.0847281	3.27332	0.00106291	0.0121359
FBgn0015037	Cytochrome P450-4p1	CG10842	2R	2715.26	0.445903	0.136295	3.2716	0.0010694	0.0121885
FBgn0259176	bunched	CG42281	2L	10169.2	0.197973	0.0605769	3.26813	0.0010826	0.0123138
FBgn0262141	CG42867	CG42867	2R	18.3566	1.41748	0.433916	3.26671	0.00108807	0.0123723
FBgn0034723	CG13506	CG13506	2R	4116.53	0.263748	0.0808707	3.26136	0.0011088	0.0125787
FBgn0031080	CG12655	CG12655	X	237.065	0.364169	0.111746	3.25891	0.00111841	0.0126803
FBgn0000017	Abl tyrosine kinase	CG4032	3L	2482.45	0.269315	0.0826976	3.25662	0.00112746	0.012768
FBgn0053289	pickpocket 5	CG33289	3L	27.086	1.00243	0.307845	3.25629	0.00112877	0.0127792
FBgn0033257	CG8713	CG8713	2R	190.107	0.388564	0.119496	3.25169	0.0011472	0.0129765
FBgn0031452	Cwc25	CG2843	2L	395.759	0.236834	0.0728557	3.25073	0.00115109	0.0130091
FBgn0052283	Drosomycin-like 3	CG32283	3L	16.5258	1.96976	0.606072	3.25004	0.0011539	0.0130371
FBgn0033551	CG7222	CG7222	2R	1625.81	0.236147	0.072677	3.24927	0.00115703	0.0130649
FBgn0025712	CG13920	CG13920	3L	1156.44	0.237401	0.0730699	3.24896	0.00115829	0.0130753
FBgn0041723	rhomboid-5	CG33304	2L	485.937	0.190479	0.0586362	3.24849	0.00116019	0.0130929
FBgn0016977	split ends	CG18497	2L	5162.48	0.285528	0.0879083	3.24802	0.00116211	0.0131071
FBgn0264491	held out wings	CG10293	3R	2702.17	0.182288	0.0562032	3.24337	0.00118124	0.0133074
FBgn0030569	CG9411	CG9411	X	33.8444	0.723138	0.223072	3.24172	0.0011881	0.0133769
FBgn0037636	CG9821	CG9821	3R	6537.19	0.41349	0.127568	3.24133	0.00118975	0.0133888
FBgn0035084	CG15861	CG15861	2R	55.174	0.470932	0.145372	3.2395	0.0011974	0.0134506
FBgn0034420	CG10737	CG10737	2R	7854.73	0.199131	0.0616561	3.2297	0.00123921	0.0138563
FBgn0004554	Ecdysone-dependent gene 91	CG7539	3R	9.55003	1.14277	0.353892	3.22915	0.00124158	0.0138707
FBgn0086442	mind bomb 2	CG17492	2L	7815.86	0.191335	0.0592515	3.22919	0.0012414	0.0138707
FBgn0040730	CG15127	CG15127	2R	22.9695	0.562448	0.174311	3.2267	0.00125229	0.0139663
FBgn0052296	Myocardin-related transcription factor	CG32296	3L	1473.35	0.425958	0.132086	3.22485	0.00126037	0.0140445
FBgn0087041	CG42231	CG42231	2L	105.456	0.225918	0.0701626	3.21992	0.00128227	0.0142599
FBgn0001316	klarsicht	CG17046	3L	3634.14	0.195948	0.0610495	3.20965	0.00132895	0.0147201
FBgn0039805	Cuticular protein 100A	CG12045	3R	247.584	0.559454	0.174383	3.2082	0.00133571	0.0147866
FBgn0086558	Ubiquitin-5E	CG32744	X	21278.4	0.269907	0.0841424	3.20774	0.00133781	0.0148057
FBgn0264903	CG44094	CG44094	3R	6.88247	5.1485	1.60516	3.20747	0.00133907	0.0148124
FBgn0031650	CG14044	CG14044	2L	16.1274	0.587844	0.183419	3.20492	0.00135101	0.0149179
FBgn0000489	cAMP-dependent protein kinase 3	CG6117	3L	4419.75	0.150937	0.0470987	3.2047	0.00135201	0.0149247
FBgn0025525	bric a brac 2	CG9102	3L	1184.95	0.224966	0.0702244	3.20353	0.00135752	0.0149769
FBgn0024921	Transportin	CG7398	3L	1826.83	0.159384	0.049761	3.20299	0.00136008	0.015001
FBgn0041581	Attacin-B	CG18372	2R	181.189	1.17187	0.365979	3.20202	0.00136467	0.015043
FBgn0053113	Reticulon-like1	CG33113	2L	11032.5	0.224194	0.0700306	3.20137	0.00136778	0.0150731
FBgn0262103	Salt-inducible kinase 3	CG42856	2R	1357.56	0.23598	0.0737191	3.20107	0.00136918	0.0150843
FBgn0001257	Ecdysone-inducible gene L2	CG15009	3L	3270.29	0.34864	0.108963	3.19961	0.00137615	0.0151396
FBgn0033984	Lap1	CG10255	2R	948.767	0.300082	0.0937853	3.19966	0.00137587	0.0151396
FBgn0033919	CG8547	CG8547	2R	5930.79	0.160444	0.0501655	3.19829	0.00138244	0.0151959
FBgn0053301	CG33301	CG33301	2L	991.239	0.686322	0.214825	3.19479	0.00139932	0.0153512
FBgn0016700	Rab1	CG3320	3R	5322.5	0.163131	0.0511092	3.19182	0.00141382	0.0154883
FBgn0034435	CG9975	CG9975	2R	16345.1	0.190229	0.0596232	3.19053	0.00142014	0.0155485
FBgn0031836	CG11050	CG11050	2L	3817.28	0.200646	0.062978	3.18597	0.00144268	0.015769
FBgn0038645	CG7714	CG7714	3R	10.037	1.23185	0.386973	3.18331	0.00145604	0.0158927
FBgn0050098	CG30098	CG30098	2R	17.7074	1.39885	0.43961	3.18202	0.00146252	0.0159591
FBgn0030400	CG11138	CG11138	X	1578.06	0.208262	0.0655086	3.17916	0.00147701	0.0161035
FBgn0027094	Alanyl-tRNA synthetase	CG13391	2L	1577.51	0.164852	0.0519465	3.1735	0.0015061	0.0163841
FBgn0259212	canoe	CG42312	3R	2271.29	0.21615	0.0681187	3.17315	0.00150796	0.0163997
FBgn0029834	CG5937	CG5937	X	555.992	0.211114	0.066569	3.17136	0.00151726	0.0164824
FBgn0038744	CG4733	CG4733	3R	1322.84	0.161746	0.0510398	3.16902	0.00152952	0.0165971
FBgn0011740	alpha Mannosidase II	CG18802	3R	1123.68	0.12071	0.0380948	3.16869	0.00153128	0.0166116
FBgn0031661	GDP-mannose 4%2C6-dehydratase	CG8890	2L	500.246	0.277439	0.0875618	3.16849	0.00153233	0.0166183
FBgn0262593	Shaker cognate b	CG43128	3L	3268.98	0.166861	0.0527091	3.1657	0.00154713	0.0167461
FBgn0017581	Lk6	CG17342	3R	25147.1	0.259061	0.0819313	3.16193	0.00156728	0.0169454
FBgn0259973	Seminal fluid protein 79	CG42483	3L	438.764	0.7054	0.223296	3.15904	0.00158288	0.0170809
FBgn0036030	CG6767	CG6767	3L	4123.25	0.27328	0.0866065	3.15542	0.00160266	0.0172799
FBgn0000562	egalitarian	CG4051	2R	2136.26	0.176926	0.056129	3.15214	0.00162079	0.0174513
FBgn0083977	CG34141	CG34141	2R	201.296	0.266644	0.0846147	3.15127	0.00162564	0.0174939
FBgn0037679	CG8866	CG8866	3R	359.039	0.198969	0.0631422	3.15113	0.00162639	0.017497
FBgn0000659	fork head	CG10002	3R	996.981	0.246636	0.0783625	3.14737	0.00164744	0.0176991
FBgn0259977	Tyrosine decarboxylase 1	CG30445	2R	364.939	0.187068	0.0594361	3.14737	0.00164744	0.0176991
FBgn0031697	CG14024	CG14024	2L	176.549	0.494616	0.157183	3.14676	0.0016509	0.0177265
FBgn0032123	Organic anion transporting polypeptide 30B	CG3811	2L	5218.64	0.167382	0.0532384	3.14402	0.00166647	0.017864
FBgn0262656	diminutive	CG10798	X	787.55	0.384257	0.122213	3.14417	0.00166557	0.017864
FBgn0050069	CG30069	CG30069	2R	3944.39	0.281805	0.0897084	3.14135	0.00168173	0.0179883
FBgn0028527	CG18507	CG18507	2L	1570.62	0.174153	0.0554646	3.13989	0.00169013	0.018058
FBgn0264979	CG4267	CG4267	2L	514.627	0.425492	0.135527	3.13954	0.00169214	0.0180746
FBgn0029830	Glutamate receptor binding protein	CG14447	X	425.304	0.187716	0.0599042	3.13361	0.00172672	0.0183885
FBgn0032979	Chromatin-linked adaptor for MSL proteins	CG1832	2L	1518.57	0.098766	0.0315497	3.13049	0.00174518	0.0185545
FBgn0264495	grappa	CG42803	3R	4741.84	0.174924	0.055924	3.12789	0.00176063	0.0186933
FBgn0004179	Cysteine string protein	CG6395	3L	3246.8	0.0929458	0.0297415	3.12512	0.00177732	0.01885
FBgn0033264	Nucleoporin 50kD	CG2158	2R	562.667	0.134899	0.043227	3.12071	0.00180417	0.0191087
FBgn0039593	CG9989	CG9989	3R	108.531	1.52419	0.488692	3.11892	0.00181514	0.0191884
FBgn0030016	Odorant receptor 7a	CG10759	X	5.36221	0.966318	0.309856	3.1186	0.00181711	0.0191913
FBgn0031474	CG2991	CG2991	2L	2587.62	0.175303	0.0562136	3.11852	0.00181761	0.0191913
FBgn0037448	CG15186	CG15186	3R	515.71	0.265977	0.0852902	3.11849	0.00181779	0.0191913
FBgn0035872	CG7185	CG7185	3L	1414.95	0.140811	0.0451638	3.11778	0.0018222	0.0192267
FBgn0030846	CG12992	CG12992	X	1557.24	0.154621	0.0496229	3.11593	0.00183367	0.0193289
FBgn0041706	CG3253	CG3253	2R	106.568	0.263356	0.0845628	3.11433	0.00184363	0.019421
FBgn0033464	CG1441	CG1441	2R	1106.01	0.435432	0.139877	3.11296	0.00185221	0.019506
FBgn0034094	Transferrin 3	CG3666	2R	357.725	0.389706	0.125241	3.11164	0.00186052	0.019583
FBgn0038877	CG3308	CG3308	3R	5461.06	0.193049	0.0620739	3.10998	0.00187098	0.0196616
FBgn0038889	CG7922	CG7922	3R	1232.95	0.236323	0.0759862	3.11008	0.00187034	0.0196616
FBgn0261397	dilute class unconventional myosin	CG2146	2R	7732.02	0.162262	0.0521773	3.10982	0.001872	0.0196666
FBgn0041171	archipelago	CG15010	3L	2115.42	0.135146	0.043473	3.10873	0.00187894	0.0197182
FBgn0042179	CG18869	CG18869	3L	1559.2	0.290655	0.0935439	3.10715	0.001889	0.0198025
FBgn0033309	CG8735	CG8735	2R	1730.89	0.120251	0.0387362	3.10436	0.00190693	0.0199582
FBgn0030672	CG9281	CG9281	X	4441.81	0.128965	0.0415862	3.10115	0.0019277	0.0201323
FBgn0039006	Cyp6d4	CG12800	3R	604.783	0.512709	0.165378	3.10023	0.00193374	0.0201845
FBgn0086899	Tousled-like kinase	CG34412	X	1883.84	0.196112	0.063276	3.09931	0.0019397	0.0202359
FBgn0036476	CG6945	CG6945	3L	505.881	0.314856	0.101802	3.09282	0.00198265	0.0206176
FBgn0000667	alpha actinin	CG4376	X	13528.1	0.204861	0.0662684	3.09139	0.00199222	0.020695
FBgn0033397	Cyp4p3	CG10843	2R	648.983	0.49759	0.16123	3.08621	0.00202727	0.0210199
FBgn0015721	king tubby	CG9398	2R	234.653	0.289176	0.0938207	3.08222	0.00205461	0.0212694
FBgn0037718	P58IPK	CG8286	3R	2444.24	0.243523	0.0790076	3.08227	0.00205428	0.0212694
FBgn0015793	Rab19	CG7062	3L	738.726	0.183579	0.0595949	3.08045	0.00206688	0.0213623
FBgn0035708	CG8398	CG8398	3L	1271.97	0.24748	0.0804135	3.07759	0.00208681	0.0215226
FBgn0032685	CG10211	CG10211	2L	475.013	0.455976	0.14821	3.07655	0.00209409	0.0215863
FBgn0025558	CG4101	CG4101	3L	197.309	0.251581	0.0818055	3.07536	0.00210251	0.0216673
FBgn0013733	short stop	CG18076	2R	24229.1	0.292972	0.095318	3.07363	0.00211471	0.02177
FBgn0039631	Sirt7	CG11305	3R	302.827	0.210533	0.0685051	3.07325	0.00211742	0.0217922
FBgn0027066	Eb1	CG3265	2R	5314.66	0.186678	0.0607531	3.07274	0.00212105	0.0218237
FBgn0013997	Neurexin IV	CG6827	3L	2004.01	0.1342	0.0437974	3.06411	0.00218321	0.0223982
FBgn0028671	Vacuolar H[+] ATPase 100kD subunit 1	CG1709	3R	4110.27	0.127393	0.0416827	3.05626	0.00224114	0.022896
FBgn0033137	Tetraspanin 42Ep	CG4471	2R	42.4223	0.312172	0.102198	3.05457	0.00225383	0.0229955
FBgn0025608	Fas-associated factor	CG10372	2L	2023.71	0.0987678	0.0323413	3.05392	0.00225871	0.0230392
FBgn0028552	gamma Soluble NSF attachment protein 1	CG3988	2R	680.616	0.117895	0.0386407	3.05106	0.00228035	0.0232052
FBgn0038755	Heparan sulfate 6-O-sulfotransferase	CG4451	3R	404.494	0.202292	0.0663136	3.05053	0.00228438	0.0232402
FBgn0037280	CG1126	CG1126	3R	36.9018	0.570571	0.187169	3.04843	0.0023004	0.0233787
FBgn0267002	unc-104 ortholog (C. elegans)	CG8566	2R	5801.83	0.148746	0.0488545	3.04468	0.0023293	0.0236169
FBgn0005390	female sterile (1) M3	CG4790	X	24.1357	0.545604	0.179257	3.0437	0.0023369	0.0236879
FBgn0045759	biniou	CG18647	3L	54.6827	0.276445	0.0909307	3.04018	0.0023644	0.0239255
FBgn0004050	zeste	CG7803	X	857.207	0.117671	0.0387198	3.03905	0.00237326	0.0239877
FBgn0013953	Epidermal stripes and patches	CG7005	3R	300.612	0.240118	0.079018	3.03878	0.00237541	0.0239969
FBgn0015316	Trypsin 29F	CG9564	2L	85.6242	0.67131	0.220911	3.03882	0.00237506	0.0239969
FBgn0016032	late bloomer	CG2374	2R	404.486	0.187687	0.0617829	3.03784	0.00238278	0.0240589
FBgn0050416	CG30416	CG30416	2R	1581.47	0.164759	0.0542962	3.03445	0.00240976	0.0243145
FBgn0039633	CG11873	CG11873	3R	2004.46	0.198723	0.0655875	3.02989	0.00244641	0.0246503
FBgn0038309	CG6499	CG6499	3R	113.196	0.351008	0.115939	3.02752	0.00246572	0.0248063
FBgn0038682	CG5835	CG5835	3R	905.944	0.203412	0.0671906	3.0274	0.0024667	0.0248097
FBgn0027554	CG8042	CG8042	3L	7153.72	0.123321	0.040769	3.02488	0.00248728	0.0249845
FBgn0004575	Synapsin	CG3985	3R	2211.69	0.171934	0.0568589	3.02387	0.00249567	0.0250558
FBgn0031998	Sodium/solute co-transporter-like 5A11	CG8451	2L	1590.35	0.307274	0.101676	3.0221	0.00251028	0.025183
FBgn0033978	Cyp6a23	CG10242	2R	1689.19	1.19586	0.395771	3.0216	0.00251442	0.0252116
FBgn0032208	CG5604	CG5604	2L	10042.7	0.163475	0.0541352	3.01975	0.00252985	0.0253597
FBgn0011606	Kinesin-like protein at 3A	CG8590	X	2922.86	0.14551	0.0481919	3.01938	0.00253291	0.0253774
FBgn0036043	CG8177	CG8177	3L	3467.38	0.210908	0.0698665	3.01873	0.00253835	0.0254252
FBgn0263108	BTB-protein-VII	CG43365	3L	3317.46	0.0989053	0.0327759	3.01762	0.00254766	0.0254924
FBgn0038880	SIFamide receptor	CG10823	3R	122.7	0.555549	0.1848	3.00622	0.00264522	0.0263803
FBgn0036786	sickle	CG13701	3L	18.7588	0.437203	0.145494	3.00495	0.00265625	0.0264574
FBgn0035989	CG3967	CG3967	3L	3511.21	0.111491	0.0371236	3.00325	0.00267117	0.0265494
FBgn0028970	beta subunit of type II geranylgeranyl transferase	CG18627	2L	777.961	0.25167	0.0838951	2.99982	0.00270139	0.0267759
FBgn0029905	Nuclear factor Y-box C	CG3075	X	378.737	0.210612	0.0702332	2.99875	0.00271089	0.0268633
FBgn0027506	Egg-derived tyrosine phosphatase	CG6542	2R	1722.74	0.211574	0.0705789	2.99769	0.00272035	0.0269433
FBgn0039139	Inducer of meiosis 4	CG5933	3R	430.677	0.216209	0.0721317	2.99742	0.00272273	0.02696
FBgn0036767	CG16775	CG16775	3L	81.858	0.90906	0.30333	2.99693	0.00272711	0.0269897
FBgn0031356	CG17660	CG17660	2L	1481.84	0.0963957	0.0321899	2.99459	0.00274811	0.0271768
FBgn0261239	Hormone receptor-like in 39	CG8676	2L	713.492	0.157257	0.0527464	2.98138	0.00286957	0.0282416
FBgn0036814	CG14073	CG14073	3L	2273.73	0.207343	0.0697817	2.97131	0.00296532	0.0290643
FBgn0085246	CG34217	CG34217	2R	13.2987	1.17647	0.396442	2.96758	0.00300154	0.0293771
FBgn0004394	POU domain protein 2	CG12287	2L	74.5069	0.308637	0.104102	2.96476	0.0030292	0.0296152
FBgn0019972	Ice	CG7788	3R	416.777	0.193125	0.0651414	2.9647	0.00302982	0.0296152
FBgn0266053	Protein associated with topo II related - 1	CG5208	3R	877.774	0.160198	0.0540652	2.96305	0.00304604	0.0297453
FBgn0029508	Tetraspanin 42Ea	CG18817	2R	2586.32	0.199688	0.0675365	2.95674	0.00310906	0.0302772
FBgn0033654	Sine oculis-binding protein	CG8991	2R	533.473	0.492746	0.16666	2.95659	0.00311061	0.0302847
FBgn0034763	Ring and YY1 Binding Protein	CG12190	2R	684.096	0.12388	0.0419041	2.95627	0.00311388	0.0303089
FBgn0034438	CG9416	CG9416	2R	1335.81	0.205494	0.0695183	2.95597	0.00311688	0.0303305
FBgn0031516	CG9663	CG9663	2L	551.157	0.218245	0.0738942	2.95348	0.00314217	0.0305538
FBgn0039543	CG12428	CG12428	3R	1297.67	0.328748	0.111362	2.95208	0.00315646	0.0306697
FBgn0038475	Keap1	CG3962	3R	511.417	0.34152	0.11593	2.94593	0.0032199	0.0311927
FBgn0032652	CG6870	CG6870	2L	536.113	0.391649	0.13296	2.94562	0.00322305	0.0312057
FBgn0027079	Valyl-tRNA synthetase	CG4062	2R	1049.07	0.230023	0.0781823	2.94214	0.00325956	0.031522
FBgn0033500	CG12913	CG12913	2R	126.262	0.173078	0.0588272	2.94215	0.00325946	0.031522
FBgn0040382	CG5273	CG5273	X	4913.32	0.189572	0.0645068	2.93879	0.00329492	0.0317851
FBgn0033784	CG13322	CG13322	2R	2201.41	0.150499	0.0512315	2.93764	0.00330722	0.0318879
FBgn0033122	CG17002	CG17002	2R	400.783	0.211832	0.0721255	2.93699	0.00331417	0.0319391
FBgn0037409	Osiris 24	CG15589	3R	72.0652	0.323266	0.110081	2.93663	0.00331798	0.03196
FBgn0259229	CG42329	CG42329	2L	196.311	0.75887	0.258555	2.93504	0.00333502	0.0321003
FBgn0050108	CG30108	CG30108	2R	140.668	0.35137	0.119821	2.93247	0.0033628	0.0323118
FBgn0016920	no mechanoreceptor potential C	CG11020	2L	223.894	0.215499	0.0735756	2.92895	0.00340106	0.032615
FBgn0050109	CG30109	CG30109	2R	665.616	0.184258	0.0629353	2.92773	0.00341444	0.0327274
FBgn0035866	CG7197	CG7197	3L	436.273	0.129148	0.0441557	2.92482	0.00344657	0.0329945
FBgn0040237	belphegor	CG6815	3R	3888.66	0.132466	0.0452955	2.92448	0.00345028	0.0330138
FBgn0086704	slow termination of phototransduction	CG31006	3R	581.539	0.20174	0.068989	2.92424	0.00345302	0.0330319
FBgn0027836	Dgp-1	CG5729	2R	1755.58	0.144507	0.0495481	2.91651	0.00353977	0.0337209
FBgn0033673	CG8298	CG8298	2R	1469.03	0.133891	0.0459404	2.91444	0.00356325	0.0338948
FBgn0036952	CG6933	CG6933	3L	26.7769	1.30258	0.447034	2.91382	0.00357035	0.0339436
FBgn0032101	CG9586	CG9586	2L	627.832	0.15876	0.0545129	2.91234	0.00358735	0.0340575
FBgn0261268	Cullin 3	CG42616	2L	11521	0.133795	0.0459406	2.91234	0.00358728	0.0340575
FBgn0051125	CG31125	CG31125	3R	148.309	0.203033	0.0697988	2.90883	0.00362778	0.0343994
FBgn0261985	Ptpmeg	CG1228	3L	3120.59	0.148517	0.0510565	2.90888	0.00362722	0.0343994
FBgn0000319	Clathrin heavy chain	CG9012	X	9343.28	0.194649	0.0669382	2.9079	0.00363869	0.0344777
FBgn0034364	CG5493	CG5493	2R	699.784	0.246011	0.084674	2.90539	0.00366793	0.0347323
FBgn0037021	CG11399	CG11399	3L	642.127	0.144115	0.0496961	2.89991	0.00373265	0.0352735
FBgn0262613	CG43139	CG43139	3R	23.4172	0.585491	0.201991	2.8986	0.00374838	0.0353793
FBgn0052082	CG32082	CG32082	3L	1934.16	0.225111	0.0776698	2.89831	0.00375182	0.035386
FBgn0036196	CG11658	CG11658	3L	1286.14	0.19544	0.0674415	2.89792	0.0037565	0.0354129
FBgn0036286	CG10616	CG10616	3L	3180.42	0.158133	0.0546007	2.89618	0.00377737	0.0355667
FBgn0035720	CG10077	CG10077	3L	21808.4	0.13411	0.0463163	2.89552	0.00378528	0.0356325
FBgn0031730	CG7236	CG7236	2L	129.545	0.252249	0.0871375	2.89484	0.00379351	0.0357014
FBgn0052311	zormin	CG33484	3L	9431.85	0.169684	0.0586293	2.89418	0.00380145	0.0357502
FBgn0040496	CG17104	CG17104	2L	439.639	0.191311	0.0661338	2.89279	0.00381837	0.0358659
FBgn0266696	CG45186	CG45186	3L	18331.4	0.152008	0.0526523	2.88702	0.00388909	0.036416
FBgn0014368	no optic lobe	CG32077	3L	5.72991	0.796136	0.276223	2.88222	0.00394879	0.0369114
FBgn0052243	CG32243	CG32243	3L	278.055	0.255075	0.0885012	2.88216	0.00394958	0.0369114
FBgn0040512	Coat Protein (coatomer) zeta	CG3948	3L	956.71	0.15057	0.052247	2.88188	0.0039531	0.0369354
FBgn0039226	Uracil-DNA degrading factor	CG18410	3R	823.366	0.313872	0.108923	2.88159	0.00395674	0.0369517
FBgn0262540	CG43094	CG43094	3R	22.3199	0.907274	0.315225	2.87818	0.00399983	0.0372737
FBgn0040968	CG14933	CG14933	2L	3097.4	0.279471	0.0971213	2.87754	0.00400787	0.0373307
FBgn0265174	Phosphatidylinositol glycan anchor biosynthesis%2C class V ortholog (H. sapiens)	CG44239	2R	1543.56	0.13818	0.0480263	2.87718	0.0040125	0.0373649
FBgn0051029	CG31029	CG31029	3R	12115	0.185461	0.0645693	2.87228	0.00407525	0.0378767
FBgn0265413	CG44325	CG44325	X	1771.68	0.250008	0.0870612	2.87163	0.00408357	0.037936
FBgn0264894	CG44085	CG44085	2L	7932.11	0.207082	0.0721287	2.871	0.00409171	0.0379844
FBgn0039167	CG17786	CG17786	3R	33.5739	0.433399	0.15133	2.86393	0.00418421	0.0387231
FBgn0039705	Autophagy-specific gene 16	CG31033	3R	1537.41	0.142357	0.0497955	2.85884	0.004252	0.0392571
FBgn0000084	Annexin B10	CG9579	X	3483.17	0.180111	0.0630132	2.85831	0.00425901	0.0393031
FBgn0031913	CG5958	CG5958	2L	2541.3	0.336004	0.11756	2.85814	0.00426128	0.0393056
FBgn0085232	CG34203	CG34203	2R	171.47	0.34138	0.119466	2.85753	0.00426947	0.0393345
FBgn0051274	CG31274	CG31274	3R	38.2574	0.483744	0.169341	2.85663	0.00428165	0.0394373
FBgn0010043	Glutathione S transferase D7	CG4371	3R	135.524	0.716999	0.25118	2.85452	0.00431016	0.0396624
FBgn0002543	leak	CG5481	2L	279.454	0.273121	0.0957077	2.8537	0.00432131	0.0397087
FBgn0046999	CG6429	CG6429	2R	436.316	0.589404	0.206609	2.85276	0.00433417	0.0397893
FBgn0040341	CG11664	CG11664	X	165.211	0.261238	0.0916113	2.85159	0.00435013	0.0398701
FBgn0033443	CG1698	CG1698	2R	477.362	0.27015	0.0948096	2.8494	0.00438023	0.040094
FBgn0015522	olf186-M	CG14489	2R	613.203	0.286426	0.100611	2.84686	0.0044153	0.0403628
FBgn0001624	discs large 1	CG1725	X	5226.81	0.173314	0.060881	2.84676	0.00441663	0.0403655
FBgn0031066	Cytochrome c oxidase subunit VIb	CG14235	X	14182.8	0.0956533	0.0336749	2.84049	0.00450441	0.0410617
FBgn0032290	CG6443	CG6443	2L	556.981	0.141685	0.0499497	2.83655	0.00456036	0.0415329
FBgn0016013	Fumarylacetoacetase	CG14993	3L	757.135	0.389061	0.13749	2.82974	0.00465852	0.0422954
FBgn0035538	Dopamine/Ecdysteroid receptor	CG18314	3L	1884.18	0.195287	0.0690279	2.8291	0.00466798	0.0423644
FBgn0261793	TATA box binding protein-related factor 2	CG18009	X	2512.46	0.313949	0.11107	2.82658	0.00470477	0.0426386
FBgn0035231	CTP:phosphocholine cytidylyltransferase 2	CG18330	3L	2347.89	0.200949	0.0711349	2.82491	0.00472945	0.0428523
FBgn0052685	ZAP3	CG32685	X	1766.91	0.159041	0.0563051	2.82463	0.00473358	0.0428798
FBgn0063494	Glutathione S transferase E6	CG17530	2R	1852.17	0.614958	0.217795	2.82356	0.0047494	0.0430031
FBgn0035793	CG7546	CG7546	3L	3371	0.167923	0.0594983	2.82232	0.0047678	0.0431596
FBgn0085223	CG34194	CG34194	2R	51.4447	0.364221	0.129059	2.82213	0.00477056	0.0431746
FBgn0040465	Dorsal interacting protein 3	CG12767	2R	125.641	0.321831	0.11409	2.82084	0.00478981	0.0433186
FBgn0035424	CG11505	CG11505	3L	5454.14	0.139986	0.0496484	2.81954	0.00480924	0.0434621
FBgn0011742	Actin-related protein 2	CG9901	X	1787.33	0.101023	0.0358355	2.81908	0.00481614	0.0435061
FBgn0034788	CG13532	CG13532	2R	117.454	0.193151	0.0685778	2.81652	0.00485465	0.0437931
FBgn0029157	slingshot	CG6238	3R	5625.1	0.151787	0.0539142	2.81534	0.00487263	0.0439247
FBgn0036713	Myoinhibiting peptide precursor	CG6456	3L	195.226	0.24285	0.08631	2.8137	0.00489754	0.0441186
FBgn0261808	curled	CG31299	3R	1955.98	0.29168	0.103683	2.8132	0.00490517	0.044167
FBgn0039479	CG14257	CG14257	3R	54.1932	0.51369	0.182902	2.80855	0.00497647	0.0446643
FBgn0016792	dalmatian	CG8374	3R	611.118	0.135109	0.0481162	2.80798	0.00498532	0.0447232
FBgn0261064	Rabenosyn-5	CG8506	2L	611.133	0.328245	0.117131	2.80239	0.00507262	0.0454017
FBgn0262476	CG43066	CG43066	2R	2138.62	0.195913	0.0699663	2.8001	0.00510861	0.0456818
FBgn0032124	CG17855	CG17855	2L	154.628	0.296145	0.105776	2.79974	0.00511445	0.045713
FBgn0085446	CG34417	CG34417	X	11240.5	0.194771	0.0696114	2.79797	0.00514247	0.0459424
FBgn0039241	CG11089	CG11089	3R	1878.37	0.470784	0.168284	2.79756	0.00514901	0.0459855
FBgn0261245	singles bar	CG13011	X	144.718	0.236517	0.0845453	2.79752	0.00514966	0.0459855
FBgn0031629	C-type lectin 27kD	CG3244	2L	2480.56	0.289927	0.103667	2.79671	0.00516259	0.0460798
FBgn0029703	CG12692	CG12692	X	1590.61	0.155935	0.0557947	2.7948	0.00519318	0.046321
FBgn0063495	Glutathione S transferase E5	CG17527	2R	362.305	0.539875	0.193204	2.79433	0.00520079	0.0463783
FBgn0250823	gilgamesh	CG6963	3R	9552.02	0.138227	0.0495149	2.79162	0.00524453	0.0467148
FBgn0053969	CG33969	CG33969	3L	372.76	0.190201	0.0681819	2.78962	0.00527704	0.0469829
FBgn0087013	Karyopherin beta 3	CG1059	3R	12615	0.151266	0.0542602	2.78778	0.005307	0.0471634
FBgn0259246	bruchpilot	CG42344	2R	3289.21	0.174158	0.0624961	2.7867	0.00532478	0.0473106
FBgn0054054	CG34054	CG34054	2R	63.727	0.759862	0.272924	2.78415	0.0053668	0.0476187
FBgn0032218	CG5381	CG5381	2L	2445.1	0.133561	0.0479788	2.78375	0.00537346	0.0476561
FBgn0032669	CG15155	CG15155	2L	1579.46	0.505425	0.181724	2.78127	0.00541461	0.0479555
FBgn0033340	CG13751	CG13751	2R	376.923	0.183501	0.0660071	2.78002	0.00543549	0.0480858
FBgn0037517	CG10086	CG10086	3R	780.21	0.260565	0.0937655	2.7789	0.00545429	0.0482411
FBgn0016754	six-banded	CG13598	3R	1492.13	0.193838	0.0698106	2.77663	0.00549263	0.0484932
FBgn0260941	approximated	CG42318	3L	2677.6	0.138487	0.0498761	2.77662	0.00549277	0.0484932
FBgn0038466	CG8907	CG8907	3R	895.396	0.21568	0.0778059	2.77203	0.00557076	0.0490817
FBgn0000307	chiffon	CG5813	2L	1209.27	0.143808	0.051881	2.77188	0.00557334	0.0490835
FBgn0036566	Chloride channel-c	CG5284	3L	2420.85	0.111617	0.040268	2.77184	0.00557397	0.0490835
FBgn0263314	CG43400	CG43400	2L	18.5669	0.514426	0.185927	2.76681	0.00566078	0.0497397
