# Supplementary material for: Canalization of gene expression is a major signature of regulatory cold adaptation in temperate Drosophila melanogaster
Source: BMC Genomics. 2016 Aug 8;17:574. doi: 10.1186/s12864-016-2866-0 (PMC4977637; doi:10.1186/s12864-016-2866-0)
Supplement: Additional file 8: Table S7. — Downregulated genes rec90 vs. RT (FDR < 5 %) (XLS 445 kb) [file 12864_2016_2866_MOESM8_ESM.xls]

## Sheet: 90down
FB identifier	name	CG number	chromosome	baseMean	log2FoldChange	lfcSE	stat	pvalue	padj
FBgn0011701	reversed polarity	CG31240	3R	360.007	-1.81868	0.0863681	-21.0574	1.957e-98	1.2699e-95
FBgn0040252	Ugt86Dh	CG4772	3R	363.137	-1.54949	0.0914476	-16.944	2.13045e-64	7.82518e-62
FBgn0034381	Lithium-inducible SLC6 transporter	CG15088	2R	482.799	-1.06473	0.0656737	-16.2125	4.11735e-59	1.28244e-56
FBgn0052669	CG32669	CG32669	X	376.383	-1.2314	0.0767526	-16.0438	6.3186e-58	1.82228e-55
FBgn0020912	Ptx1	CG1447	3R	624.456	-1.05937	0.067921	-15.5971	7.62233e-55	2.03266e-52
FBgn0019643	Dopamine N acetyltransferase	CG3318	2R	3860.87	-0.951578	0.0616444	-15.4366	9.29017e-54	2.36408e-51
FBgn0003515	scarlet	CG4314	3L	477.542	-1.14144	0.0753979	-15.1389	8.96775e-52	2.16864e-49
FBgn0039519	Cyp6a18	CG13977	3R	1201.86	-1.1996	0.0874034	-13.7248	7.20821e-43	1.39624e-40
FBgn0038938	CG7084	CG7084	3R	4199.73	-0.977175	0.0713046	-13.7042	9.57701e-43	1.8459e-40
FBgn0032913	CG9259	CG9259	2L	3990.94	-1.62332	0.118674	-13.6788	1.35935e-42	2.59437e-40
FBgn0031865	Na[+]/H[+] hydrogen antiporter 1	CG10806	2L	1422.66	-1.07505	0.0787831	-13.6457	2.14233e-42	4.06876e-40
FBgn0039350	jing interacting gene regulatory 1	CG17383	3R	563.838	-0.544691	0.0406308	-13.4059	5.58579e-41	1.02102e-38
FBgn0039313	CG11892	CG11892	3R	6310.09	-2.05699	0.153759	-13.378	8.12601e-41	1.47153e-38
FBgn0034093	CG15706	CG15706	2R	508.295	-0.599743	0.045113	-13.2942	2.49993e-40	4.42419e-38
FBgn0038718	CG17752	CG17752	3R	1533.95	-2.128	0.161956	-13.1394	1.95731e-39	3.43269e-37
FBgn0053080	CG33080	CG33080	X	2200.48	-0.858025	0.0653377	-13.1322	2.15435e-39	3.76132e-37
FBgn0039178	CG6356	CG6356	3R	497.66	-1.1968	0.0924049	-12.9517	2.29735e-38	3.88891e-36
FBgn0002939	neither inactivation nor afterpotential D	CG31783	2L	2379.41	-1.78285	0.139596	-12.7715	2.3646e-37	3.88454e-35
FBgn0051106	CG31106	CG31106	3R	676.878	-2.53588	0.199551	-12.708	5.34031e-37	8.66331e-35
FBgn0039151	CG13607	CG13607	3R	1688.09	-2.22686	0.176769	-12.5975	2.17855e-36	3.47621e-34
FBgn0017561	Open rectifier K[+] channel 1	CG1615	X	644.201	-1.42045	0.113938	-12.4668	1.1327e-35	1.78545e-33
FBgn0037519	CG3014	CG3014	3R	223.133	-1.06472	0.0874664	-12.1729	4.33396e-34	6.6695e-32
FBgn0053306	CG33306	CG33306	2L	940.911	-1.35818	0.112655	-12.0562	1.79997e-33	2.68505e-31
FBgn0038719	CG16727	CG16727	3R	1228.38	-1.75952	0.146275	-12.0289	2.50531e-33	3.72296e-31
FBgn0085359	CG34330	CG34330	X	1918.31	-1.22221	0.102849	-11.8835	1.44265e-32	2.0803e-30
FBgn0039312	CG10514	CG10514	3R	2958.14	-2.69187	0.226703	-11.874	1.61591e-32	2.32154e-30
FBgn0037186	CG11241	CG11241	3L	494.59	-0.938985	0.0815372	-11.516	1.09533e-30	1.45053e-28
FBgn0030816	CG16700	CG16700	X	597.809	-0.65489	0.0572786	-11.4334	2.84667e-30	3.70677e-28
FBgn0033216	CG1946	CG1946	2R	368.086	-1.24002	0.108667	-11.4113	3.67375e-30	4.73621e-28
FBgn0036381	CG8745	CG8745	3L	3270.37	-1.14738	0.10074	-11.3895	4.71612e-30	6.04005e-28
FBgn0050272	CG30272	CG30272	2R	62.1064	-3.16404	0.27966	-11.3139	1.11998e-29	1.40662e-27
FBgn0261930	ventral nervous system defective	CG6172	X	418.206	-1.31171	0.117135	-11.1984	4.15389e-29	5.15056e-27
FBgn0085358	Diedel 3	CG34329	X	2105.55	-1.42318	0.129949	-10.9519	6.50814e-28	7.77263e-26
FBgn0031517	CG15406	CG15406	2L	3036.78	-1.05793	0.0967976	-10.9293	8.3518e-28	9.82383e-26
FBgn0050411	CG30411	CG30411	2R	294.781	-0.838009	0.0770903	-10.8705	1.59355e-27	1.84652e-25
FBgn0037491	CG1227	CG1227	3R	167.36	-0.658381	0.060973	-10.7979	3.52096e-27	4.03191e-25
FBgn0038312	Zinc/iron regulated transporter-related protein 88E	CG4334	3R	227.44	-0.761712	0.0705602	-10.7952	3.6264e-27	4.14047e-25
FBgn0003116	prune	CG3461	X	565.211	-0.44828	0.0415331	-10.7933	3.70227e-27	4.21474e-25
FBgn0029088	dispatched	CG2019	3R	642.072	-0.428878	0.0406085	-10.5613	4.50431e-26	4.89862e-24
FBgn0032079	CG31886	CG31886	2L	555.962	-0.889489	0.0850612	-10.4571	1.36023e-25	1.44698e-23
FBgn0035436	CG12016	CG12016	3L	1473.17	-0.584399	0.0560307	-10.43	1.80928e-25	1.90901e-23
FBgn0014031	Serine pyruvate aminotransferase	CG3926	X	1793.23	-0.811304	0.0783207	-10.3587	3.81952e-25	3.92372e-23
FBgn0051974	CG31974	CG31974	2L	1402.59	-0.846438	0.0821705	-10.301	6.97359e-25	7.07056e-23
FBgn0037520	CG18268	CG18268	3R	316.461	-0.764908	0.0743799	-10.2838	8.33766e-25	8.38807e-23
FBgn0029769	fra mauro	CG3239	X	722.444	-1.30718	0.128695	-10.1572	3.07689e-24	3.05601e-22
FBgn0030968	CG7322	CG7322	X	1233.86	-0.701525	0.0695259	-10.0901	6.10932e-24	5.99145e-22
FBgn0000451	ectodermal	CG6611	3L	199.947	-0.744226	0.0739896	-10.0585	8.42499e-24	8.18001e-22
FBgn0050277	Organic anion transporting polypeptide 58Da	CG30277	2R	535.824	-0.877915	0.0881922	-9.95456	2.40896e-23	2.29878e-21
FBgn0038752	CG4462	CG4462	3R	1057.89	-0.654774	0.0660207	-9.9177	3.48684e-23	3.29506e-21
FBgn0031182	Cyp6t1	CG1644	X	448.589	-1.2736	0.128487	-9.91225	3.68276e-23	3.47178e-21
FBgn0015568	alpha-Esterase-1	CG1031	3R	1090.3	-0.771208	0.0778666	-9.90421	3.99107e-23	3.74886e-21
FBgn0262867	Patched-related	CG11212	2R	983.754	-0.522014	0.0527962	-9.88734	4.72397e-23	4.41062e-21
FBgn0036993	CG5910	CG5910	3L	714.754	-0.632495	0.0640061	-9.8818	4.99287e-23	4.65053e-21
FBgn0031813	CG9527	CG9527	2L	2799.85	-0.761447	0.0784339	-9.70813	2.7839e-22	2.51481e-20
FBgn0036665	CG13024	CG13024	3L	182.774	-0.989649	0.101939	-9.70826	2.78038e-22	2.51481e-20
FBgn0086909	CG31751	CG31751	2L	1135.13	-0.629586	0.0657599	-9.57401	1.02839e-21	9.12054e-20
FBgn0015575	alpha-Esterase-7	CG1112	3R	4427.27	-0.768084	0.080426	-9.55019	1.29458e-21	1.14293e-19
FBgn0033901	O-fucosyltransferase 1	CG12366	2R	136.006	-0.628873	0.0658768	-9.5462	1.34539e-21	1.1851e-19
FBgn0032266	CG18302	CG18302	2L	278.919	-2.0552	0.215446	-9.5393	1.43798e-21	1.2638e-19
FBgn0039342	CG5107	CG5107	3R	7600.5	-1.50387	0.158805	-9.46994	2.80016e-21	2.4227e-19
FBgn0003285	roughest	CG4125	X	108.183	-0.811242	0.0858303	-9.4517	3.33361e-21	2.87784e-19
FBgn0030597	Ecdysone oxidase	CG9504	X	103.916	-1.36296	0.144989	-9.40044	5.43363e-21	4.61906e-19
FBgn0033744	Diuretic hormone 44 receptor 2	CG12370	2R	421.179	-0.518627	0.0552528	-9.38644	6.20654e-21	5.25316e-19
FBgn0039882	CG11576	CG11576	3R	1027.66	-0.49107	0.0523662	-9.37761	6.74856e-21	5.69953e-19
FBgn0034230	CG4853	CG4853	2R	781.863	-0.34482	0.0368134	-9.36669	7.48397e-21	6.30694e-19
FBgn0026722	drosha	CG8730	2R	343.006	-0.642091	0.0687507	-9.33942	9.68662e-21	8.128e-19
FBgn0086368	Protein O-mannosyltransferase 2	CG12311	X	272.673	-0.574838	0.0616201	-9.32874	1.07134e-20	8.97024e-19
FBgn0031703	CG12512	CG12512	2L	1101.89	-0.842753	0.090435	-9.31888	1.17571e-20	9.82301e-19
FBgn0024997	CG2681	CG2681	X	545.457	-1.09225	0.117357	-9.30709	1.31377e-20	1.09295e-18
FBgn0037561	CG9630	CG9630	3R	145.722	-0.705898	0.0759927	-9.28903	1.55707e-20	1.28985e-18
FBgn0053965	CG33965	CG33965	3L	93.3348	-1.14184	0.123006	-9.2828	1.65089e-20	1.36467e-18
FBgn0024995	CG2680	CG2680	X	1235.24	-0.612072	0.0660349	-9.26892	1.88047e-20	1.55115e-18
FBgn0053557	CG33557	CG33557	X	21.8242	-1.64077	0.177744	-9.23105	2.68001e-20	2.19209e-18
FBgn0051636	CG31636	CG31636	2L	163.744	-1.48415	0.161067	-9.2145	3.12735e-20	2.53667e-18
FBgn0019928	Ser8	CG4812	2R	674.768	-1.74627	0.189833	-9.19898	3.61351e-20	2.9128e-18
FBgn0033138	Tetraspanin 42Eq	CG12832	2R	528.342	-0.560896	0.061047	-9.18793	4.00488e-20	3.21497e-18
FBgn0037613	Cyclin-dependent kinase subunit 85A	CG9790	3R	743.714	-0.411842	0.0448289	-9.18697	4.04048e-20	3.23687e-18
FBgn0033093	CG3270	CG3270	2R	1792.27	-0.831783	0.0905461	-9.1863	4.06599e-20	3.25062e-18
FBgn0051380	CG31380	CG31380	3R	373.234	-0.81926	0.089267	-9.17764	4.40651e-20	3.51563e-18
FBgn0031523	CG15408	CG15408	2L	787.695	-0.856888	0.0936966	-9.14535	5.94357e-20	4.72259e-18
FBgn0000015	Abdominal B	CG11648	3R	469.499	-0.521678	0.0572907	-9.10581	8.56274e-20	6.73498e-18
FBgn0032684	CG10178	CG10178	2L	1033.77	-1.16379	0.127843	-9.10331	8.76205e-20	6.86401e-18
FBgn0034021	CG8180	CG8180	2R	721.348	-0.658806	0.0723988	-9.09968	9.05976e-20	7.08299e-18
FBgn0001187	Hexokinase C	CG8094	2R	3563.55	-0.971927	0.107084	-9.07626	1.1237e-19	8.73255e-18
FBgn0051343	CG31343	CG31343	3R	6230.75	-1.16584	0.128757	-9.05457	1.3711e-19	1.0634e-17
FBgn0015602	Boundary element-associated factor of 32kD	CG10159	2R	456.531	-0.328	0.0363019	-9.03533	1.63511e-19	1.26312e-17
FBgn0000099	apterous	CG8376	2R	1112.91	-0.536722	0.0595093	-9.01914	1.8957e-19	1.4607e-17
FBgn0037741	CG16908	CG16908	3R	182.739	-0.546082	0.060589	-9.01289	2.00698e-19	1.54122e-17
FBgn0032706	Inwardly rectifying potassium channel 3	CG10369	2L	1179.39	-0.789321	0.0877763	-8.99241	2.41862e-19	1.85003e-17
FBgn0034490	CG9864	CG9864	2R	908.71	-0.819797	0.091495	-8.96002	3.24622e-19	2.46457e-17
FBgn0037213	CG12581	CG12581	3R	1891.74	-0.489748	0.0546595	-8.95998	3.24736e-19	2.46457e-17
FBgn0038056	CG5961	CG5961	3R	463.119	-0.427011	0.047704	-8.95128	3.51399e-19	2.65143e-17
FBgn0033471	CG12134	CG12134	2R	115.458	-0.742772	0.0830556	-8.94307	3.78505e-19	2.85043e-17
FBgn0035026	Fcp1	CG12252	2R	458.095	-0.36438	0.0409622	-8.89553	5.81401e-19	4.31167e-17
FBgn0026428	HDAC6	CG6170	X	5365.85	-0.619693	0.0697443	-8.88522	6.37948e-19	4.71307e-17
FBgn0035734	CG14823	CG14823	3L	732.525	-0.610221	0.0688187	-8.86708	7.50887e-19	5.52647e-17
FBgn0038391	GATAe	CG10278	3R	418.258	-1.12935	0.128423	-8.79397	1.44362e-18	1.05058e-16
FBgn0033376	CG8777	CG8777	2R	362.061	-0.509342	0.0582397	-8.74561	2.21812e-18	1.59336e-16
FBgn0038924	CG6028	CG6028	3R	1789.24	-0.496644	0.0571047	-8.69708	3.40547e-18	2.4195e-16
FBgn0029765	CG16756	CG16756	X	1002.23	-0.75078	0.0865019	-8.67935	3.9804e-18	2.82282e-16
FBgn0085484	CG34455	CG34455	3L	1815.55	-0.446753	0.0515149	-8.67231	4.23434e-18	2.99745e-16
FBgn0030239	CG17333	CG17333	X	1064.53	-0.529786	0.0611156	-8.66859	4.37517e-18	3.09153e-16
FBgn0039117	twister	CG10210	3R	486.672	-0.434447	0.0503076	-8.63581	5.83114e-18	4.09801e-16
FBgn0032815	CG10462	CG10462	2L	459.784	-0.450902	0.052217	-8.63515	5.86494e-18	4.10694e-16
FBgn0034552	CG17999	CG17999	2R	168.799	-1.24459	0.144271	-8.62673	6.31333e-18	4.40507e-16
FBgn0027343	frizzled 3	CG16785	X	284.8	-0.525222	0.0612412	-8.57629	9.79858e-18	6.77616e-16
FBgn0014032	Sepiapterin reductase	CG12117	X	298.06	-0.413951	0.0485501	-8.52625	1.51167e-17	1.04354e-15
FBgn0034394	CG15096	CG15096	2R	5613.81	-1.41979	0.166545	-8.52496	1.52858e-17	1.05334e-15
FBgn0031805	CG9505	CG9505	2L	158.586	-1.43354	0.168226	-8.52151	1.57491e-17	1.08335e-15
FBgn0262022	CG42833	CG42833	3L	131.586	-0.988683	0.116331	-8.49891	1.91376e-17	1.31412e-15
FBgn0040531	CG11741	CG11741	3R	27.0985	-2.17836	0.257281	-8.46682	2.52179e-17	1.72251e-15
FBgn0265313	CG44286	CG44286	2R	1986.55	-0.520189	0.0614817	-8.46087	2.65392e-17	1.80643e-15
FBgn0050431	CG30431	CG30431	2R	781.425	-0.76431	0.0904515	-8.44994	2.9146e-17	1.9804e-15
FBgn0031522	CG3285	CG3285	2L	487.68	-1.05409	0.125032	-8.43061	3.43854e-17	2.32828e-15
FBgn0052750	CG32750	CG32750	X	84.3615	-1.41063	0.168036	-8.39484	4.66544e-17	3.13179e-15
FBgn0036569	CG5414	CG5414	3L	104.312	-0.701317	0.0837767	-8.37126	5.70062e-17	3.81354e-15
FBgn0035632	Bifunctional Phosphopantetheine adenylyltransferase - Dephospho-CoA kinase	CG10575	3L	874.574	-0.500922	0.0599218	-8.35959	6.29366e-17	4.20304e-15
FBgn0035266	Glycerol kinase	CG7995	3L	2152.55	-0.848354	0.10188	-8.32701	8.29101e-17	5.48983e-15
FBgn0037415	Osiris 8	CG15591	3R	22.6041	-1.539	0.18486	-8.32524	8.41558e-17	5.56286e-15
FBgn0036574	CG16838	CG16838	3L	140.339	-0.63832	0.0769266	-8.29778	1.06072e-16	6.95251e-15
FBgn0023514	CG14805	CG14805	X	422.862	-0.413061	0.0501151	-8.24226	1.68987e-16	1.09291e-14
FBgn0036889	CG14100	CG14100	3L	151.025	-0.444136	0.0539016	-8.23976	1.7256e-16	1.11417e-14
FBgn0010383	Cytochrome P450-18a1	CG6816	X	289.399	-1.17294	0.142536	-8.22906	1.88684e-16	1.21425e-14
FBgn0250757	CG42235	CG42235	3R	4100.18	-0.860791	0.104735	-8.21876	2.05623e-16	1.3189e-14
FBgn0035699	CG13300	CG13300	3L	95.3272	-0.619914	0.0757707	-8.18145	2.80442e-16	1.79289e-14
FBgn0034275	CG5002	CG5002	2R	822.927	-0.841215	0.102924	-8.17317	3.00382e-16	1.91722e-14
FBgn0004893	brother of odd with entrails limited	CG10021	2L	761.937	-0.462109	0.0565443	-8.17251	3.02032e-16	1.9246e-14
FBgn0000442	cGMP-dependent protein kinase 21D	CG3324	2L	286.982	-0.564989	0.0691801	-8.16692	3.16351e-16	2.00927e-14
FBgn0034808	CG9896	CG9896	2R	1964.51	-0.56222	0.0689413	-8.15506	3.49018e-16	2.21314e-14
FBgn0039938	Sox102F	CG11153	4	748.441	-0.468156	0.0574626	-8.14715	3.72598e-16	2.35499e-14
FBgn0032029	CG17292	CG17292	2L	2092.17	-0.46102	0.0566079	-8.1441	3.82114e-16	2.41122e-14
FBgn0015576	alpha-Esterase-8	CG1121	3R	1724.39	-0.731608	0.0901919	-8.11169	4.99211e-16	3.11479e-14
FBgn0264699	CG43968	CG43968	3L	62.0119	-1.37695	0.169949	-8.10217	5.39861e-16	3.36303e-14
FBgn0083956	CG34120	CG34120	X	7034.79	-0.623222	0.0770076	-8.093	5.82141e-16	3.60909e-14
FBgn0035082	CG2811	CG2811	2R	254.058	-0.392349	0.0486373	-8.06684	7.21389e-16	4.42308e-14
FBgn0026576	CG5991	CG5991	3R	2280.92	-1.04937	0.130927	-8.01492	1.10212e-15	6.70469e-14
FBgn0027518	CG7609	CG7609	3R	243.882	-0.480511	0.059958	-8.01414	1.10912e-15	6.73676e-14
FBgn0051076	CG31076	CG31076	3R	54.8813	-0.942584	0.117827	-7.99971	1.24708e-15	7.53941e-14
FBgn0051778	CG31778	CG31778	2L	455.654	-0.674517	0.0845854	-7.97438	1.53144e-15	9.21559e-14
FBgn0086680	ventral veins lacking	CG10037	3L	2203.86	-0.560897	0.0703903	-7.96838	1.60764e-15	9.64432e-14
FBgn0028658	adat	CG16889	2L	1715.61	-0.493576	0.061958	-7.9663	1.63492e-15	9.79292e-14
FBgn0037019	Peroxin 16	CG3947	3L	483.938	-0.51794	0.0651944	-7.94454	1.94914e-15	1.16392e-13
FBgn0035189	CG9119	CG9119	3L	2615.74	-1.30128	0.163921	-7.93848	2.04669e-15	1.21844e-13
FBgn0035656	CG10479	CG10479	3L	782.541	-0.700638	0.0882571	-7.9386	2.04472e-15	1.21844e-13
FBgn0028872	CG18095	CG18095	2L	536.631	-0.83964	0.105965	-7.92374	2.30466e-15	1.36992e-13
FBgn0034715	Organic anion transporting polypeptide 58Db	CG3382	2R	940.344	-0.787812	0.0998069	-7.89336	2.9415e-15	1.73785e-13
FBgn0087002	Retinoid- and fatty acid-binding glycoprotein	CG11064	4	49013	-1.03363	0.131075	-7.88574	3.12672e-15	1.84448e-13
FBgn0000212	brahma	CG5942	3L	1333.5	-0.474486	0.0602315	-7.87771	3.33448e-15	1.96406e-13
FBgn0015011	Adenosylhomocysteinase 89E	CG8956	3R	668.507	-0.779094	0.0989223	-7.87582	3.38511e-15	1.99088e-13
FBgn0035283	CG12024	CG12024	3L	969.454	-0.276611	0.0352623	-7.8444	4.35014e-15	2.53925e-13
FBgn0039627	CG11837	CG11837	3R	94.4117	-0.597578	0.0762387	-7.83825	4.56874e-15	2.65888e-13
FBgn0038700	CG3734	CG3734	3R	918.97	-0.962584	0.123275	-7.8084	5.79185e-15	3.36066e-13
FBgn0052251	Claspin	CG32251	3L	29.7441	-1.35481	0.173758	-7.7971	6.33447e-15	3.66458e-13
FBgn0033178	CG11127	CG11127	2R	385.886	-0.389198	0.0500566	-7.77516	7.53528e-15	4.32712e-13
FBgn0037788	CG3940	CG3940	3R	1693.79	-0.589327	0.0760121	-7.75306	8.97009e-15	5.13591e-13
FBgn0036551	CG17029	CG17029	3L	1354.88	-0.40173	0.0518341	-7.7503	9.16749e-15	5.24122e-13
FBgn0037877	CG6689	CG6689	3R	478.958	-0.401966	0.051875	-7.74875	9.27997e-15	5.29775e-13
FBgn0036756	cln3	CG5582	3L	929.552	-0.600362	0.0775625	-7.74037	9.91288e-15	5.64252e-13
FBgn0025620	CG13360	CG13360	X	2308.71	-0.780991	0.101233	-7.71479	1.21183e-14	6.85777e-13
FBgn0036629	CG4573	CG4573	3L	52.3822	-0.797953	0.103449	-7.71347	1.22441e-14	6.90845e-13
FBgn0051663	CG31663	CG31663	2L	1620.37	-0.675222	0.0875519	-7.71225	1.23621e-14	6.95526e-13
FBgn0036187	RIO kinase 1	CG11660	3L	171.895	-0.512726	0.0666287	-7.69528	1.41185e-14	7.932e-13
FBgn0020381	Death related ced-3/Nedd2-like protein	CG7486	X	557.395	-0.462572	0.0601308	-7.69276	1.43995e-14	8.07823e-13
FBgn0039183	Dis3	CG6413	3R	351.411	-0.409569	0.0532909	-7.68555	1.52346e-14	8.53444e-13
FBgn0038262	CG14857	CG14857	3R	266.04	-0.525075	0.0688039	-7.63146	2.32105e-14	1.29097e-12
FBgn0038959	CG13856	CG13856	3R	79.9674	-1.1636	0.152628	-7.62374	2.46428e-14	1.36868e-12
FBgn0040398	CG14629	CG14629	X	4691.03	-0.597409	0.0784458	-7.61556	2.62557e-14	1.44998e-12
FBgn0036550	CG17026	CG17026	3L	311.71	-0.588864	0.0773276	-7.61519	2.63314e-14	1.4521e-12
FBgn0022720	Zinc finger protein 30C	CG3998	2L	711.857	-0.437708	0.057651	-7.59238	3.14093e-14	1.72238e-12
FBgn0039711	CG7824	CG7824	3R	133.477	-0.615983	0.08127	-7.57946	3.46985e-14	1.89741e-12
FBgn0014092	CG4278	CG4278	2L	237.737	-0.410335	0.0542406	-7.56508	3.87614e-14	2.11364e-12
FBgn0020257	partner of paired	CG9952	2R	728.397	-0.396525	0.0525577	-7.54457	4.53795e-14	2.46073e-12
FBgn0043470	lambdaTry	CG12350	2R	1174.19	-0.710098	0.0942195	-7.53664	4.8223e-14	2.60404e-12
FBgn0032253	CG5322	CG5322	2L	585.509	-0.760911	0.101134	-7.5238	5.3208e-14	2.86528e-12
FBgn0034065	Rrp42	CG8395	2R	82.5137	-0.577376	0.0767567	-7.52216	5.38785e-14	2.89738e-12
FBgn0040001	CG17374	CG17374	3LHet	8970.53	-1.04952	0.139651	-7.51529	5.67837e-14	3.0494e-12
FBgn0033742	CG8550	CG8550	2R	196.675	-0.708788	0.0943461	-7.51264	5.79455e-14	3.10323e-12
FBgn0033199	CG17985	CG17985	2R	277.13	-0.311802	0.0415631	-7.5019	6.29007e-14	3.33648e-12
FBgn0022893	Decondensation factor 31	CG2207	2L	1278.03	-0.459479	0.0613423	-7.4904	6.86648e-14	3.63727e-12
FBgn0034859	CG3520	CG3520	2R	204.264	-0.521077	0.0699172	-7.45277	9.14e-14	4.7702e-12
FBgn0261554	CG42672	CG42672	2R	2893.72	-0.35147	0.0471812	-7.44937	9.37882e-14	4.88829e-12
FBgn0032154	mitochondrial DNA helicase	CG5924	2L	61.7805	-0.7832	0.10528	-7.43921	1.01292e-13	5.27235e-12
FBgn0037018	CG4042	CG4042	3L	340.657	-0.322903	0.0434386	-7.43355	1.05718e-13	5.49538e-12
FBgn0028920	CG8997	CG8997	2L	6089.86	-0.905933	0.122059	-7.4221	1.15274e-13	5.97616e-12
FBgn0051721	Trim9	CG31721	2L	300.991	-0.542098	0.0730374	-7.4222	1.15192e-13	5.97616e-12
FBgn0025697	scavenger receptor acting in neural tissue and majority of rhodopsin is absent	CG12789	2L	1081.53	-0.567338	0.0765831	-7.40814	1.28087e-13	6.60523e-12
FBgn0035083	Troponin C-akin-1	CG2803	2R	1535.56	-0.577797	0.0780916	-7.39896	1.37254e-13	7.04066e-12
FBgn0030594	CG9509	CG9509	X	2049.1	-0.933762	0.12624	-7.39673	1.39578e-13	7.15041e-12
FBgn0037815	Rrp46	CG4043	3R	62.5047	-0.679115	0.0918744	-7.39178	1.44881e-13	7.38325e-12
FBgn0053966	CG33966	CG33966	3L	177.163	-1.56316	0.211629	-7.38632	1.50952e-13	7.67252e-12
FBgn0030005	CG2120	CG2120	X	63.6794	-0.883014	0.119725	-7.37537	1.63895e-13	8.30872e-12
FBgn0020307	defective proventriculus	CG5799	2R	499.08	-0.571963	0.0776459	-7.3663	1.75432e-13	8.87046e-12
FBgn0033297	Maltase A8	CG8690	2R	3372.64	-1.16859	0.158753	-7.36104	1.82482e-13	9.18419e-12
FBgn0037778	mitochondrial transcription factor B2	CG3910	3R	120.486	-0.549007	0.074876	-7.33222	2.26375e-13	1.13432e-11
FBgn0030737	CG9914	CG9914	X	5668.85	-0.950593	0.129681	-7.33024	2.29747e-13	1.14827e-11
FBgn0051098	CG31098	CG31098	3R	504.05	-0.467117	0.0639102	-7.30896	2.69214e-13	1.33694e-11
FBgn0031417	CG3597	CG3597	2L	1557.06	-0.641858	0.0878753	-7.30419	2.78946e-13	1.38174e-11
FBgn0036396	CG17359	CG17359	3L	43.4959	-0.752729	0.10409	-7.2315	4.77692e-13	2.31901e-11
FBgn0003866	teashirt	CG1374	2L	401.935	-0.429947	0.0595143	-7.22427	5.03797e-13	2.44269e-11
FBgn0038717	CG17751	CG17751	3R	563.056	-1.85137	0.256312	-7.22311	5.0813e-13	2.46064e-11
FBgn0031611	CG17840	CG17840	2L	434.809	-0.540087	0.0747873	-7.22163	5.13667e-13	2.48436e-11
FBgn0025680	cryptochrome	CG3772	3R	3380.79	-0.635527	0.0881755	-7.20752	5.69788e-13	2.74216e-11
FBgn0264561	Golgi complex-localized glycoprotein 1	CG33214	3L	2370.81	-0.273477	0.0379443	-7.20733	5.70578e-13	2.74258e-11
FBgn0027844	Carbonic anhydrase 1	CG7820	2L	2446.22	-0.492429	0.0683575	-7.20372	5.85901e-13	2.81276e-11
FBgn0038986	CG5278	CG5278	3R	875.143	-0.615116	0.0853948	-7.2032	5.88144e-13	2.82005e-11
FBgn0031689	Cyp28d1	CG10833	2L	2074.7	-1.00268	0.139277	-7.1992	6.05667e-13	2.9005e-11
FBgn0020655	ADP-ribosylation factor GTPase activating protein 1	CG4237	3L	1148.51	-0.199126	0.0276699	-7.1965	6.17761e-13	2.95478e-11
FBgn0037144	CG7458	CG7458	3L	342.769	-0.456064	0.0634712	-7.18537	6.70263e-13	3.20196e-11
FBgn0011555	thetaTrypsin	CG12385	2R	1880.79	-1.06583	0.14872	-7.16671	7.68206e-13	3.64304e-11
FBgn0035674	CG13295	CG13295	3L	406.897	-0.444328	0.062064	-7.1592	8.11507e-13	3.8437e-11
FBgn0031926	CG6739	CG6739	2L	93.5378	-1.08927	0.152174	-7.15806	8.18273e-13	3.87104e-11
FBgn0030367	Cyp311a1	CG1488	X	477.417	-0.671753	0.0938799	-7.15546	8.33935e-13	3.93557e-11
FBgn0030484	Glutathione S transferase T4	CG1681	X	4897.97	-0.583539	0.0817502	-7.13808	9.46447e-13	4.46113e-11
FBgn0036759	CG5577	CG5577	3L	937.637	-0.526548	0.0739795	-7.11748	1.09918e-12	5.15607e-11
FBgn0033047	CG7882	CG7882	2R	1856.39	-0.789003	0.110883	-7.11565	1.11384e-12	5.21855e-11
FBgn0040383	CG5254	CG5254	X	1098.29	-0.631573	0.0888864	-7.1054	1.19974e-12	5.60081e-11
FBgn0037670	CG8436	CG8436	3R	142.184	-0.60881	0.0857885	-7.09664	1.27829e-12	5.94609e-11
FBgn0031229	CG3436	CG3436	2L	412.216	-0.38335	0.0540739	-7.08937	1.34729e-12	6.23724e-11
FBgn0011576	Cytochrome P450-4d2	CG3466	X	605.619	-0.621417	0.0878042	-7.0773	1.46986e-12	6.77887e-11
FBgn0000157	Distal-less	CG3629	2R	368.308	-0.416897	0.0590982	-7.05432	1.73446e-12	7.94463e-11
FBgn0034528	CG11180	CG11180	2R	185.045	-0.633722	0.0898446	-7.05353	1.7443e-12	7.98033e-11
FBgn0037377	CG1218	CG1218	3R	198.057	-0.40642	0.0576353	-7.05158	1.76901e-12	8.08387e-11
FBgn0036463	Reversion-inducing-cysteine-rich protein with kazal motifs	CG5392	3L	207.583	-0.482363	0.0684218	-7.04984	1.79123e-12	8.17581e-11
FBgn0033543	CG12338	CG12338	2R	1242.34	-0.678542	0.0962854	-7.04719	1.82568e-12	8.31355e-11
FBgn0034642	CG15674	CG15674	2R	141.385	-0.742875	0.105446	-7.04508	1.85348e-12	8.42049e-11
FBgn0261436	Dihydropterin deaminase	CG18143	3R	951.355	-0.746808	0.106178	-7.03353	2.01376e-12	9.12731e-11
FBgn0003308	rosy	CG7642	3R	1064.7	-1.008	0.143318	-7.03333	2.01663e-12	9.12971e-11
FBgn0037782	Niemann-Pick type C-2d	CG12813	3R	780.345	-1.07526	0.152957	-7.02982	2.06797e-12	9.32957e-11
FBgn0036768	CG7402	CG7402	3L	158.089	-0.957587	0.136443	-7.01824	2.24683e-12	1.00781e-10
FBgn0035482	CG14985	CG14985	3L	140.309	-0.475083	0.0677737	-7.00984	2.38589e-12	1.06896e-10
FBgn0004364	18 wheeler	CG8896	2R	972.912	-0.552137	0.0788267	-7.00445	2.47957e-12	1.10965e-10
FBgn0035916	GTPase activating protein%2C SECIS-dependent read-through	CG5978	3L	216.657	-0.49551	0.0709103	-6.98785	2.79135e-12	1.24204e-10
FBgn0027521	CG3679	CG3679	X	1423.46	-0.778003	0.111402	-6.98377	2.87357e-12	1.27571e-10
FBgn0030208	Protein phosphatase 4 regulatory subunit 2-related protein	CG2890	X	782.395	-0.344548	0.0495083	-6.9594	3.41718e-12	1.51187e-10
FBgn0039873	Sodium-dependent multivitamin transporter	CG2191	3R	1708.39	-1.47071	0.211373	-6.95788	3.45427e-12	1.52654e-10
FBgn0031702	fuseless	CG14021	2L	1690.85	-0.671852	0.0967309	-6.94558	3.76904e-12	1.66188e-10
FBgn0037000	Zinc transporter 77C	CG5130	3L	409.909	-0.620712	0.0893792	-6.9447	3.79272e-12	1.67043e-10
FBgn0032022	CG14275	CG14275	2L	724.122	-0.606045	0.0875731	-6.92045	4.50215e-12	1.9784e-10
FBgn0031314	Integrator 14	CG4785	2L	138.137	-0.551468	0.0798444	-6.90678	4.95777e-12	2.17616e-10
FBgn0038857	Bride of doubletime	CG17282	3R	205.434	-0.542357	0.0787435	-6.88764	5.6725e-12	2.47593e-10
FBgn0039691	Integrator 11	CG1972	3R	468.011	-0.318744	0.0463346	-6.87919	6.01954e-12	2.62447e-10
FBgn0264002	Myosuppressin receptor 2	CG43745	3L	264.454	-0.742599	0.107991	-6.87647	6.13556e-12	2.66907e-10
FBgn0033375	CG8078	CG8078	2R	179.657	-0.405087	0.058917	-6.87555	6.17493e-12	2.68021e-10
FBgn0263239	dendritic arbor reduction 1	CG12029	3L	163.478	-0.598116	0.0870628	-6.86994	6.42294e-12	2.78475e-10
FBgn0047178	CG32147	CG32147	3L	175.522	-0.44471	0.0648556	-6.85692	7.03604e-12	3.03704e-10
FBgn0261882	lethal (2) 35Bc	CG4103	2L	55.2614	-0.626893	0.0915792	-6.84536	7.62819e-12	3.27449e-10
FBgn0020407	asunder	CG6814	3R	165.314	-0.444159	0.0649349	-6.84008	7.91515e-12	3.39019e-10
FBgn0027296	lethal (1) G0144	CG3073	X	378.509	-0.335057	0.0490296	-6.83378	8.27047e-12	3.53073e-10
FBgn0030260	CG1537	CG1537	X	49.3454	-0.759148	0.111109	-6.83244	8.3485e-12	3.56014e-10
FBgn0036752	Adenosine deaminase-related growth factor A	CG5992	3L	1044.57	-0.583916	0.0855001	-6.82942	8.52574e-12	3.63174e-10
FBgn0035249	CG17249	CG17249	3L	185.31	-0.36066	0.0528954	-6.81836	9.20871e-12	3.9141e-10
FBgn0032803	CG13082	CG13082	2L	147.326	-1.14622	0.168132	-6.8174	9.27055e-12	3.9318e-10
FBgn0259992	CG42489	CG42489	3R	141.821	-0.526511	0.0772476	-6.81588	9.36886e-12	3.96917e-10
FBgn0036124	CG7839	CG7839	3L	400.688	-0.459609	0.0674969	-6.80934	9.80485e-12	4.14037e-10
FBgn0033557	CG12325	CG12325	2R	158.805	-0.497108	0.0731022	-6.80017	1.04493e-11	4.39819e-10
FBgn0037347	CG1427	CG1427	3R	817.593	-0.307932	0.0453544	-6.78945	1.12559e-11	4.72748e-10
FBgn0051102	CG31102	CG31102	3R	522.16	-0.63705	0.0940104	-6.77638	1.23227e-11	5.15883e-10
FBgn0031816	CG16947	CG16947	2L	177.622	-0.710416	0.10515	-6.75621	1.4165e-11	5.91737e-10
FBgn0033540	Elongator complex protein 2	CG11887	2R	242.202	-0.394085	0.0583582	-6.75286	1.44957e-11	6.04904e-10
FBgn0031344	CG7420	CG7420	2L	197.928	-0.39946	0.0592598	-6.74082	1.57491e-11	6.56506e-10
FBgn0033117	CG3358	CG3358	2R	162.266	-0.442832	0.0657709	-6.73294	1.66265e-11	6.90862e-10
FBgn0031630	CG15629	CG15629	2L	268.817	-0.846234	0.125743	-6.72985	1.69834e-11	7.04938e-10
FBgn0015001	iotaTrypsin	CG7754	2R	417.98	-1.02482	0.152373	-6.72572	1.74722e-11	7.23685e-10
FBgn0015925	capsuleen	CG3730	2R	206.67	-0.439914	0.0654136	-6.72512	1.75447e-11	7.25915e-10
FBgn0033812	Peroxin 13	CG4663	2R	1066.58	-0.267406	0.0398049	-6.71793	1.84318e-11	7.60195e-10
FBgn0037017	CG4074	CG4074	3L	109.575	-0.488089	0.0726539	-6.718	1.84232e-11	7.60195e-10
FBgn0261444	CG3638	CG3638	X	3207.93	-0.431594	0.0642568	-6.7167	1.85882e-11	7.65835e-10
FBgn0039378	alpha4GT2	CG5878	3R	160.481	-0.829261	0.123736	-6.70186	2.05781e-11	8.46921e-10
FBgn0025878	wrapper	CG10382	2R	264.251	-0.542689	0.0810043	-6.69951	2.09116e-11	8.5974e-10
FBgn0039349	Succinic semialdehyde dehydrogenase	CG4685	3R	2119.41	-0.300459	0.045002	-6.67658	2.44589e-11	9.96111e-10
FBgn0039644	CG11897	CG11897	3R	1376.16	-0.407865	0.0610952	-6.67589	2.45728e-11	9.99706e-10
FBgn0030926	persephone	CG6367	X	643.168	-0.718025	0.107589	-6.6738	2.49259e-11	1.01301e-09
FBgn0031461	dawdle	CG16987	2L	818.738	-1.03798	0.155868	-6.65935	2.75042e-11	1.11547e-09
FBgn0034488	CG11208	CG11208	2R	1418.26	-0.544485	0.0818144	-6.65513	2.83051e-11	1.14556e-09
FBgn0026143	CDC45L	CG3658	X	205.746	-0.532298	0.0799961	-6.65406	2.85126e-11	1.15233e-09
FBgn0039293	CG11851	CG11851	3R	244.698	-0.527225	0.0792349	-6.65396	2.85315e-11	1.15233e-09
FBgn0035610	Leucokinin receptor	CG10626	3L	81.8709	-0.562822	0.0846319	-6.65023	2.92627e-11	1.17941e-09
FBgn0051288	CG31288	CG31288	3R	1662.94	-1.00105	0.150536	-6.64994	2.93215e-11	1.18056e-09
FBgn0033454	CG1671	CG1671	2R	267.813	-0.377189	0.0567909	-6.64172	3.10039e-11	1.24444e-09
FBgn0039566	CG4849	CG4849	3R	342.606	-0.38038	0.0575517	-6.60936	3.85977e-11	1.54288e-09
FBgn0041174	von Hippel-Lindau	CG13221	2R	182.808	-0.409982	0.0620374	-6.60863	3.87885e-11	1.54892e-09
FBgn0036553	CG17027	CG17027	3L	842.348	-0.492428	0.0745503	-6.60531	3.96685e-11	1.58243e-09
FBgn0259916	CG42445	CG42445	3L	181.88	-0.440794	0.0668427	-6.5945	4.26683e-11	1.69515e-09
FBgn0030511	CG11158	CG11158	X	246.676	-0.410295	0.0622503	-6.59105	4.36714e-11	1.73324e-09
FBgn0061356	CG18003	CG18003	2R	1150.12	-0.812843	0.123415	-6.58627	4.5102e-11	1.78637e-09
FBgn0034177	CG6796	CG6796	2R	82.6471	-0.741732	0.112688	-6.58218	4.636e-11	1.83433e-09
FBgn0039690	CG1969	CG1969	3R	627.815	-0.404112	0.0614313	-6.57826	4.75971e-11	1.88137e-09
FBgn0039696	CG7837	CG7837	3R	319.327	-0.400638	0.0609838	-6.56958	5.04581e-11	1.99243e-09
FBgn0011746	anachronism	CG8084	2R	626.459	-0.497428	0.075745	-6.56714	5.12893e-11	2.0232e-09
FBgn0036939	CG7365	CG7365	3L	346.648	-0.605774	0.0925721	-6.54381	5.99705e-11	2.35372e-09
FBgn0037920	CG14710	CG14710	3R	100.216	-0.490747	0.0750149	-6.542	6.0703e-11	2.38007e-09
FBgn0038790	Metallothionein C	CG5097	3R	2296.6	-1.3583	0.20764	-6.54164	6.08472e-11	2.38333e-09
FBgn0035112	CG13877	CG13877	3L	108.196	-0.681145	0.104153	-6.53986	6.15761e-11	2.40945e-09
FBgn0011770	GIP-like	CG2227	X	1963.95	-0.618363	0.0945583	-6.53949	6.173e-11	2.41305e-09
FBgn0037612	CG8112	CG8112	3R	340.543	-0.861984	0.131841	-6.53808	6.23125e-11	2.43337e-09
FBgn0033766	CG8771	CG8771	2R	294.955	-0.368195	0.0563334	-6.53599	6.31884e-11	2.46511e-09
FBgn0014022	Rlb1	CG8161	3R	138.326	-0.544582	0.0833583	-6.53303	6.44527e-11	2.5094e-09
FBgn0030615	Cyp4s3	CG9081	X	297.216	-0.919159	0.140693	-6.5331	6.44222e-11	2.5094e-09
FBgn0033782	sugarbabe	CG3850	2R	819.423	-1.01223	0.155019	-6.52973	6.58886e-11	2.56019e-09
FBgn0016122	Angiotensin-converting enzyme-related	CG10593	2L	6178.96	-0.438477	0.0671809	-6.52682	6.71815e-11	2.60782e-09
FBgn0037880	CG17726	CG17726	3R	380.382	-0.277208	0.0425197	-6.51952	7.05344e-11	2.73524e-09
FBgn0001148	gooseberry	CG3388	2R	41.2925	-0.814938	0.125224	-6.50783	7.62454e-11	2.95083e-09
FBgn0038237	Phosphodiesterase 6	CG8279	3R	1053.07	-0.412271	0.0633525	-6.50758	7.63717e-11	2.95279e-09
FBgn0032051	CG13097	CG13097	2L	242.8	-0.388597	0.0597305	-6.50584	7.72613e-11	2.98422e-09
FBgn0037955	CG6950	CG6950	3R	1704.24	-0.368008	0.0565977	-6.50217	7.91693e-11	3.05488e-09
FBgn0259715	CG42369	CG42369	2L	3213.65	-0.85769	0.132	-6.49767	8.1575e-11	3.1446e-09
FBgn0085377	CG34348	CG34348	X	325.582	-0.293648	0.0452104	-6.49514	8.29556e-11	3.19149e-09
FBgn0035063	Exu-associated protein	CG3594	2R	100.835	-0.566258	0.0873021	-6.48619	8.80325e-11	3.38014e-09
FBgn0039031	CG17244	CG17244	3R	785.137	-0.600976	0.0927414	-6.48013	9.16464e-11	3.51543e-09
FBgn0034786	CG13531	CG13531	2R	863.741	-0.384725	0.0594699	-6.46924	9.84986e-11	3.76714e-09
FBgn0032779	CG16771	CG16771	2L	731.339	-0.400005	0.0618565	-6.46665	1.00197e-10	3.82833e-09
FBgn0031682	CG5828	CG5828	2L	523.188	-0.337863	0.0522485	-6.46646	1.00327e-10	3.82956e-09
FBgn0010414	Serotonin transporter	CG4545	2R	248.108	-0.473606	0.0733571	-6.45617	1.07388e-10	4.09102e-09
FBgn0029866	CG3842	CG3842	X	671.452	-0.634357	0.09834	-6.45066	1.11365e-10	4.23014e-09
FBgn0030788	SIN3-associated polypeptide 30	CG4756	X	390.524	-0.277682	0.043152	-6.43497	1.23498e-10	4.68188e-09
FBgn0039182	CG5728	CG5728	3R	423.441	-0.405564	0.0631446	-6.42278	1.33808e-10	5.06285e-09
FBgn0263773	fledgling of Klp38B	CG43690	2L	4293.61	-0.568691	0.0886461	-6.4153	1.40546e-10	5.2972e-09
FBgn0038105	yellow-f2	CG8063	3R	938.161	-0.641045	0.10007	-6.40596	1.49422e-10	5.6263e-09
FBgn0033100	CG3420	CG3420	2R	308.985	-0.406241	0.0634391	-6.40365	1.51711e-10	5.69595e-09
FBgn0037652	CG11980	CG11980	3R	464.865	-0.356696	0.0557125	-6.40244	1.52915e-10	5.73564e-09
FBgn0033483	eiger	CG12919	2R	821.875	-0.351041	0.0548316	-6.40216	1.53192e-10	5.7405e-09
FBgn0261285	Phosphopantothenoylcysteine synthetase	CG5629	3R	1080.07	-0.30018	0.0470255	-6.38336	1.73249e-10	6.4734e-09
FBgn0040250	Ugt86Dj	CG15902	3R	100.232	-1.04188	0.163468	-6.37363	1.84605e-10	6.88449e-09
FBgn0029894	CG14440	CG14440	X	340.187	-0.332217	0.0522384	-6.35964	2.0223e-10	7.52735e-09
FBgn0000251	caudal	CG1759	2L	1273.47	-0.480719	0.0756322	-6.35601	2.07062e-10	7.69986e-09
FBgn0033667	CG13183	CG13183	2R	32.8651	-1.36969	0.215621	-6.35229	2.12128e-10	7.87322e-09
FBgn0266369	Microsomal triacylglycerol transfer protein	CG9342	2L	1283.81	-0.573729	0.0903314	-6.35138	2.13394e-10	7.91264e-09
FBgn0039229	Scaffold attachment factor B	CG6995	3R	2563.91	-0.274955	0.043332	-6.34533	2.21954e-10	8.21442e-09
FBgn0034025	GalNAc-T1	CG8182	2R	516.323	-0.311712	0.0491685	-6.33968	2.3025e-10	8.51336e-09
FBgn0035484	CG11594	CG11594	3L	3396.05	-0.844437	0.133306	-6.3346	2.37963e-10	8.78185e-09
FBgn0039471	CG6295	CG6295	3R	8484.82	-0.983106	0.155218	-6.3337	2.39343e-10	8.82441e-09
FBgn0031929	CG18585	CG18585	2L	578.541	-0.59735	0.0943162	-6.33348	2.39695e-10	8.82902e-09
FBgn0039849	CG11334	CG11334	3R	1174.68	-0.506214	0.0799597	-6.33086	2.43802e-10	8.97184e-09
FBgn0029914	CG4558	CG4558	X	270.927	-0.303571	0.0479884	-6.32592	2.51731e-10	9.25485e-09
FBgn0033380	Phosphorylated adaptor for RNA export	CG8069	2R	282.812	-0.376298	0.059638	-6.30971	2.79567e-10	1.02396e-08
FBgn0037070	CG11309	CG11309	3L	2174.81	-0.43344	0.0687095	-6.3083	2.82116e-10	1.03232e-08
FBgn0043002	Chromatin accessibility complex 14kD protein	CG13399	2L	63.6367	-0.647787	0.102765	-6.30358	2.90853e-10	1.06329e-08
FBgn0052075	CG32075	CG32075	3L	156.466	-0.526331	0.0835629	-6.29862	3.00311e-10	1.09684e-08
FBgn0004919	goliath	CG2679	2R	940.857	-0.623726	0.0992457	-6.28466	3.28568e-10	1.19892e-08
FBgn0038407	CG6126	CG6126	3R	1810.23	-0.541975	0.0863132	-6.27917	3.40393e-10	1.23859e-08
FBgn0034588	CG9394	CG9394	2R	1699.41	-0.551516	0.0879303	-6.27219	3.56003e-10	1.29418e-08
FBgn0038129	CG8449	CG8449	3R	688.459	-0.58975	0.0943119	-6.25318	4.02171e-10	1.45657e-08
FBgn0037709	CG8199	CG8199	3R	526.374	-0.293358	0.0469847	-6.24368	4.27394e-10	1.54076e-08
FBgn0002868	Metallothionein A	CG9470	3R	12691.3	-0.534685	0.0856616	-6.24182	4.32502e-10	1.55773e-08
FBgn0034784	CG9826	CG9826	2R	25.6456	-2.18008	0.350154	-6.22606	4.78307e-10	1.71793e-08
FBgn0003575	suppressor of sable	CG6222	X	1149.54	-0.337243	0.0542874	-6.21218	5.22553e-10	1.8734e-08
FBgn0262564	CG43104	CG43104	2R	71.0026	-1.068	0.172309	-6.19816	5.71257e-10	2.03862e-08
FBgn0021767	optomotor-blind-related-gene-1	CG11202	X	164.702	-0.642864	0.10375	-6.1963	5.78052e-10	2.06098e-08
FBgn0000719	folded gastrulation	CG9559	X	731.382	-0.367768	0.0594424	-6.18697	6.13322e-10	2.18273e-08
FBgn0038481	CG17475	CG17475	3R	811.139	-0.770959	0.12472	-6.18151	6.34926e-10	2.25755e-08
FBgn0051357	CG31357	CG31357	3R	700.752	-0.358318	0.0579755	-6.18051	6.38969e-10	2.26985e-08
FBgn0086130	DEAD box protein 21E2	CG3561	2L	124.264	-0.487451	0.0789202	-6.17651	6.55326e-10	2.32584e-08
FBgn0002985	odd skipped	CG3851	2L	269.947	-0.720151	0.116847	-6.16321	7.12869e-10	2.52546e-08
FBgn0004643	Zeste-white 10	CG9900	X	401.659	-0.327201	0.0531377	-6.15761	7.38532e-10	2.60926e-08
FBgn0036552	CG17028	CG17028	3L	185.999	-0.640817	0.104074	-6.15732	7.39874e-10	2.61163e-08
FBgn0013307	Ornithine decarboxylase 1	CG8721	2R	876.643	-0.887606	0.144257	-6.15294	7.60617e-10	2.68242e-08
FBgn0003076	phosphoglucose mutase	CG5165	3L	8432.45	-0.411099	0.0668535	-6.14926	7.78455e-10	2.74036e-08
FBgn0037845	CG14694	CG14694	3R	495.851	-0.600612	0.0977676	-6.14326	8.08438e-10	2.84333e-08
FBgn0037619	CG8159	CG8159	3R	68.8979	-0.770804	0.125554	-6.13923	8.29245e-10	2.91126e-08
FBgn0014411	Vacuolar protein sorting 26	CG14804	X	1422.43	-0.245465	0.0399998	-6.13667	8.42705e-10	2.95584e-08
FBgn0035064	mitochondrial tyrosyl-tRNA synthetase	CG16912	2R	210.923	-0.370871	0.0604524	-6.13492	8.52046e-10	2.98592e-08
FBgn0004861	polyhomeotic proximal	CG18412	X	553.788	-0.435974	0.0711885	-6.12422	9.11288e-10	3.18207e-08
FBgn0039136	CG5902	CG5902	3R	1101.27	-0.227574	0.0371589	-6.12433	9.1065e-10	3.18207e-08
FBgn0030425	CG3775	CG3775	X	997.101	-0.703637	0.114928	-6.12241	9.2173e-10	3.21565e-08
FBgn0035476	CG12766	CG12766	3L	391.449	-1.46412	0.239382	-6.11624	9.58092e-10	3.33057e-08
FBgn0035876	Peroxin 2	CG7081	3L	243.341	-0.589536	0.0964381	-6.1131	9.77151e-10	3.39379e-08
FBgn0039068	CG13827	CG13827	3R	154.073	-0.753141	0.12322	-6.11217	9.82857e-10	3.40753e-08
FBgn0034262	swi2	CG14485	2R	291.406	-0.647254	0.106021	-6.10496	1.02828e-09	3.55868e-08
FBgn0050043	CG30043	CG30043	2R	138.581	-0.941261	0.154404	-6.09609	1.08698e-09	3.74516e-08
FBgn0052573	CG32573	CG32573	X	611.128	-0.377728	0.0620001	-6.09238	1.11244e-09	3.82611e-08
FBgn0038183	CG9286	CG9286	3R	251.137	-0.35931	0.0590459	-6.08527	1.16292e-09	3.98217e-08
FBgn0050089	CG30089	CG30089	2R	658.246	-0.296079	0.0487168	-6.07755	1.22032e-09	4.16405e-08
FBgn0016983	smallminded	CG8571	3L	1080.26	-0.247177	0.0406809	-6.076	1.23214e-09	4.20071e-08
FBgn0028533	CG7953	CG7953	2L	4091.63	-0.81522	0.134365	-6.0672	1.30157e-09	4.42918e-08
FBgn0038983	CG5326	CG5326	3R	3019.77	-0.419082	0.0690748	-6.06708	1.30257e-09	4.42918e-08
FBgn0034988	cytosolic 5'-nucleotidase IIIB	CG3362	2R	456.834	-0.306146	0.050565	-6.0545	1.4085e-09	4.77155e-08
FBgn0053051	CG33051	CG33051	3L	79.0202	-0.540144	0.089215	-6.0544	1.40938e-09	4.77155e-08
FBgn0032925	CG9246	CG9246	2L	252.903	-0.4395	0.072607	-6.05313	1.42057e-09	4.80107e-08
FBgn0040342	CG3706	CG3706	X	268.753	-0.854589	0.141264	-6.04958	1.45224e-09	4.89961e-08
FBgn0028534	CG7916	CG7916	2L	3565.03	-1.16101	0.192398	-6.0344	1.59554e-09	5.3645e-08
FBgn0040992	CG10570	CG10570	2L	16081.2	-0.59883	0.0992985	-6.0306	1.63351e-09	5.48269e-08
FBgn0086711	moladietz	CG4482	2L	299.235	-0.427763	0.0709624	-6.02801	1.65986e-09	5.56632e-08
FBgn0005427	erect wing	CG3114	X	1016.89	-0.248561	0.0412413	-6.02698	1.67047e-09	5.59227e-08
FBgn0030509	CG11162	CG11162	X	101.485	-1.15796	0.192435	-6.01744	1.77194e-09	5.92177e-08
FBgn0039157	Myosin 95E	CG5501	3R	602.117	-0.285018	0.047386	-6.01481	1.80096e-09	6.0136e-08
FBgn0025595	Adipokinetic hormone receptor	CG11325	2L	1773.37	-0.718484	0.119858	-5.99446	2.04166e-09	6.79984e-08
FBgn0039840	CG11340	CG11340	3R	592.333	-0.82557	0.137945	-5.98479	2.16664e-09	7.19759e-08
FBgn0040349	CG3699	CG3699	X	3087.97	-0.938996	0.157018	-5.9802	2.22868e-09	7.39739e-08
FBgn0030305	CG1749	CG1749	X	488.36	-0.375636	0.0628406	-5.97759	2.26463e-09	7.51032e-08
FBgn0034390	CG15093	CG15093	2R	1936.14	-0.460203	0.0770312	-5.97424	2.31161e-09	7.65959e-08
FBgn0032715	CG17597	CG17597	2L	2271.59	-0.542864	0.090905	-5.97178	2.34684e-09	7.75651e-08
FBgn0033581	CG12391	CG12391	2R	491.075	-0.312417	0.052364	-5.96627	2.42744e-09	8.00931e-08
FBgn0039020	CG17141	CG17141	3R	162.444	-0.337262	0.05653	-5.96607	2.43041e-09	8.01234e-08
FBgn0051548	CG31548	CG31548	3R	1006.59	-0.343877	0.0576765	-5.96217	2.48904e-09	8.19869e-08
FBgn0042110	CG18765	CG18765	3R	24.4643	-1.15696	0.194367	-5.95243	2.64186e-09	8.68001e-08
FBgn0052687	CG32687	CG32687	X	2480.83	-0.444989	0.0747942	-5.94951	2.68942e-09	8.82138e-08
FBgn0032787	CG10195	CG10195	2L	251.974	-0.630399	0.105985	-5.94802	2.71399e-09	8.88699e-08
FBgn0052452	CG32452	CG32452	3L	106.328	-0.479456	0.0806682	-5.94355	2.7891e-09	9.11762e-08
FBgn0010622	lethal (2) 06496	CG9893	2R	389.593	-0.384388	0.0646752	-5.94336	2.79237e-09	9.12065e-08
FBgn0025621	CG16989	CG16989	X	804.974	-0.255315	0.0429631	-5.94266	2.8044e-09	9.14799e-08
FBgn0015036	Cytochrome P450-4ae1	CG10755	X	164.867	-0.575804	0.0969854	-5.93701	2.90266e-09	9.44127e-08
FBgn0032524	CG9267	CG9267	2L	352.315	-0.292299	0.0492496	-5.93504	2.93765e-09	9.54712e-08
FBgn0027843	Carbonic anhydrase 2	CG6906	3L	2943.83	-0.595112	0.100274	-5.93483	2.94153e-09	9.55174e-08
FBgn0004646	optic ganglion reduced	CG3039	X	1758.69	-0.360438	0.0607411	-5.93401	2.95622e-09	9.59147e-08
FBgn0262115	CG17683	CG17683	2R	1088.18	-0.406306	0.0684971	-5.93172	2.9977e-09	9.70987e-08
FBgn0028327	lethal (1) G0320	CG32701	X	3437.49	-0.355718	0.0599822	-5.9304	3.02204e-09	9.78056e-08
FBgn0031874	CG13775	CG13775	2L	54.3034	-0.608821	0.102674	-5.92963	3.03612e-09	9.81795e-08
FBgn0039483	CG14259	CG14259	3R	886.552	-0.573085	0.0968605	-5.91661	3.28652e-09	1.05925e-07
FBgn0037622	CG8202	CG8202	3R	292.382	-0.307981	0.0520879	-5.91272	3.36495e-09	1.08274e-07
FBgn0037881	GCC88 ortholog (H. sapiens)	CG10703	3R	759.888	-0.221433	0.0374525	-5.91239	3.37187e-09	1.08407e-07
FBgn0050339	CG30339	CG30339	2R	271.773	-0.862673	0.14596	-5.91035	3.4138e-09	1.09664e-07
FBgn0027611	Lysosomal alpha-mannosidase	CG6206	2L	7012.84	-0.666784	0.11303	-5.89916	3.65351e-09	1.17075e-07
FBgn0023550	CG18031	CG18031	X	1120.38	-0.865236	0.146693	-5.89826	3.67358e-09	1.17621e-07
FBgn0031308	CG4749	CG4749	2L	97.5706	-0.624344	0.106063	-5.88655	3.94337e-09	1.25845e-07
FBgn0015808	Sterol carrier protein X-related thiolase	CG17320	2L	1954.31	-0.356086	0.0605321	-5.88259	4.03884e-09	1.28786e-07
FBgn0000565	Ecdysone-induced protein 28/29kD	CG7266	3L	1679.63	-0.842061	0.143222	-5.8794	4.11754e-09	1.31188e-07
FBgn0003512	Serendipity delta	CG17958	3R	367.713	-0.350184	0.0596529	-5.87035	4.34882e-09	1.38331e-07
FBgn0053514	CG33514	CG33514	3L	446.678	-0.688044	0.117448	-5.85827	4.67702e-09	1.48286e-07
FBgn0003651	seven up	CG11502	3R	1361.5	-0.407195	0.069551	-5.85463	4.78078e-09	1.51206e-07
FBgn0051104	CG31104	CG31104	3R	1263.97	-0.911003	0.155711	-5.85061	4.89771e-09	1.54779e-07
FBgn0043792	CG30427	CG30427	2R	3048.41	-0.539286	0.0922808	-5.84396	5.09735e-09	1.60178e-07
FBgn0033400	CG2063	CG2063	2R	342.592	-0.323093	0.0553604	-5.83619	5.34089e-09	1.67291e-07
FBgn0039049	CG6726	CG6726	3R	3805.15	-0.617817	0.10588	-5.83505	5.37759e-09	1.68305e-07
FBgn0030941	wengen	CG6531	X	974.56	-0.268626	0.0460453	-5.83395	5.41287e-09	1.69273e-07
FBgn0011554	etaTrypsin	CG12386	2R	185.02	-0.691785	0.118627	-5.83161	5.48946e-09	1.71393e-07
FBgn0033450	Lsm11	CG12924	2R	46.5209	-0.791114	0.136223	-5.80749	6.34175e-09	1.97055e-07
FBgn0035336	CG9004	CG9004	3L	263.719	-0.524048	0.0904	-5.79699	6.75161e-09	2.09123e-07
FBgn0032881	CG9319	CG9319	2L	530.605	-0.391793	0.0675905	-5.79657	6.7683e-09	2.09473e-07
FBgn0052447	CG32447	CG32447	3L	27.9897	-0.911489	0.157451	-5.78902	7.07995e-09	2.18944e-07
FBgn0039800	Niemann-Pick type C-2g	CG11314	3R	3380.06	-0.468408	0.0809283	-5.78794	7.12554e-09	2.20005e-07
FBgn0015277	Phosphotidylinositol 3 kinase 59F	CG5373	2R	708.545	-0.492488	0.0851105	-5.78645	7.18874e-09	2.2178e-07
FBgn0034938	CG3803	CG3803	2R	315.187	-0.293058	0.0506954	-5.78077	7.4361e-09	2.29048e-07
FBgn0004828	Histone H3.3B	CG8989	X	7006.06	-0.160398	0.0277743	-5.77507	7.69231e-09	2.36379e-07
FBgn0037332	Holocarboxylase synthetase	CG14670	3R	686.511	-0.207702	0.036005	-5.76869	7.98897e-09	2.45302e-07
FBgn0033348	Spitting Image	CG8247	2R	38.7842	-0.709157	0.123125	-5.75965	8.42897e-09	2.58017e-07
FBgn0027538	beta4GalNAcTA	CG8536	2R	454.231	-0.290549	0.0505331	-5.74968	8.94109e-09	2.72815e-07
FBgn0029849	ER GDP-fucose transporter	CG3774	X	1116.77	-0.277516	0.048275	-5.74864	8.99651e-09	2.74077e-07
FBgn0265187	CG44252	CG44252	2R	1514.9	-0.32984	0.0573843	-5.74791	9.03517e-09	2.74824e-07
FBgn0015872	Drip	CG9023	2R	2043.06	-0.408679	0.0711925	-5.74047	9.44131e-09	2.86614e-07
FBgn0067628	CG33331	CG33331	3R	61.4235	-0.48747	0.0849172	-5.74053	9.43797e-09	2.86614e-07
FBgn0030519	CG11151	CG11151	X	5794.22	-0.296621	0.0517113	-5.7361	9.68816e-09	2.9354e-07
FBgn0037288	CG14661	CG14661	3R	3492.27	-0.581308	0.101419	-5.73174	9.94037e-09	3.00947e-07
FBgn0266539	CG45100	CG45100	3R	399.624	-0.264436	0.0462259	-5.72052	1.06198e-08	3.2077e-07
FBgn0033378	tsunagi	CG8781	2R	462.66	-0.26998	0.0472127	-5.71838	1.07542e-08	3.24494e-07
FBgn0004795	retained	CG5403	2R	1016.26	-0.300588	0.0525848	-5.71626	1.08894e-08	3.27895e-07
FBgn0035121	Tudor-SN	CG7008	3L	3369.23	-0.273728	0.0479578	-5.70769	1.14522e-08	3.4431e-07
FBgn0005592	breathless	CG32134	3L	211.726	-0.574998	0.100762	-5.70652	1.15308e-08	3.46406e-07
FBgn0027086	Isoleucyl-tRNA synthetase	CG11471	3L	1240.77	-0.254971	0.0447816	-5.69365	1.24349e-08	3.73278e-07
FBgn0037440	CG1041	CG1041	3R	944.489	-0.369267	0.0649125	-5.68869	1.28015e-08	3.83985e-07
FBgn0035152	CG3386	CG3386	3L	155.806	-0.516953	0.0909557	-5.68357	1.31913e-08	3.95068e-07
FBgn0029838	CG4666	CG4666	X	3125.4	-0.420843	0.0740481	-5.68338	1.3206e-08	3.95204e-07
FBgn0032430	CG6388	CG6388	2L	261.627	-0.329086	0.0579763	-5.67621	1.37713e-08	4.10858e-07
FBgn0050291	CG30291	CG30291	2R	782.771	-0.274704	0.0484604	-5.66862	1.43955e-08	4.28498e-07
FBgn0028500	RIC1 homolog	CG9063	3L	1719.02	-0.205648	0.0362898	-5.66683	1.45462e-08	4.32323e-07
FBgn0023023	Collapsin Response Mediator Protein	CG1411	3R	1151.05	-0.253976	0.0448395	-5.66411	1.47789e-08	4.38567e-07
FBgn0033101	CG9436	CG9436	2R	1842.02	-0.475325	0.083991	-5.65923	1.5205e-08	4.50184e-07
FBgn0029906	CG4542	CG4542	X	257.421	-0.380538	0.0672515	-5.65844	1.52758e-08	4.51593e-07
FBgn0036501	CG7272	CG7272	3L	1606.89	-0.410783	0.0726441	-5.65474	1.56085e-08	4.6073e-07
FBgn0032068	CG9466	CG9466	2L	3375.22	-1.20844	0.213833	-5.65132	1.5922e-08	4.69626e-07
FBgn0039215	CG6695	CG6695	3R	804.712	-0.273941	0.0485192	-5.64604	1.64183e-08	4.83168e-07
FBgn0263667	Lost PHDs of trr	CG5591	2R	593.014	-0.308319	0.0546068	-5.64616	1.64072e-08	4.83168e-07
FBgn0038549	CG17802	CG17802	3R	91.5045	-0.584863	0.103703	-5.6398	1.70251e-08	4.99514e-07
FBgn0039165	CG6204	CG6204	3R	430.632	-0.234161	0.0415192	-5.63983	1.70219e-08	4.99514e-07
FBgn0031640	Mon1 ortholog	CG11926	2L	485.714	-0.240534	0.0426683	-5.63729	1.72745e-08	5.0645e-07
FBgn0001995	mitochondrial ribosomal protein L4	CG5818	2L	532.525	-0.330316	0.05863	-5.63391	1.76165e-08	5.16089e-07
FBgn0027590	Glutathione S transferase E12	CG16936	2R	7959.97	-0.325074	0.0577339	-5.63055	1.79636e-08	5.25466e-07
FBgn0037207	Mesoderm-expressed 2	CG11100	3L	303.12	-0.366963	0.0651944	-5.62875	1.81516e-08	5.30169e-07
FBgn0030946	CG6659	CG6659	X	1430.92	-0.2696	0.0479225	-5.62575	1.84708e-08	5.39088e-07
FBgn0033246	Acetyl-CoA carboxylase	CG11198	2R	19563.5	-0.590797	0.105083	-5.62221	1.88528e-08	5.49412e-07
FBgn0038916	dead end	CG6560	3R	201.998	-0.576189	0.102518	-5.62037	1.90548e-08	5.54055e-07
FBgn0000492	Drop	CG1897	3R	302.705	-0.666775	0.118691	-5.61775	1.9346e-08	5.62103e-07
FBgn0032726	CG10621	CG10621	2L	1173.17	-0.835526	0.148941	-5.60978	2.02586e-08	5.8774e-07
FBgn0024945	Nitrilase and fragile histidine triad fusion protein	CG7067	3L	695.831	-0.29425	0.052489	-5.60593	2.07143e-08	5.99288e-07
FBgn0031224	CG11454	CG11454	2L	300.214	-0.218251	0.0389323	-5.60589	2.07182e-08	5.99288e-07
FBgn0035443	CG12010	CG12010	3L	87.9784	-0.420445	0.0750059	-5.60549	2.07668e-08	6.00247e-07
FBgn0038734	CG11453	CG11453	3R	145.706	-0.556334	0.0993477	-5.59987	2.14513e-08	6.18198e-07
FBgn0036428	CG9238	CG9238	3L	5571.12	-0.64966	0.116101	-5.59567	2.19769e-08	6.32877e-07
FBgn0036570	Integrator 9	CG5222	3L	172.387	-0.467173	0.083567	-5.5904	2.26547e-08	6.51912e-07
FBgn0033272	Ras-related GTP binding C/D ortholog (H. sapiens)	CG8707	2R	814.065	-0.2136	0.038225	-5.58797	2.29742e-08	6.59644e-07
FBgn0052068	CG32068	CG32068	3L	1408.66	-0.388444	0.0695452	-5.58549	2.33041e-08	6.68623e-07
FBgn0034110	Autophagy-specific gene 9	CG3615	2R	1071.23	-0.333307	0.0598113	-5.57264	2.50908e-08	7.18825e-07
FBgn0036000	CG3434	CG3434	3L	197.562	-0.33687	0.0604769	-5.57023	2.54404e-08	7.28307e-07
FBgn0001145	Glutamine synthetase 2	CG1743	X	20499	-0.429351	0.0771341	-5.56629	2.60224e-08	7.44421e-07
FBgn0032770	CG13086	CG13086	2L	329.714	-0.65481	0.117725	-5.56219	2.66415e-08	7.61013e-07
FBgn0034939	thoc5	CG2980	2R	273.769	-0.335869	0.0604092	-5.5599	2.69924e-08	7.70472e-07
FBgn0039650	Metazoan SpoT homolog-1	CG11900	3R	70.3396	-0.454587	0.08181	-5.55662	2.75052e-08	7.83959e-07
FBgn0051265	CG31265	CG31265	3R	228.318	-0.679204	0.122476	-5.54559	2.92964e-08	8.33791e-07
FBgn0038603	Protein Kinase D	CG7125	3R	2235.56	-0.477818	0.0862537	-5.53968	3.03026e-08	8.60542e-07
FBgn0037106	CG11307	CG11307	3L	131.87	-0.43315	0.0782633	-5.53452	3.12078e-08	8.84956e-07
FBgn0050047	CG30047	CG30047	2R	241.336	-0.772278	0.13982	-5.52339	3.32512e-08	9.42215e-07
FBgn0053511	CG33511	CG33511	2L	76.572	-1.79275	0.324635	-5.52235	3.34498e-08	9.46464e-07
FBgn0031418	CG3609	CG3609	2L	5761.13	-0.797225	0.144389	-5.52138	3.36352e-08	9.51018e-07
FBgn0260743	Glutamate Carrier 1	CG18347	3R	882.359	-0.253747	0.0459684	-5.52004	3.38924e-08	9.57594e-07
FBgn0027287	Golgi microtubule-associated protein	CG33206	X	2863.02	-0.352274	0.0638206	-5.51976	3.39471e-08	9.58446e-07
FBgn0023549	Monocarboxylate transporter 1	CG3456	X	1044.29	-0.393674	0.0714126	-5.51268	3.53419e-08	9.96382e-07
FBgn0261840	pre-mod(mdg4)-X	CG42772	3R	146.8	-0.385158	0.0699207	-5.50849	3.61918e-08	1.01887e-06
FBgn0043534	Odorant-binding protein 57b	CG30142	2R	472.54	-0.584502	0.106256	-5.50087	3.77931e-08	1.06241e-06
FBgn0027791	O-fucosyltransferase 2	CG14789	X	287.204	-0.340793	0.062003	-5.49639	3.8764e-08	1.08892e-06
FBgn0022710	Adenylyl cyclase 35C	CG9210	X	1588.2	-0.405235	0.0737507	-5.49466	3.91466e-08	1.09887e-06
FBgn0034436	CG11961	CG11961	2R	1173.95	-0.528924	0.0964217	-5.48553	4.12236e-08	1.15551e-06
FBgn0003175	plexus	CG4444	2R	1996.06	-0.348645	0.0636318	-5.47911	4.27473e-08	1.19736e-06
FBgn0038135	CG8773	CG8773	3R	1463.18	-0.777403	0.141962	-5.47612	4.34749e-08	1.21599e-06
FBgn0051741	CG31741	CG31741	2L	14.4952	-1.89342	0.346204	-5.46909	4.52342e-08	1.26066e-06
FBgn0037678	CG16749	CG16749	3R	1260.32	-0.596502	0.109186	-5.46317	4.67713e-08	1.30257e-06
FBgn0029929	CG4593	CG4593	X	245.453	-0.273623	0.0501198	-5.45939	4.77772e-08	1.32584e-06
FBgn0027571	CG3523	CG3523	2L	41950.6	-0.615378	0.112814	-5.45478	4.90323e-08	1.3597e-06
FBgn0036321	CG14120	CG14120	3L	1052.41	-1.64564	0.301745	-5.45376	4.93159e-08	1.36659e-06
FBgn0035170	dpr20	CG12191	3L	267.398	-0.290633	0.0532954	-5.45324	4.94603e-08	1.36962e-06
FBgn0026565	CG1315	CG1315	3R	1063.72	-0.283139	0.0519397	-5.4513	5.00019e-08	1.38363e-06
FBgn0264272	multiple wing hairs	CG43772	3L	398.143	-0.457901	0.0840029	-5.45101	5.00838e-08	1.38492e-06
FBgn0037621	Motif 1 Binding Protein	CG9797	3R	521.519	-0.306394	0.0562449	-5.4475	5.10839e-08	1.41057e-06
FBgn0053099	CG33099	CG33099	3R	246.553	-0.538403	0.0988589	-5.44617	5.14646e-08	1.42007e-06
FBgn0034716	Organic anion transporting polypeptide 58Dc	CG3380	2R	1837.89	-0.461362	0.0847696	-5.44254	5.2526e-08	1.44833e-06
FBgn0027528	CG9634	CG9634	X	1110.25	-0.421383	0.0774446	-5.44108	5.2958e-08	1.45921e-06
FBgn0038768	CG4936	CG4936	3R	239.988	-0.277222	0.0510007	-5.43566	5.45944e-08	1.50005e-06
FBgn0036575	CG5157	CG5157	3L	11.3736	-1.2243	0.225261	-5.43503	5.4786e-08	1.50426e-06
FBgn0013548	lethal-(2)-denticleless	CG11295	2R	109.731	-0.324889	0.0597831	-5.43447	5.49603e-08	1.50798e-06
FBgn0037617	CG8145	CG8145	3R	157.495	-0.407849	0.0750641	-5.43335	5.53057e-08	1.51532e-06
FBgn0036819	Dysbindin ortholog (H. sapiens)	CG6856	3L	116.348	-0.351325	0.064685	-5.43131	5.59409e-08	1.53165e-06
FBgn0039508	CG3368	CG3368	3R	504.267	-0.351215	0.0646685	-5.431	5.60401e-08	1.53329e-06
FBgn0038106	CG7488	CG7488	3R	441.94	-0.254986	0.0469866	-5.42679	5.73769e-08	1.56859e-06
FBgn0038494	beat-IIb	CG4135	3R	162.495	-0.364719	0.0672084	-5.42668	5.74111e-08	1.56859e-06
FBgn0028436	ECSIT	CG10610	3R	158.443	-0.360095	0.0664213	-5.42138	5.91411e-08	1.61021e-06
FBgn0010228	HMG protein Z	CG17921	2R	2992.33	-0.302725	0.0558666	-5.41871	6.00302e-08	1.63129e-06
FBgn0052024	CG32024	CG32024	3L	153.684	-0.76044	0.140337	-5.41868	6.00411e-08	1.63129e-06
FBgn0001114	Glutactin	CG9280	2L	5403.73	-0.586235	0.1082	-5.41805	6.02511e-08	1.63585e-06
FBgn0033994	CG7544	CG7544	2R	50.077	-0.659537	0.121999	-5.40608	6.44192e-08	1.74658e-06
FBgn0034053	Cyp4aa1	CG8302	2R	844.642	-0.914768	0.169235	-5.4053	6.46986e-08	1.75261e-06
FBgn0022349	CG1910	CG1910	3R	1667.32	-0.251441	0.0465618	-5.40015	6.65853e-08	1.80155e-06
FBgn0027546	CG4766	CG4766	X	171.784	-0.428896	0.0794326	-5.3995	6.68277e-08	1.80674e-06
FBgn0000326	cricklet	CG9858	2R	470.476	-0.369237	0.0684037	-5.39791	6.74202e-08	1.82035e-06
FBgn0005278	S-adenosylmethionine Synthetase	CG2674	2L	5461.53	-0.434417	0.0804875	-5.39732	6.76423e-08	1.82381e-06
FBgn0001089	beta galactosidase	CG9092	2L	2444	-0.968609	0.17966	-5.39136	6.99275e-08	1.88412e-06
FBgn0026199	myoglianin	CG1838	4	1510.87	-0.547303	0.101552	-5.38941	7.06898e-08	1.90203e-06
FBgn0260456	CG4806	CG4806	2R	388.65	-0.435106	0.0808075	-5.38448	7.26547e-08	1.9522e-06
FBgn0039163	CG5515	CG5515	3R	611.477	-0.199734	0.0371011	-5.38351	7.30476e-08	1.9614e-06
FBgn0021795	Translocon-associated protein delta	CG9035	2R	1952.57	-0.329364	0.0611818	-5.38337	7.31051e-08	1.96159e-06
FBgn0034496	CG9143	CG9143	2R	218.461	-0.53055	0.0985775	-5.38206	7.36369e-08	1.9745e-06
FBgn0011704	Ribonucleoside diphosphate reductase small subunit	CG8975	2R	189.715	-0.590554	0.109797	-5.37859	7.50726e-08	2.01161e-06
FBgn0260744	Transport and Golgi organization 9	CG10007	3R	1737.97	-0.307038	0.0571178	-5.37553	7.63578e-08	2.04464e-06
FBgn0051463	CG31463	CG31463	3R	188.523	-0.816332	0.15203	-5.36955	7.89317e-08	2.11211e-06
FBgn0027054	COP9 complex homolog subunit 4	CG8725	2R	748.38	-0.194897	0.036304	-5.36848	7.94039e-08	2.12329e-06
FBgn0030756	CG9903	CG9903	X	183.87	-1.1621	0.216591	-5.36542	8.07621e-08	2.15369e-06
FBgn0034612	CG10505	CG10505	2R	288.556	-0.969065	0.180755	-5.36122	8.26619e-08	2.20134e-06
FBgn0033421	CG1888	CG1888	2R	403.484	-0.374198	0.0698136	-5.35996	8.324e-08	2.21371e-06
FBgn0033221	CG12825	CG12825	2R	963.07	-0.447293	0.0834858	-5.35772	8.42782e-08	2.23979e-06
FBgn0259101	CG42249	CG42249	X	1529.4	-0.510023	0.0952718	-5.35335	8.63413e-08	2.28993e-06
FBgn0029608	CG3091	CG3091	X	1798.31	-0.443404	0.082853	-5.3517	8.7133e-08	2.30935e-06
FBgn0034553	CG9993	CG9993	2R	509.245	-0.619755	0.115833	-5.3504	8.77594e-08	2.32437e-06
FBgn0031320	CG5126	CG5126	2L	519.514	-0.556898	0.104159	-5.34659	8.9627e-08	2.37061e-06
FBgn0013469	klumpfuss	CG12296	3L	224.739	-0.566875	0.106149	-5.34039	9.27477e-08	2.4465e-06
FBgn0034308	CG10915	CG10915	2R	992.945	-0.189753	0.0356166	-5.32766	9.94863e-08	2.61716e-06
FBgn0031914	CG5973	CG5973	2L	5041.97	-0.556045	0.104435	-5.32431	1.01339e-07	2.66409e-06
FBgn0038524	slalom	CG7623	3R	598.449	-0.225792	0.0424311	-5.32138	1.02983e-07	2.70366e-06
FBgn0050077	Biogenesis of lysosome-related organelles complex 1%2C subunit 1	CG30077	2R	186.787	-0.297319	0.0559156	-5.31729	1.05327e-07	2.76333e-06
FBgn0032256	RluA-2	CG6187	2L	115.898	-0.696466	0.131039	-5.31494	1.06691e-07	2.79723e-06
FBgn0050479	CG30479	CG30479	2R	158.676	-0.514466	0.0968771	-5.3105	1.09322e-07	2.86237e-06
FBgn0039486	CG6074	CG6074	3R	808.189	-0.744467	0.140193	-5.31031	1.09437e-07	2.86345e-06
FBgn0067629	CG33332	CG33332	3R	132.773	-0.421609	0.0794301	-5.30793	1.10879e-07	2.89728e-06
FBgn0024289	Sorbitol dehydrogenase 1	CG1982	3R	7748.36	-1.01366	0.191293	-5.29898	1.16449e-07	3.03875e-06
FBgn0025639	Histone methyltransferase 4-20	CG13363	X	1741.35	-0.256837	0.0484742	-5.29844	1.16799e-07	3.04584e-06
FBgn0030512	CG9940	CG9940	X	788.916	-0.416277	0.0786461	-5.29304	1.20303e-07	3.13092e-06
FBgn0027794	CG14786	CG14786	X	756.102	-0.255358	0.0482962	-5.28733	1.24113e-07	3.22795e-06
FBgn0045852	hamlet	CG31753	2L	414.799	-0.380241	0.0719628	-5.28386	1.26492e-07	3.28761e-06
FBgn0040321	Gram-negative bacteria binding protein 3	CG5008	3L	1213.63	-0.75235	0.142415	-5.28279	1.27233e-07	3.30466e-06
FBgn0030336	CG1578	CG1578	X	1447.34	-0.299947	0.0569602	-5.2659	1.39504e-07	3.60654e-06
FBgn0038268	CG3631	CG3631	3R	181.55	-0.367328	0.0698202	-5.26105	1.43233e-07	3.70048e-06
FBgn0025742	myotubularin	CG9115	2L	679.872	-0.325759	0.0619259	-5.26047	1.43687e-07	3.70484e-06
FBgn0032169	CG4709	CG4709	2L	164.755	-0.481562	0.0915433	-5.26048	1.43678e-07	3.70484e-06
FBgn0030704	CG15916	CG15916	X	270.634	-0.315074	0.0598981	-5.26018	1.43918e-07	3.70589e-06
FBgn0036857	CG9629	CG9629	3L	1647.19	-0.44721	0.0852736	-5.24441	1.56782e-07	4.02914e-06
FBgn0000075	alpha methyl dopa-resistant	CG10501	2L	98.2696	-0.657607	0.125435	-5.24259	1.58335e-07	4.06637e-06
FBgn0036263	thoc6	CG5632	3L	112.794	-0.406409	0.0776398	-5.23455	1.65389e-07	4.24193e-06
FBgn0028402	Sex-lethal interactor	CG10582	3L	338.055	-0.293596	0.0561246	-5.23115	1.68461e-07	4.31505e-06
FBgn0035678	CG10469	CG10469	3L	135.924	-0.507062	0.0970117	-5.22681	1.72456e-07	4.41446e-06
FBgn0039321	CG10550	CG10550	3R	2000.22	-0.474112	0.0907635	-5.2236	1.75482e-07	4.48014e-06
FBgn0034509	Odorant-binding protein 57c	CG13421	2R	1551.47	-0.610504	0.116902	-5.22234	1.76672e-07	4.50756e-06
FBgn0037046	CG10581	CG10581	3L	127.603	-0.449493	0.0860775	-5.22196	1.77043e-07	4.51408e-06
FBgn0035321	CG1275	CG1275	3L	2678.46	-0.288576	0.0552996	-5.21841	1.80468e-07	4.59838e-06
FBgn0034735	CG4610	CG4610	2R	309.816	-0.357844	0.0686316	-5.21398	1.84832e-07	4.70037e-06
FBgn0003129	Pox meso	CG9610	3R	165.818	-0.292171	0.0560422	-5.21341	1.85396e-07	4.71163e-06
FBgn0028480	CG17841	CG17841	X	6394.04	-0.364452	0.0699166	-5.21268	1.86136e-07	4.72426e-06
FBgn0052379	CG32379	CG32379	3L	57.2738	-1.15792	0.222291	-5.20905	1.89809e-07	4.80808e-06
FBgn0053156	CG33156	CG33156	2R	527.344	-0.277023	0.0532041	-5.2068	1.92126e-07	4.86362e-06
FBgn0034925	CG5339	CG5339	2R	409.665	-0.228132	0.0438519	-5.20232	1.96815e-07	4.97585e-06
FBgn0036789	Allatostatin C receptor 1	CG13702	3L	96.6629	-0.507168	0.0975004	-5.2017	1.97474e-07	4.98926e-06
FBgn0035025	unconventional prefoldin RPB5 interactor	CG11416	2R	170.062	-0.397459	0.076432	-5.20017	1.99107e-07	5.02399e-06
FBgn0051202	CG31202	CG31202	3R	106.724	-0.561741	0.108104	-5.19629	2.03302e-07	5.12654e-06
FBgn0040298	Myt1	CG32417	3L	250.856	-0.32872	0.0632798	-5.19471	2.05039e-07	5.16364e-06
FBgn0022153	lethal (2) k05819	CG3054	2L	1320.45	-0.211914	0.0408024	-5.19365	2.06208e-07	5.18973e-06
FBgn0037818	CG6465	CG6465	3R	620.092	-0.418562	0.0807474	-5.1836	2.17642e-07	5.4669e-06
FBgn0038113	CG11668	CG11668	3R	84.1587	-0.77558	0.149649	-5.18265	2.1875e-07	5.49119e-06
FBgn0036764	CG5535	CG5535	3L	441.574	-0.464568	0.0897345	-5.17714	2.25309e-07	5.63765e-06
FBgn0038053	CG18549	CG18549	3R	1071.78	-0.238939	0.0461901	-5.17295	2.30432e-07	5.76212e-06
FBgn0037635	CG9837	CG9837	3R	285.355	-0.730246	0.14134	-5.1666	2.38391e-07	5.95351e-06
FBgn0033413	preli-like	CG8806	2R	2118.75	-0.151073	0.0292641	-5.16242	2.4378e-07	6.0764e-06
FBgn0019938	RNA polymerase I subunit	CG10122	2R	415.418	-0.386931	0.0749544	-5.16222	2.44034e-07	6.07882e-06
FBgn0038870	O-GlcNAcase	CG5871	3R	521.772	-0.292001	0.0565754	-5.16127	2.45274e-07	6.10191e-06
FBgn0260648	Rrp40	CG31938	2L	132.321	-0.305543	0.0592243	-5.15908	2.48162e-07	6.16982e-06
FBgn0034728	rad50	CG6339	2R	443.039	-0.469624	0.091125	-5.15362	2.555e-07	6.34414e-06
FBgn0000658	four-jointed	CG10917	2R	66.2014	-0.807232	0.156662	-5.15269	2.5678e-07	6.37188e-06
FBgn0000536	easily shocked	CG3525	X	3301.03	-0.467167	0.0907228	-5.14939	2.6134e-07	6.47266e-06
FBgn0027602	CG8611	CG8611	X	119.413	-0.5019	0.0974981	-5.14779	2.63568e-07	6.52369e-06
FBgn0038327	Translin associated factor X	CG5063	3R	330.237	-0.26136	0.0507777	-5.14714	2.64492e-07	6.54239e-06
FBgn0001259	inturned	CG16993	3L	60.0701	-0.70582	0.137189	-5.14488	2.67685e-07	6.61297e-06
FBgn0046689	Tak1-like 1	CG31421	3R	83.6553	-0.660988	0.128525	-5.14286	2.70592e-07	6.67631e-06
FBgn0000455	Dipeptidase C	CG5663	3R	1423.34	-0.296665	0.0576933	-5.14211	2.71667e-07	6.69859e-06
FBgn0033753	Cyp301a1	CG8587	2R	125.292	-0.492754	0.0958611	-5.14029	2.74308e-07	6.75516e-06
FBgn0003607	Suppressor of variegation 205	CG8409	2L	1150.77	-0.182234	0.0354985	-5.13356	2.84319e-07	6.98401e-06
FBgn0025571	Splicing factor 1	CG5836	3R	2033.88	-0.192642	0.0375452	-5.13093	2.88312e-07	7.07319e-06
FBgn0031872	interference hedgehog	CG9211	2L	93.8429	-0.341158	0.0665194	-5.1287	2.91746e-07	7.14258e-06
FBgn0038130	CG8630	CG8630	3R	2940.79	-0.436579	0.0851261	-5.12862	2.91874e-07	7.14258e-06
FBgn0038586	CG7168	CG7168	3R	240.124	-0.327587	0.0638723	-5.12878	2.91625e-07	7.14258e-06
FBgn0033949	CG10131	CG10131	2R	179.225	-0.671791	0.131025	-5.12721	2.94069e-07	7.19176e-06
FBgn0032144	CG17633	CG17633	2L	6465.58	-0.721637	0.140761	-5.1267	2.94863e-07	7.20666e-06
FBgn0010497	Dietary and metabolic glutamate transporter	CG5304	2L	1335.46	-0.595822	0.116273	-5.12433	2.98596e-07	7.28417e-06
FBgn0034883	CG17664	CG17664	2R	649.181	-0.658335	0.12852	-5.12243	3.01618e-07	7.35328e-06
FBgn0031492	CG3542	CG3542	2L	437.698	-0.200324	0.0391223	-5.12046	3.04785e-07	7.42584e-06
FBgn0031148	Cystathionine beta-synthase	CG1753	X	756.253	-0.489011	0.0955467	-5.11804	3.08735e-07	7.51738e-06
FBgn0261705	CG42741	CG42741	2R	67.6418	-0.563344	0.110147	-5.11447	3.14624e-07	7.64642e-06
FBgn0039150	CG13605	CG13605	3R	860.995	-0.232671	0.0454972	-5.11395	3.15492e-07	7.66274e-06
FBgn0039698	CG7789	CG7789	3R	425.026	-0.33798	0.0660977	-5.11333	3.16526e-07	7.68305e-06
FBgn0037206	CG12768	CG12768	3L	116.951	-0.368402	0.0721903	-5.1032	3.33955e-07	8.08595e-06
FBgn0032402	CG14945	CG14945	2L	1212.27	-0.343533	0.0673263	-5.10252	3.35166e-07	8.10518e-06
FBgn0032924	Nibbler	CG9247	2L	574.664	-0.216639	0.0424572	-5.10252	3.35157e-07	8.10518e-06
FBgn0022246	RNaseP protein p30	CG11606	2L	77.7389	-0.452797	0.0888508	-5.09615	3.46626e-07	8.37509e-06
FBgn0051233	CG31233	CG31233	3R	4188.38	-0.854942	0.167773	-5.09582	3.47231e-07	8.38133e-06
FBgn0039311	CG10513	CG10513	3R	5720.33	-0.969523	0.190569	-5.08751	3.62801e-07	8.74631e-06
FBgn0014870	P-element somatic inhibitor	CG8912	2R	1703.69	-0.2085	0.0410244	-5.08235	3.72799e-07	8.98177e-06
FBgn0043456	CG4747	CG4747	2L	1971.78	-0.184844	0.036382	-5.08063	3.76176e-07	9.05293e-06
FBgn0051267	CG31267	CG31267	3R	402.767	-0.569021	0.111998	-5.08061	3.76217e-07	9.05293e-06
FBgn0085409	CG34380	CG34380	2L	499.387	-0.267248	0.0526663	-5.07436	3.888e-07	9.34992e-06
FBgn0031395	CG10874	CG10874	2L	503.012	-0.219924	0.0433425	-5.0741	3.89325e-07	9.35679e-06
FBgn0262026	CG42837	CG42837	2R	6490.34	-0.280485	0.0552955	-5.07248	3.92658e-07	9.42525e-06
FBgn0030011	Gbeta5	CG10763	X	360.264	-0.306129	0.0603659	-5.07123	3.95254e-07	9.4817e-06
FBgn0014343	mirror	CG10601	3L	374.324	-0.365089	0.0721159	-5.06253	4.13734e-07	9.90916e-06
FBgn0016123	Alkaline phosphatase 4	CG1462	3R	5537.53	-0.78102	0.154414	-5.05798	4.23732e-07	1.01399e-05
FBgn0038371	PSEA-binding protein 45kD	CG9597	3R	32.8043	-0.648523	0.128239	-5.05714	4.25598e-07	1.01783e-05
FBgn0003731	Epidermal growth factor receptor	CG10079	2R	2265.22	-0.384604	0.0760677	-5.05608	4.27973e-07	1.02288e-05
FBgn0030692	mitochondrial ribosomal protein S30	CG8470	X	1057.39	-0.232369	0.0460056	-5.05089	4.39757e-07	1.04719e-05
FBgn0003479	spindle A	CG7948	3R	243.114	-0.358874	0.0710808	-5.04881	4.4457e-07	1.05735e-05
FBgn0011305	Repressor splicing factor 1	CG5655	2L	908.881	-0.184456	0.0365476	-5.047	4.48797e-07	1.06676e-05
FBgn0037644	CG11964	CG11964	3R	429.537	-0.208843	0.0414056	-5.04385	4.56258e-07	1.08317e-05
FBgn0031055	eye transformer	CG14225	X	240.448	-0.362556	0.0719622	-5.03815	4.70063e-07	1.11458e-05
FBgn0038197	forkhead box%2C sub-group O	CG3143	3R	2722.1	-0.258632	0.051396	-5.03214	4.85026e-07	1.14796e-05
FBgn0051103	CG31103	CG31103	3R	823.098	-0.539334	0.107181	-5.03201	4.85355e-07	1.14804e-05
FBgn0039297	CG11852	CG11852	3R	327.431	-0.621156	0.123455	-5.03145	4.86795e-07	1.15075e-05
FBgn0033915	CG8485	CG8485	2R	1706.76	-0.246204	0.0489511	-5.0296	4.91511e-07	1.16119e-05
FBgn0046296	CG11534	CG11534	3L	379.313	-0.285114	0.0566998	-5.02848	4.94383e-07	1.16656e-05
FBgn0038613	Vacuolar H[+] ATPase 100kD subunit 4	CG7678	3R	627.906	-0.728333	0.14489	-5.02679	4.98768e-07	1.1762e-05
FBgn0050049	CG30049	CG30049	2R	133.34	-0.68072	0.135428	-5.02645	4.99639e-07	1.17754e-05
FBgn0036454	CG17839	CG17839	3L	6185.12	-0.432011	0.0860106	-5.02276	5.09332e-07	1.19966e-05
FBgn0023509	Myb-interacting protein 130	CG3480	X	437.266	-0.325214	0.0648129	-5.01773	5.22865e-07	1.23079e-05
FBgn0037031	CG11456	CG11456	3L	189.728	-0.282842	0.0563882	-5.01597	5.27657e-07	1.24132e-05
FBgn0016684	Na[+]-dependent inorganic phosphate cotransporter	CG10207	2R	2245.99	-0.440364	0.0878457	-5.01293	5.36076e-07	1.26036e-05
FBgn0024996	eIF2B-beta	CG2677	X	682.704	-0.214788	0.0428505	-5.01249	5.37297e-07	1.26171e-05
FBgn0034748	CG17807	CG17807	2R	153.273	-0.513983	0.10254	-5.01249	5.3729e-07	1.26171e-05
FBgn0029755	Something about silencing 10 ortholog (S. cerevisiae)	CG4202	X	171.433	-0.317522	0.0633643	-5.01107	5.41295e-07	1.27033e-05
FBgn0032816	Nuclear factor Y-box B	CG10447	2L	138.841	-0.293657	0.0586052	-5.01075	5.4217e-07	1.27162e-05
FBgn0030589	CG9519	CG9519	X	598.726	-0.522862	0.104351	-5.01062	5.42543e-07	1.27173e-05
FBgn0031800	CG9497	CG9497	2L	950.394	-0.403932	0.080638	-5.0092	5.46568e-07	1.28039e-05
FBgn0035945	CG5026	CG5026	3L	546.333	-0.262331	0.0523917	-5.0071	5.52553e-07	1.29363e-05
FBgn0037203	slimfast	CG11128	3L	807.24	-0.592353	0.118329	-5.00596	5.55838e-07	1.30054e-05
FBgn0039156	CG6178	CG6178	3R	2781.73	-0.398488	0.0796252	-5.00455	5.59933e-07	1.30934e-05
FBgn0033466	Peptidyl-alpha-hydroxyglycine-alpha-amidating lyase 1	CG12130	2R	2049.87	-0.261657	0.0523163	-5.00145	5.69014e-07	1.32977e-05
FBgn0034231	Anaphase Promoting Complex subunit 10	CG11419	2R	150.899	-0.312348	0.0625136	-4.99648	5.83857e-07	1.36282e-05
FBgn0261976	Psf2	CG18013	2L	213.656	-0.332768	0.0666519	-4.99262	5.95653e-07	1.38703e-05
FBgn0029118	Sucb	CG10622	3L	836.382	-0.263351	0.0527681	-4.99072	6.01548e-07	1.39908e-05
FBgn0014930	CG2846	CG2846	3R	673.948	-0.274391	0.0549992	-4.98901	6.06906e-07	1.4107e-05
FBgn0002937	neither inactivation nor afterpotential B	CG9347	3R	531.233	-0.491027	0.0985123	-4.98442	6.21471e-07	1.44112e-05
FBgn0033899	CG13016	CG13016	2R	249.322	-0.239844	0.0481429	-4.98191	6.29581e-07	1.45905e-05
FBgn0038398	sex-specific enzyme 2	CG4979	3R	1395.78	-0.879443	0.176567	-4.98079	6.33239e-07	1.46666e-05
FBgn0011603	inebriated	CG15444	2L	1742.78	-0.42329	0.0850795	-4.97523	6.5171e-07	1.50854e-05
FBgn0050285	CG30285	CG30285	2R	439.047	-0.494099	0.0993293	-4.97435	6.54666e-07	1.51437e-05
FBgn0051792	CG31792	CG31792	2L	103.501	-0.895804	0.180105	-4.9738	6.56533e-07	1.517e-05
FBgn0030966	CG7280	CG7280	X	270.275	-0.437054	0.0878973	-4.97233	6.61545e-07	1.52767e-05
FBgn0038032	CG10096	CG10096	3R	20675.2	-0.369472	0.0743095	-4.97206	6.62445e-07	1.52885e-05
FBgn0261361	CG42638	CG42638	3L	1813.21	-0.248373	0.0499621	-4.97123	6.65281e-07	1.53419e-05
FBgn0020299	stumps	CG31317	3R	927.456	-0.404966	0.0814656	-4.971	6.66073e-07	1.53422e-05
FBgn0032521	CG7110	CG7110	2L	231.136	-0.277243	0.0558134	-4.96732	6.78833e-07	1.56112e-05
FBgn0035087	CG2765	CG2765	2R	15227.6	-0.334265	0.0672972	-4.967	6.79958e-07	1.56278e-05
FBgn0261067	LSm1	CG4279	2R	185.311	-0.320141	0.0644625	-4.96632	6.82349e-07	1.56735e-05
FBgn0039595	Allatostatin A receptor 2	CG10001	3R	208.856	-0.398945	0.0803408	-4.96566	6.84685e-07	1.57086e-05
FBgn0025874	Meiotic central spindle	CG8474	3L	145.745	-0.405653	0.0817035	-4.96494	6.87236e-07	1.57579e-05
FBgn0038753	CG4459	CG4459	3R	70.5057	-0.762329	0.153587	-4.9635	6.92356e-07	1.58659e-05
FBgn0013717	non-stop	CG4166	3L	398.898	-0.274999	0.0554523	-4.95919	7.0786e-07	1.62117e-05
FBgn0036695	PAPS transporter 2	CG7853	3L	358.604	-0.275263	0.0555315	-4.95688	7.16338e-07	1.63769e-05
FBgn0052633	CG32633	CG32633	X	460.458	-0.562679	0.113608	-4.95282	7.31472e-07	1.67131e-05
FBgn0033048	CG7881	CG7881	2R	455.031	-0.424462	0.0857119	-4.9522	7.33804e-07	1.67467e-05
FBgn0038737	CG11447	CG11447	3R	222.503	-0.414944	0.0838019	-4.95149	7.36482e-07	1.6798e-05
FBgn0038490	CG5285	CG5285	3R	35.3137	-0.597328	0.120672	-4.95001	7.42097e-07	1.69063e-05
FBgn0034742	CG4294	CG4294	2R	1175.78	-0.279943	0.0566399	-4.9425	7.71259e-07	1.75398e-05
FBgn0038984	Adiponectin receptor	CG5315	3R	9932.45	-0.270062	0.0546888	-4.93816	7.88629e-07	1.79139e-05
FBgn0039764	CG15535	CG15535	3R	131.497	-0.351499	0.071206	-4.93636	7.95924e-07	1.80691e-05
FBgn0038166	CG9588	CG9588	3R	597.257	-0.181461	0.0368313	-4.92681	8.35818e-07	1.89306e-05
FBgn0025836	Rho GTPase activating protein at 1A	CG40494	X	2288.86	-0.243395	0.0495077	-4.91632	8.81865e-07	1.99272e-05
FBgn0038730	CG6300	CG6300	3R	361.02	-1.0132	0.206098	-4.91611	8.82795e-07	1.99366e-05
FBgn0266673	Sec10 ortholog (S. cerevisiae)	CG6159	3R	451.237	-0.273935	0.0557316	-4.91526	8.86654e-07	2.00122e-05
FBgn0036615	CG4933	CG4933	3L	108.684	-0.485281	0.0988066	-4.91143	9.04148e-07	2.03716e-05
FBgn0004055	unzipped	CG3533	2R	1626.55	-0.305938	0.0623804	-4.9044	9.37131e-07	2.10295e-05
FBgn0037620	ranshi	CG9793	3R	49.4005	-0.566949	0.115598	-4.90451	9.3662e-07	2.10295e-05
FBgn0035665	Jonah 65Aiii	CG6483	3L	17601.8	-0.664165	0.135435	-4.90394	9.39347e-07	2.10671e-05
FBgn0086908	eggless	CG12196	2R	453.721	-0.444099	0.0905679	-4.9035	9.4145e-07	2.11021e-05
FBgn0038499	Brf	CG31256	3R	361.956	-0.221584	0.0451977	-4.90256	9.45962e-07	2.11911e-05
FBgn0086687	Desaturase 1	CG5887	3R	55309.8	-0.410052	0.0836704	-4.9008	9.54457e-07	2.13568e-05
FBgn0052220	CMP-sialic acid synthase	CG32220	3L	187.884	-0.585637	0.11952	-4.89992	9.58776e-07	2.14411e-05
FBgn0020294	knockout	CG10573	3L	785.912	-0.327584	0.0668694	-4.89886	9.63924e-07	2.15439e-05
FBgn0039821	CG15556	CG15556	3R	419.399	-0.480103	0.0980451	-4.89676	9.74299e-07	2.17508e-05
FBgn0032870	CG2608	CG2608	2L	393.742	-0.200057	0.040904	-4.89088	1.00384e-06	2.23589e-05
FBgn0035440	CG14969	CG14969	3L	527.704	-0.249591	0.0510468	-4.88946	1.01115e-06	2.25088e-05
FBgn0027873	Cleavage and polyadenylation specificity factor 100	CG1957	3R	348.66	-0.292258	0.059778	-4.88906	1.01317e-06	2.25411e-05
FBgn0053920	CG33920	CG33920	3R	7.26611	-1.58927	0.325138	-4.888	1.01868e-06	2.26377e-05
FBgn0030098	CG12057	CG12057	X	3888.18	-1.11799	0.228928	-4.88358	1.04176e-06	2.31242e-05
FBgn0032191	CG5734	CG5734	2L	723.875	-0.264561	0.0542193	-4.87947	1.06374e-06	2.35986e-05
FBgn0039749	CG11498	CG11498	3R	59.9023	-0.528229	0.108267	-4.87893	1.06661e-06	2.36353e-05
FBgn0032750	CG10495	CG10495	2L	100.904	-0.430979	0.0884401	-4.87311	1.09853e-06	2.42875e-05
FBgn0039131	CG12268	CG12268	3R	2180.87	-0.367511	0.0755394	-4.86515	1.14368e-06	2.52283e-05
FBgn0034694	CG6613	CG6613	2R	530.08	-0.287188	0.0590759	-4.86134	1.16593e-06	2.56901e-05
FBgn0030001	cypher	CG15335	X	40.3167	-1.06228	0.218552	-4.86053	1.17073e-06	2.57813e-05
FBgn0263116	5-hydroxytryptamine (serotonin) receptor 1B	CG15113	2R	163.849	-0.345568	0.0711111	-4.85955	1.1765e-06	2.58861e-05
FBgn0002592	Enhancer of split m2%2C Bearded family member	CG6104	3R	19.5962	-0.922118	0.189889	-4.85608	1.19732e-06	2.62924e-05
FBgn0030851	CG8326	CG8326	X	119.129	-0.344892	0.0710299	-4.85559	1.20029e-06	2.6313e-05
FBgn0052099	ebony activating protein	CG32099	3L	141.889	-0.359863	0.0742095	-4.84928	1.2391e-06	2.7118e-05
FBgn0028532	CG7968	CG7968	2L	381.04	-0.704146	0.145216	-4.84895	1.2412e-06	2.71488e-05
FBgn0030521	Cathepsin B1	CG10992	X	8554.69	-0.250565	0.051681	-4.84831	1.24519e-06	2.72207e-05
FBgn0050410	Ribose-5-phosphate isomerase	CG30410	2R	2185.49	-0.27671	0.0570765	-4.84806	1.24674e-06	2.72393e-05
FBgn0033092	CG9422	CG9422	2R	158.446	-0.384111	0.0792813	-4.84491	1.26666e-06	2.76436e-05
FBgn0031048	CG12237	CG12237	X	742.744	-0.251343	0.0518849	-4.84424	1.27096e-06	2.77218e-05
FBgn0011715	Snf5-related 1	CG1064	3R	350.051	-0.272368	0.0562829	-4.83928	1.30314e-06	2.83919e-05
FBgn0032889	CG9331	CG9331	2L	3720.88	-0.619087	0.127947	-4.83862	1.30745e-06	2.84699e-05
FBgn0010830	lethal (3) 04053	CG11238	3L	408.696	-0.236547	0.0489	-4.83736	1.31576e-06	2.8635e-05
FBgn0035620	CG5150	CG5150	3L	1661.66	-1.03764	0.21454	-4.83657	1.32097e-06	2.87322e-05
FBgn0029843	Neprilysin 1	CG5905	X	715.978	-0.427417	0.0884327	-4.83324	1.34327e-06	2.91847e-05
FBgn0038463	CG3534	CG3534	3R	1173.08	-0.743639	0.153879	-4.83262	1.34749e-06	2.926e-05
FBgn0024912	O-6-alkylguanine-DNA alkyltransferase	CG1303	3R	101.719	-0.401376	0.0830756	-4.83146	1.35536e-06	2.94146e-05
FBgn0036622	CG4753	CG4753	3L	938.811	-0.451584	0.0934826	-4.83067	1.36075e-06	2.95149e-05
FBgn0010328	without children	CG5965	3R	1401.09	-0.261224	0.0542004	-4.81959	1.43851e-06	3.10977e-05
FBgn0030990	CG7556	CG7556	X	1222.31	-0.155031	0.0321795	-4.81771	1.45213e-06	3.13573e-05
FBgn0044020	Roc2	CG8998	2R	178.893	-0.273331	0.0567481	-4.81657	1.46049e-06	3.15203e-05
FBgn0030034	CG10555	CG10555	X	548.546	-0.232838	0.0483516	-4.81552	1.46819e-06	3.16514e-05
FBgn0029994	CG2254	CG2254	X	6986.46	-0.394827	0.0820194	-4.81382	1.48072e-06	3.18863e-05
FBgn0003716	thickveins	CG14026	2L	1801.35	-0.200826	0.0417446	-4.81081	1.50319e-06	3.23165e-05
FBgn0031373	CG15358	CG15358	2L	398.941	-1.24305	0.258545	-4.80786	1.52557e-06	3.27434e-05
FBgn0001083	furrowed	CG1500	X	238.332	-0.409344	0.0851717	-4.8061	1.53903e-06	3.30141e-05
FBgn0011723	brachyenteron	CG7260	3L	178.794	-0.473415	0.0985542	-4.8036	1.55838e-06	3.34108e-05
FBgn0039612	CG14523	CG14523	3R	315.563	-0.649709	0.135324	-4.80114	1.57766e-06	3.3787e-05
FBgn0034029	eIF2B-gamma	CG8190	2R	340.941	-0.284487	0.0593034	-4.79715	1.60942e-06	3.43725e-05
FBgn0032373	Vacuolar H[+] ATPase 100kD subunit 5	CG12602	2L	1031.74	-0.478975	0.0999607	-4.79163	1.65432e-06	3.52734e-05
FBgn0035553	CG13722	CG13722	3L	128.59	-0.808274	0.168871	-4.78633	1.69859e-06	3.61382e-05
FBgn0030502	toothrin	CG12175	X	1137.34	-0.27906	0.0584514	-4.77422	1.80401e-06	3.82974e-05
FBgn0037466	CG1965	CG1965	3R	902.047	-0.255456	0.0535474	-4.77065	1.8363e-06	3.89615e-05
FBgn0029795	CG15773	CG15773	X	48.5327	-0.882672	0.185176	-4.76667	1.87299e-06	3.9701e-05
FBgn0034246	Dicer-2	CG6493	2R	1379.16	-0.382268	0.0801965	-4.76665	1.87319e-06	3.9701e-05
FBgn0050118	CG30118	CG30118	2R	5419.03	-0.256846	0.0538927	-4.76588	1.88033e-06	3.9809e-05
FBgn0011763	DP transcription factor	CG4654	2R	1248.92	-0.244423	0.0513524	-4.75972	1.93863e-06	4.09988e-05
FBgn0261380	mitochondrial ribosomal protein L37	CG42632	3R	290.425	-0.233512	0.0490973	-4.7561	1.97372e-06	4.16955e-05
FBgn0003996	white	CG2759	X	524.123	-0.356808	0.0750326	-4.75537	1.98084e-06	4.18232e-05
FBgn0038811	CG4159	CG4159	3R	167.373	-0.380301	0.0800051	-4.75346	1.99964e-06	4.21745e-05
FBgn0023513	CG14803	CG14803	X	183.938	-0.320245	0.0673851	-4.75246	2.00953e-06	4.23372e-05
FBgn0023541	Cyp4d14	CG3540	X	529.478	-1.03365	0.217524	-4.7519	2.01511e-06	4.24318e-05
FBgn0030662	CG9220	CG9220	X	563.301	-0.360652	0.0759678	-4.74743	2.06016e-06	4.32634e-05
FBgn0026060	Multiple inositol polyphosphate phosphatase 2	CG4317	X	386.962	-0.238578	0.0502555	-4.74731	2.0614e-06	4.3266e-05
FBgn0037340	CG14671	CG14671	3R	232.376	-0.313732	0.0661702	-4.74128	2.12367e-06	4.45251e-05
FBgn0000376	cramped	CG2714	X	362.958	-0.212923	0.0449753	-4.73422	2.199e-06	4.5961e-05
FBgn0053288	CG33288	CG33288	3L	301.872	-0.351403	0.0742826	-4.73063	2.23828e-06	4.67517e-05
FBgn0037553	CG18249	CG18249	3R	381.345	-0.541909	0.114619	-4.72791	2.26846e-06	4.73567e-05
FBgn0032864	CG2493	CG2493	2L	1381.17	-0.362458	0.0766672	-4.72768	2.27103e-06	4.73849e-05
FBgn0036750	CG6034	CG6034	3L	82.6534	-1.50668	0.318726	-4.72719	2.27649e-06	4.7448e-05
FBgn0042650	disco-related	CG32577	X	389.211	-0.491644	0.104043	-4.72538	2.29689e-06	4.77791e-05
FBgn0013576	mustard	CG32464	3R	8463.07	-0.162429	0.0343861	-4.72367	2.31621e-06	4.8147e-05
FBgn0263199	Galactokinase	CG5288	3L	4213.77	-0.509424	0.107892	-4.72159	2.34004e-06	4.85905e-05
FBgn0000533	easter	CG4920	3R	287.436	-0.494559	0.104769	-4.72048	2.35289e-06	4.88052e-05
FBgn0032346	Csl4	CG6249	2L	131.542	-0.359468	0.0761598	-4.71992	2.35942e-06	4.88987e-05
FBgn0037853	CG14696	CG14696	3R	200.365	-0.418666	0.0887028	-4.71987	2.35991e-06	4.88987e-05
FBgn0027085	Leucyl-tRNA synthetase	CG7479	3L	343.565	-0.274764	0.0582212	-4.7193	2.36653e-06	4.90098e-05
FBgn0033062	Ars2	CG7843	2R	1678.02	-0.184382	0.0390717	-4.71906	2.36932e-06	4.90416e-05
FBgn0031282	Peroxin 12	CG3639	2L	215.246	-0.303427	0.0643088	-4.71829	2.37841e-06	4.92035e-05
FBgn0035293	CG5687	CG5687	3L	1372.24	-0.419163	0.0889007	-4.71496	2.41757e-06	4.99606e-05
FBgn0037330	mitochondrial ribosomal protein L44	CG2109	3R	348.46	-0.203638	0.0431962	-4.71425	2.42604e-06	5.00558e-05
FBgn0038731	CG11659	CG11659	3R	58.7373	-1.00443	0.213076	-4.71393	2.42985e-06	5.01079e-05
FBgn0032753	CG17572	CG17572	2L	144.338	-0.508005	0.107854	-4.7101	2.47592e-06	5.09231e-05
FBgn0039601	CG1523	CG1523	3R	480.257	-0.211892	0.0450014	-4.70856	2.49472e-06	5.12557e-05
FBgn0035090	CG2736	CG2736	2R	2868.76	-0.521552	0.110882	-4.70366	2.55541e-06	5.24472e-05
FBgn0261437	COP9 complex homolog subunit 8	CG42522	2L	187.597	-0.403251	0.0857391	-4.70323	2.56077e-06	5.25296e-05
FBgn0008651	ladybird late	CG6570	3R	113.634	-0.368755	0.0784261	-4.70194	2.57696e-06	5.28059e-05
FBgn0051495	CG31495	CG31495	3R	108.989	-0.409109	0.0870217	-4.70123	2.58601e-06	5.29636e-05
FBgn0042129	Olfactory-specific 9	CG18806	2L	706.701	-0.393818	0.083775	-4.7009	2.5902e-06	5.29878e-05
FBgn0261524	licorne	CG12244	X	658.951	-0.243856	0.0519334	-4.69555	2.65884e-06	5.42839e-05
FBgn0051269	CG31269	CG31269	3R	55.4852	-0.822135	0.175125	-4.69457	2.67166e-06	5.45171e-05
FBgn0036760	CG5567	CG5567	3L	887.704	-0.252648	0.0538244	-4.69394	2.67998e-06	5.4658e-05
FBgn0260444	Not10	CG18616	3R	377.758	-0.197146	0.0420137	-4.69243	2.6998e-06	5.50335e-05
FBgn0027073	CG4302	CG4302	2R	1998.69	-0.861362	0.183606	-4.69136	2.71392e-06	5.52923e-05
FBgn0003141	purple	CG16784	2L	706.777	-0.349148	0.0745094	-4.68596	2.78646e-06	5.66221e-05
FBgn0029837	Tetraspanin 5D	CG4690	X	809.625	-0.447266	0.0954476	-4.68598	2.78617e-06	5.66221e-05
FBgn0036886	CG9300	CG9300	3L	343.809	-0.19652	0.0419993	-4.67913	2.88092e-06	5.84806e-05
FBgn0037779	CG12811	CG12811	3R	434.896	-0.318771	0.0681741	-4.67584	2.92751e-06	5.93645e-05
FBgn0014024	RNA-binding protein 4F	CG3312	X	782.968	-0.237317	0.0507676	-4.67458	2.94555e-06	5.96992e-05
FBgn0027930	Melanization Protease 1	CG1102	3R	1437.62	-0.323952	0.0693752	-4.66957	3.01833e-06	6.11105e-05
FBgn0266669	Sec3 ortholog (S. cerevisiae)	CG3885	3L	451.592	-0.237467	0.0508624	-4.66881	3.02951e-06	6.13051e-05
FBgn0259247	laccase 2	CG42345	2R	396.125	-0.455178	0.0976612	-4.66079	3.15005e-06	6.36451e-05
FBgn0051075	CG31075	CG31075	3R	1651.88	-0.514452	0.110397	-4.66002	3.16173e-06	6.3848e-05
FBgn0004597	Cyclin C	CG7281	3R	275.131	-0.228233	0.0490247	-4.65546	3.23253e-06	6.521e-05
FBgn0052751	CG32751	CG32751	X	65.0216	-1.05701	0.22709	-4.65459	3.24633e-06	6.54546e-05
FBgn0028539	CG31731	CG31731	2L	2390	-0.2025	0.0435618	-4.64856	3.34261e-06	6.73261e-05
FBgn0029003	mab-21	CG4746	X	196.578	-0.357219	0.0768941	-4.64559	3.39101e-06	6.82401e-05
FBgn0032033	CG13392	CG13392	2L	130.32	-0.317199	0.06828	-4.64556	3.3915e-06	6.82401e-05
FBgn0259236	comm3	CG42334	3L	483.297	-0.418785	0.0901588	-4.64497	3.40124e-06	6.84009e-05
FBgn0029768	Sex peptide receptor	CG16752	X	372.284	-0.60737	0.130798	-4.64356	3.42459e-06	6.88347e-05
FBgn0001134	Glycine receptor	CG7446	3L	185.556	-0.385896	0.0831824	-4.63916	3.49829e-06	7.02799e-05
FBgn0026411	Lim1	CG11354	X	367.102	-0.278604	0.0600644	-4.63843	3.51068e-06	7.04924e-05
FBgn0036007	pathetic	CG3424	3L	6161.96	-0.494806	0.106893	-4.62896	3.67505e-06	7.37169e-05
FBgn0003357	Jonah 99Ciii	CG31362	3R	16585.7	-0.633824	0.137012	-4.62604	3.72729e-06	7.46109e-05
FBgn0001330	kurz	CG3228	X	156.001	-0.308259	0.0666438	-4.62547	3.73759e-06	7.4773e-05
FBgn0039970	CG17508	CG17508	2R	3297.04	-0.306227	0.066206	-4.62537	3.73922e-06	7.4773e-05
FBgn0262955	RNA polymerase II 140kD subunit	CG3180	3R	1009.25	-0.262251	0.0567005	-4.6252	3.74232e-06	7.47964e-05
FBgn0040466	Dorsal interacting protein 2	CG9771	3R	139.785	-0.394472	0.0853116	-4.62389	3.76601e-06	7.51543e-05
FBgn0035102	CG7049	CG7049	3L	286.29	-0.26386	0.0570858	-4.62216	3.79765e-06	7.57467e-05
FBgn0042119	Cuticular protein 65Au	CG18778	3L	3061.58	-0.431782	0.0934573	-4.62011	3.83546e-06	7.64617e-05
FBgn0030082	Heterochromatin Protein 1b	CG7041	X	263.764	-0.209104	0.0452649	-4.61957	3.8453e-06	7.66186e-05
FBgn0051997	CG31997	CG31997	4	1020.23	-0.380984	0.0824762	-4.61932	3.84993e-06	7.66717e-05
FBgn0036920	CG8004	CG8004	3L	590.178	-0.190546	0.0413036	-4.61332	3.96291e-06	7.88009e-05
FBgn0032721	CG10602	CG10602	2L	2031.1	-0.27637	0.0599192	-4.61238	3.98084e-06	7.90765e-05
FBgn0025640	CG13369	CG13369	X	594.445	-0.21508	0.0466332	-4.61217	3.98492e-06	7.90768e-05
FBgn0038765	CG4424	CG4424	3R	57.9859	-0.420581	0.0911881	-4.61223	3.98371e-06	7.90768e-05
FBgn0262512	Vacuolar H[+] ATPase 14kD subunit 1	CG8210	2R	1933.13	-0.195745	0.0424695	-4.60907	4.04471e-06	8.01409e-05
FBgn0014396	timeless	CG3234	2L	3973.19	-1.05091	0.228083	-4.60757	4.07397e-06	8.06796e-05
FBgn0020378	Sp1	CG1343	X	396.151	-0.2759	0.0598872	-4.60699	4.08547e-06	8.08661e-05
FBgn0035703	CG8270	CG8270	3L	264.781	-0.265617	0.0577462	-4.59972	4.2305e-06	8.36093e-05
FBgn0032707	CG10348	CG10348	2L	331.435	-0.277683	0.0604143	-4.59631	4.30038e-06	8.49472e-05
FBgn0030890	CG7536	CG7536	X	1078.95	-0.212371	0.0462211	-4.59468	4.33404e-06	8.54388e-05
FBgn0032986	CG3262	CG3262	2L	1512.38	-0.2877	0.0626359	-4.59322	4.36455e-06	8.59966e-05
FBgn0029828	CG6067	CG6067	X	1661.46	-0.539272	0.117507	-4.58929	4.44749e-06	8.75422e-05
FBgn0000316	cinnamon	CG2945	X	478.695	-0.233071	0.0508593	-4.58266	4.59097e-06	9.01385e-05
FBgn0034315	CG5721	CG5721	2R	1058.19	-0.172257	0.0375991	-4.58141	4.61862e-06	9.06357e-05
FBgn0032643	CG6453	CG6453	2L	1153.76	-0.290607	0.0634503	-4.58007	4.64826e-06	9.11714e-05
FBgn0052813	CG32813	CG32813	X	1027.54	-0.232185	0.0506962	-4.57992	4.65145e-06	9.11882e-05
FBgn0033853	CG6145	CG6145	2R	2736.64	-0.450998	0.0985224	-4.57762	4.70292e-06	9.21044e-05
FBgn0051223	CG31223	CG31223	3R	84.5658	-0.380806	0.0832788	-4.57267	4.81558e-06	9.4216e-05
FBgn0037535	CG14463	CG14463	3R	164.814	-0.294047	0.0643389	-4.57028	4.87072e-06	9.52469e-05
FBgn0262357	CG43055	CG43055	2L	428.999	-1.65456	0.36227	-4.56721	4.94261e-06	9.65558e-05
FBgn0029896	CG3168	CG3168	X	15813.7	-0.319903	0.0701065	-4.56309	5.0405e-06	9.82709e-05
FBgn0025457	Bub3	CG7581	3R	254.986	-0.276576	0.0606755	-4.55827	5.15761e-06	0.000100453
FBgn0052344	CG32344	CG32344	3L	335.076	-0.262803	0.0576727	-4.55681	5.19363e-06	0.000101104
FBgn0029148	NHP2	CG5258	3L	209.613	-0.373837	0.0821405	-4.55119	5.33444e-06	0.00010369
FBgn0036964	FSHD region gene 1 ortholog (H. sapiens)	CG6480	3L	253.29	-0.305494	0.0671423	-4.54995	5.36585e-06	0.000104249
FBgn0033799	Glial Lazarillo	CG4604	2R	665.022	-0.344309	0.0757347	-4.54625	5.4609e-06	0.000105884
FBgn0038279	Secreted decoy of InR	CG3837	3R	290.706	-0.338113	0.0743746	-4.54608	5.46552e-06	0.000105921
FBgn0033351	CG8235	CG8235	2R	455.872	-0.272467	0.0599791	-4.54269	5.554e-06	0.000107528
FBgn0031069	Pmp70	CG12703	X	7807.27	-0.383613	0.0844646	-4.5417	5.58026e-06	0.000107929
FBgn0040993	CG17325	CG17325	2L	1704.84	-1.07572	0.236863	-4.54153	5.58485e-06	0.000107964
FBgn0023537	CG17896	CG17896	X	4125.48	-0.261498	0.057608	-4.53927	5.64494e-06	0.000108964
FBgn0035854	CG8005	CG8005	3L	88.3349	-0.341589	0.075251	-4.53933	5.64327e-06	0.000108964
FBgn0038057	CG12267	CG12267	3R	99.3936	-0.302436	0.0666651	-4.53664	5.71567e-06	0.00011022
FBgn0086856	CG11555	CG11555	2L	169.515	-0.424953	0.0938386	-4.52855	5.93903e-06	0.00011447
FBgn0051673	CG31673	CG31673	2L	596.704	-0.58903	0.13021	-4.5237	6.07682e-06	0.00011701
FBgn0005771	no ocelli	CG4491	2L	915.335	-0.307076	0.0678953	-4.52279	6.10291e-06	0.000117455
FBgn0039702	Vacuolar protein sorting 16B	CG18112	3R	185.62	-0.302052	0.0668834	-4.51609	6.29923e-06	0.000121173
FBgn0051100	CG31100	CG31100	3R	575.041	-0.255852	0.0566688	-4.51486	6.33576e-06	0.000121816
FBgn0033379	Mystery 45A	CG8070	2R	587.533	-0.228693	0.0506593	-4.51433	6.35166e-06	0.000122061
FBgn0032642	CG5110	CG5110	2L	357.048	-0.236306	0.0524299	-4.50709	6.57237e-06	0.00012616
FBgn0000618	enhancer of yellow 2	CG15191	X	118.474	-0.296709	0.0658386	-4.50661	6.5871e-06	0.000126336
FBgn0024958	Iron regulatory protein 1A	CG4900	3R	1047.09	-0.251699	0.0558599	-4.50589	6.6094e-06	0.000126701
FBgn0027547	CG1927	CG1927	3L	2620.1	-0.201804	0.0448222	-4.50232	6.72165e-06	0.00012879
FBgn0036978	Toll-9	CG5528	3L	61.2681	-0.713143	0.158436	-4.50114	6.75906e-06	0.000129443
FBgn0024315	Picot	CG8098	2R	4911.66	-0.355178	0.0789182	-4.50058	6.77679e-06	0.000129719
FBgn0033059	CG7845	CG7845	2R	192.173	-0.390574	0.0867932	-4.50005	6.79363e-06	0.000129977
FBgn0037140	CG7442	CG7442	3L	489.835	-0.437683	0.0972887	-4.49881	6.8334e-06	0.000130674
FBgn0036988	CG5262	CG5262	3L	352.985	-0.385341	0.08571	-4.49588	6.92841e-06	0.000132425
FBgn0050062	CG30062	CG30062	2R	23.4029	-0.680001	0.151302	-4.49433	6.97878e-06	0.000133257
FBgn0036184	PCI domain-containing protein 2	CG7351	3L	167.879	-0.244134	0.0543454	-4.49228	7.04659e-06	0.000134355
FBgn0015360	peptide O-xylosyltransferase	CG32300	3L	763.872	-0.132783	0.0295782	-4.48922	7.14842e-06	0.000136163
FBgn0052095	CG32095	CG32095	3L	147.082	-0.266417	0.0594107	-4.48434	7.31409e-06	0.000139182
FBgn0039867	CstF-50	CG2261	3R	161.776	-0.281468	0.0628315	-4.47974	7.47352e-06	0.000142077
FBgn0039158	CG6182	CG6182	3R	181.294	-0.251662	0.0561959	-4.47829	7.52436e-06	0.000142974
FBgn0033183	CG1620	CG1620	2R	998.529	-0.1831	0.0408902	-4.47784	7.54023e-06	0.000143205
FBgn0002022	Catecholamines up	CG10449	2L	1578.61	-0.128652	0.0287468	-4.47536	7.62817e-06	0.000144734
FBgn0040069	vanin-like	CG32754	X	237.623	-1.1549	0.258222	-4.47249	7.73137e-06	0.000146621
FBgn0029713	CG11436	CG11436	X	99.7727	-0.394885	0.0883836	-4.46785	7.90089e-06	0.000149386
FBgn0030289	CG1597	CG1597	X	846.301	-0.192057	0.0430456	-4.46172	8.13061e-06	0.000153445
FBgn0015295	SH2 ankyrin repeat kinase	CG18247	2R	368.806	-0.231667	0.0519403	-4.46025	8.18642e-06	0.000154423
FBgn0027562	CG10345	CG10345	3R	1555.93	-0.568141	0.12741	-4.45917	8.22782e-06	0.000155054
FBgn0015766	Msr-110	CG10596	3L	29205.5	-0.349325	0.0783476	-4.45866	8.2474e-06	0.000155348
FBgn0003278	RNA polymerase I 135kD subunit	CG4033	2L	142.788	-0.346499	0.0777439	-4.45693	8.31435e-06	0.000156533
FBgn0027348	bubblegum	CG4501	2L	3417.1	-0.617286	0.138562	-4.45493	8.39205e-06	0.00015792
FBgn0003356	Jonah 99Cii	CG31034	3R	24457.6	-0.621202	0.139478	-4.45375	8.43819e-06	0.000158711
FBgn0039336	CG4553	CG4553	3R	124.793	-0.292089	0.0656032	-4.45236	8.4933e-06	0.000159671
FBgn0035470	Ccz1 ortholog	CG14980	3L	363.428	-0.256562	0.0576498	-4.45035	8.573e-06	0.000161091
FBgn0011566	Buzidau	CG13761	X	221.089	-0.285115	0.0640685	-4.45015	8.58098e-06	0.000161124
FBgn0053181	CG33181	CG33181	X	2460.5	-0.314005	0.0705614	-4.4501	8.58303e-06	0.000161124
FBgn0038074	CG6188	CG6188	3R	3386.33	-1.0452	0.235104	-4.44569	8.76122e-06	0.000164311
FBgn0260010	rumpelstiltskin	CG9373	3R	2076.58	-0.188413	0.042427	-4.44088	8.95933e-06	0.000167865
FBgn0035619	CG10592	CG10592	3L	1773.09	-0.875653	0.197286	-4.43849	9.05919e-06	0.000169572
FBgn0039790	CG2246	CG2246	3R	1104.84	-0.194661	0.0438798	-4.43623	9.15474e-06	0.000171196
FBgn0040373	CG3038	CG3038	X	61.1997	-0.461309	0.104013	-4.43509	9.20325e-06	0.000171938
FBgn0033615	CG7741	CG7741	2R	201.155	-0.32273	0.0729013	-4.42695	9.55761e-06	0.000178302
FBgn0037090	Esterase Q	CG7529	3L	779.345	-0.444692	0.100484	-4.4255	9.62211e-06	0.000179419
FBgn0042083	CG3267	CG3267	2R	537.925	-0.227241	0.0514009	-4.42096	9.82634e-06	0.000183052
FBgn0033352	PAN2 ortholog (S. cerevisiae)	CG8232	2R	1435.49	-0.20189	0.0456835	-4.41932	9.90118e-06	0.000184358
FBgn0085376	CG34347	CG34347	3R	369.178	-0.323711	0.0732717	-4.41795	9.96405e-06	0.00018544
FBgn0026755	UDP-glycosyltransferase 37b1	CG9481	2L	382.674	-1.00699	0.228043	-4.41579	1.00642e-05	0.000187126
FBgn0000061	aristaless	CG3935	2L	19.2202	-0.769482	0.174297	-4.41476	1.0112e-05	0.000187924
FBgn0003507	serpent	CG3992	3R	1439.57	-0.391561	0.08873	-4.41295	1.01971e-05	0.000189415
FBgn0038234	mitochondrial ribosomal protein L11	CG3351	3R	159.724	-0.257581	0.0583734	-4.41264	1.0212e-05	0.000189601
FBgn0037370	CG1236	CG1236	3R	534.599	-0.283628	0.0643448	-4.40794	1.0436e-05	0.000193483
FBgn0010357	betaTrypsin	CG18211	2R	36389.8	-0.668656	0.151753	-4.4062	1.05201e-05	0.000194847
FBgn0037756	CG8507	CG8507	3R	942.763	-0.218917	0.0497494	-4.40038	1.0806e-05	0.000199677
FBgn0031004	CG7992	CG7992	X	627.019	-0.435034	0.0988816	-4.39954	1.0848e-05	0.000200358
FBgn0034500	Carbonyl reductase	CG11200	2R	986.673	-0.512001	0.116431	-4.39747	1.09519e-05	0.000202086
FBgn0035839	CG7550	CG7550	3L	135.331	-0.257229	0.0584987	-4.39718	1.09667e-05	0.000202264
FBgn0035337	CG15877	CG15877	3L	107.4	-0.50374	0.114612	-4.39518	1.10682e-05	0.000204039
FBgn0038584	mTerf5	CG7175	3R	275.561	-0.295706	0.0673191	-4.3926	1.12002e-05	0.000206277
FBgn0001323	knirps-like	CG4761	3L	282.921	-0.262531	0.0597687	-4.39244	1.12085e-05	0.000206332
FBgn0003867	torso-like	CG6705	3R	777.086	-0.403676	0.0919062	-4.39227	1.12175e-05	0.000206351
FBgn0262475	bruno-2	CG43065	2L	2082.05	-0.220946	0.050304	-4.39222	1.12202e-05	0.000206351
FBgn0034265	Sorting nexin 16	CG6410	2R	284.974	-0.246031	0.0560348	-4.39068	1.12996e-05	0.000207713
FBgn0025693	Zinc transporter 41F	CG11163	2R	893.592	-0.316724	0.0721459	-4.39004	1.13328e-05	0.000208226
FBgn0025463	Brahma associated protein 60kD	CG4303	X	628.299	-0.267195	0.0608764	-4.38914	1.13802e-05	0.000208998
FBgn0261790	Small ribonucleoprotein particle protein SmE	CG18591	2L	341.369	-0.22957	0.0523199	-4.38781	1.14499e-05	0.000209981
FBgn0052808	CG32808	CG32808	X	160.515	-0.42966	0.0980568	-4.38175	1.17732e-05	0.000215504
FBgn0033374	CG13741	CG13741	2R	71.2554	-0.55397	0.126442	-4.38122	1.18019e-05	0.000215929
FBgn0035252	CG7970	CG7970	3L	1576.4	-0.391297	0.0893679	-4.37849	1.19503e-05	0.000218335
FBgn0031044	MAPK Phosphatase 4	CG14211	X	233.475	-0.243724	0.0556941	-4.37612	1.20812e-05	0.000220624
FBgn0023441	fusilli	CG8205	2R	5723.79	-0.275916	0.0630777	-4.37422	1.21866e-05	0.000222236
FBgn0001133	grauzone	CG33133	2R	470.093	-0.259159	0.0593047	-4.36996	1.24272e-05	0.000226411
FBgn0036587	CG4950	CG4950	3L	515.947	-0.665742	0.152366	-4.36937	1.24605e-05	0.000226911
FBgn0010387	Diazepam-binding inhibitor	CG8627	3L	8101.4	-0.328702	0.0752436	-4.3685	1.25103e-05	0.000227712
FBgn0011768	Formaldehyde dehydrogenase	CG6598	3R	3097.78	-0.306283	0.0701314	-4.36727	1.25807e-05	0.00022878
FBgn0021995	Rs1	CG2173	2R	469.276	-0.271555	0.0621983	-4.36595	1.26569e-05	0.000230058
FBgn0015380	derailed	CG17348	2L	273.642	-0.33437	0.0766034	-4.36495	1.27152e-05	0.000231009
FBgn0041096	rolling pebbles	CG32096	3L	736.564	-0.431365	0.0988321	-4.36462	1.27342e-05	0.000231247
FBgn0259728	CG42382	CG42382	2R	38.3373	-0.446611	0.102484	-4.35784	1.31352e-05	0.000238306
FBgn0037146	CG7470	CG7470	3L	14585.7	-0.355846	0.0817743	-4.35156	1.35173e-05	0.00024501
FBgn0032172	CG5850	CG5850	2L	1818.4	-0.155947	0.0358696	-4.34762	1.37624e-05	0.000249221
FBgn0037846	CG6574	CG6574	3R	583.976	-0.321669	0.0739935	-4.34725	1.37852e-05	0.000249518
FBgn0024194	rasp	CG11495	3L	163.596	-0.37192	0.0855608	-4.34686	1.38103e-05	0.000249856
FBgn0034711	CG3290	CG3290	2R	1319.85	-1.17078	0.26945	-4.34507	1.39228e-05	0.000251775
FBgn0003002	odd paired	CG1133	3R	49.3114	-0.437617	0.10072	-4.34489	1.39343e-05	0.000251865
FBgn0265767	zydeco	CG2893	XHet	540.913	-0.301158	0.0693495	-4.34261	1.40799e-05	0.000254379
FBgn0031850	Thrombospondin	CG11326	2L	2250.4	-0.189919	0.0437531	-4.34071	1.42026e-05	0.000256476
FBgn0263112	Mitf	CG43369	4	1587.99	-0.41829	0.096371	-4.34042	1.42213e-05	0.000256695
FBgn0025800	Smad on X	CG2262	X	2091.72	-0.26945	0.06209	-4.33967	1.42694e-05	0.000257445
FBgn0051706	CG31706	CG31706	2L	494.836	-0.293781	0.0678769	-4.32814	1.50372e-05	0.000270795
FBgn0039019	Heterochromatin Protein 1c	CG6990	3R	349.361	-0.211037	0.0487643	-4.3277	1.50672e-05	0.000271084
FBgn0027090	Glutaminyl-tRNA synthetase	CG10506	3R	834.161	-0.209062	0.0483222	-4.32643	1.51548e-05	0.000272408
FBgn0002989	okra	CG3736	2L	183.238	-0.278527	0.0644072	-4.32447	1.52897e-05	0.000274707
FBgn0030396	CG2556	CG2556	X	1233.54	-0.334377	0.0773403	-4.32345	1.5361e-05	0.000275861
FBgn0030869	Suppressor of Cytokine Signaling at 16D	CG8146	X	1749.01	-0.177265	0.0410683	-4.31635	1.58628e-05	0.000284741
FBgn0028962	mitochondrial alanyl-tRNA synthetase	CG4633	3L	533.201	-0.175282	0.040635	-4.31357	1.6064e-05	0.00028769
FBgn0036827	CG6843	CG6843	3L	246.324	-0.330685	0.0766605	-4.31363	1.60595e-05	0.00028769
FBgn0033661	CG13185	CG13185	2R	550.892	-0.36316	0.0842123	-4.31244	1.61462e-05	0.000289029
FBgn0039520	Gustatory receptor 98a	CG13976	3R	20.1646	-1.30443	0.302531	-4.31171	1.61995e-05	0.000289715
FBgn0010339	upstream of RpIII128	CG8340	2R	838.776	-0.145068	0.0336546	-4.31048	1.62904e-05	0.000291207
FBgn0038516	Pyrroline-5-carboxylate reductase-like 2	CG5840	3R	903.719	-0.546645	0.126841	-4.30969	1.63486e-05	0.00029198
FBgn0019990	Gcn2	CG1609	3R	880.355	-0.198936	0.0461682	-4.30893	1.64049e-05	0.000292718
FBgn0004860	polyhomeotic distal	CG3895	X	498.731	-0.267951	0.0622524	-4.30427	1.67538e-05	0.000298668
FBgn0037624	CG8223	CG8223	3R	411.843	-0.261685	0.0608338	-4.30164	1.69535e-05	0.000301952
FBgn0038733	CG11407	CG11407	3R	1292.37	-0.608959	0.141571	-4.30142	1.69705e-05	0.000302118
FBgn0020622	Pi3K21B	CG2699	2L	843.748	-0.225997	0.0525433	-4.30116	1.69904e-05	0.000302194
FBgn0032656	CG5674	CG5674	2L	598.682	-0.27188	0.0632095	-4.30125	1.69841e-05	0.000302194
FBgn0025709	CG8083	CG8083	2R	466.756	-0.767206	0.178381	-4.30094	1.70079e-05	0.000302368
FBgn0250836	CG8628	CG8628	3L	696.394	-0.960039	0.223294	-4.29944	1.7123e-05	0.000304274
FBgn0033095	CG3409	CG3409	2R	2961.15	-0.257032	0.0597896	-4.29895	1.71608e-05	0.000304807
FBgn0031860	CG11236	CG11236	2L	829.788	-0.554851	0.129174	-4.29538	1.74397e-05	0.000309338
FBgn0039768	CG15533	CG15533	3R	322.344	-1.46638	0.341498	-4.29396	1.75515e-05	0.000311038
FBgn0033160	CG11107	CG11107	2R	1176.43	-0.134855	0.0314341	-4.29009	1.78605e-05	0.000315651
FBgn0010607	lethal (2) 05714	CG8886	2L	181.245	-0.329961	0.0769418	-4.28845	1.79924e-05	0.000317838
FBgn0034741	CG4269	CG4269	2R	519.132	-1.58506	0.369784	-4.28645	1.81553e-05	0.000320136
FBgn0026679	Integrator 4	CG12113	X	309.697	-0.234924	0.0548223	-4.2852	1.82577e-05	0.000321674
FBgn0029969	CG10932	CG10932	X	1247.69	-0.462914	0.108141	-4.28065	1.86351e-05	0.000327854
FBgn0037897	CG5270	CG5270	3R	977.809	-0.213719	0.0499637	-4.27748	1.89018e-05	0.000332096
FBgn0030510	CG12177	CG12177	X	511.65	-0.348069	0.0814005	-4.27601	1.90273e-05	0.000334149
FBgn0021776	miranda	CG12249	3R	77.5349	-0.598437	0.13999	-4.27485	1.91268e-05	0.000335746
FBgn0031479	Peroxiredoxin 6005	CG3083	2L	286.43	-0.299078	0.070007	-4.27211	1.9363e-05	0.000339243
FBgn0038422	CG14880	CG14880	3R	511.48	-0.604091	0.141401	-4.27218	1.93574e-05	0.000339243
FBgn0085481	CG34452	CG34452	3L	49.7889	-0.496064	0.11622	-4.2683	1.96965e-05	0.000344503
FBgn0036500	CG7275	CG7275	3L	398.989	-0.252767	0.0592413	-4.26674	1.98351e-05	0.000346772
FBgn0038360	CG9590	CG9590	3R	820.022	-0.204992	0.0480553	-4.26574	1.99237e-05	0.000348008
FBgn0061492	logjam	CG10733	3L	519.786	-0.281919	0.066149	-4.26188	2.02718e-05	0.000353612
FBgn0005561	shaven	CG11049	4	269.024	-0.384994	0.0903754	-4.25995	2.04477e-05	0.000356521
FBgn0028563	sugar transporter 1	CG8714	2R	822.47	-0.269395	0.0633228	-4.25432	2.0969e-05	0.000365282
FBgn0040339	Mediator complex subunit 22	CG3034	X	277.832	-0.243174	0.0571748	-4.25316	2.10771e-05	0.000367002
FBgn0036738	CG7542	CG7542	3L	2291.33	-0.691194	0.162801	-4.24564	2.17971e-05	0.000379029
FBgn0262962	CG43273	CG43273	3R	63.2201	-0.567206	0.133685	-4.24285	2.20702e-05	0.000383436
FBgn0022774	Ornithine aminotransferase precursor	CG8782	3L	890.765	-0.471278	0.111105	-4.24175	2.21782e-05	0.000385142
FBgn0004647	Notch	CG3936	X	544.576	-0.459355	0.10838	-4.23838	2.25139e-05	0.000390622
FBgn0035044	CG3663	CG3663	2R	312.312	-0.37433	0.0884148	-4.23379	2.29787e-05	0.000398154
FBgn0034796	CG3700	CG3700	2R	466.493	-0.33272	0.0785956	-4.23332	2.30267e-05	0.000398808
FBgn0024689	four way stop	CG6549	2L	797.404	-0.144998	0.0342563	-4.23272	2.30879e-05	0.00039969
FBgn0026878	CG4325	CG4325	X	103.719	-0.391854	0.0927086	-4.22673	2.37116e-05	0.000409941
FBgn0033229	CG12822	CG12822	2R	724.137	-0.175159	0.0414581	-4.22497	2.38976e-05	0.000412974
FBgn0039641	CG14511	CG14511	3R	129.009	-0.414707	0.0982522	-4.22085	2.43388e-05	0.000420038
FBgn0033741	CG8545	CG8545	2R	385.077	-0.37084	0.0880461	-4.21188	2.53255e-05	0.000435716
FBgn0051674	CG31674	CG31674	2L	310.15	-0.790021	0.18759	-4.21143	2.53759e-05	0.000436005
FBgn0037102	CG7172	CG7172	3L	429.232	-0.303905	0.0721861	-4.21001	2.55354e-05	0.000438165
FBgn0026150	Aminopeptidase P	CG6291	2L	984.532	-0.345049	0.0819622	-4.20986	2.55532e-05	0.000438277
FBgn0038076	Cyp313a4	CG6802	3R	96.7485	-0.507596	0.120586	-4.20941	2.56034e-05	0.000438944
FBgn0037387	CG1213	CG1213	3R	7087.56	-0.558132	0.132652	-4.20748	2.58231e-05	0.000442515
FBgn0260742	CG12213	CG12213	3R	1181.74	-0.157048	0.0373309	-4.20692	2.58877e-05	0.000443428
FBgn0038948	phosphatidylserine receptor	CG5383	3R	589.728	-0.190697	0.045336	-4.20631	2.59579e-05	0.000444436
FBgn0035282	CG13936	CG13936	3L	38.0926	-1.14445	0.272178	-4.20477	2.61344e-05	0.000447063
FBgn0031491	alpha4GT1	CG17223	2L	417.86	-0.220377	0.052436	-4.20278	2.63661e-05	0.000450829
FBgn0039184	CG6432	CG6432	3R	1823.37	-0.395366	0.094095	-4.20178	2.64827e-05	0.000452624
FBgn0030759	CG13014	CG13014	X	162.027	-0.28298	0.0674408	-4.19598	2.71699e-05	0.000463962
FBgn0032171	CG5846	CG5846	2L	235.036	-0.284919	0.0679643	-4.19218	2.76282e-05	0.000471314
FBgn0259979	CG17337	CG17337	2R	2077.5	-0.385301	0.0919397	-4.1908	2.77968e-05	0.000473627
FBgn0038235	CG8461	CG8461	3R	123.061	-0.380889	0.0909386	-4.18842	2.80907e-05	0.000478427
FBgn0260642	Antennapedia	CG1028	3R	360.964	-0.273628	0.065349	-4.18718	2.82446e-05	0.000480837
FBgn0038425	CG14881	CG14881	3R	97.9082	-0.369749	0.0883703	-4.18408	2.86318e-05	0.000486791
FBgn0030999	Mucin related 18B	CG7874	X	24266.2	-0.482618	0.115361	-4.18354	2.87006e-05	0.000487747
FBgn0033653	CG13192	CG13192	2R	316.765	-0.204261	0.0488341	-4.18275	2.88007e-05	0.000489234
FBgn0038479	CG17477	CG17477	3R	43.503	-1.01351	0.242391	-4.18133	2.89813e-05	0.000491874
FBgn0039639	CG14512	CG14512	3R	55.2822	-0.511977	0.122472	-4.18036	2.91053e-05	0.000493548
FBgn0004514	Octopamine-Tyramine receptor	CG7485	3L	107.328	-0.297146	0.0710937	-4.17963	2.91979e-05	0.000494688
FBgn0034000	CG11808	CG11808	2R	140.641	-0.248001	0.0593465	-4.17886	2.92968e-05	0.000496102
FBgn0085360	CG34331	CG34331	X	850.959	-0.48235	0.115428	-4.17879	2.93069e-05	0.000496102
FBgn0030789	Rrp45	CG9606	X	154.065	-0.302335	0.0723894	-4.17651	2.96013e-05	0.000500433
FBgn0040340	TRAM	CG11642	X	1456.27	-0.329797	0.0789745	-4.17599	2.96693e-05	0.000501364
FBgn0029522	CG13373	CG13373	X	157.895	-0.254206	0.0609041	-4.17388	2.99456e-05	0.000505814
FBgn0002021	lethal (2) 37Bb	CG10655	2L	716.652	-0.177539	0.0425426	-4.17321	3.00343e-05	0.000507093
FBgn0043471	kappaTry	CG12388	2R	952.828	-0.439545	0.105361	-4.1718	3.02205e-05	0.000510015
FBgn0019952	Organic cation transporter	CG6331	3R	842.638	-0.316029	0.0757951	-4.16952	3.05248e-05	0.000514927
FBgn0029736	CG4041	CG4041	X	466.003	-0.234844	0.0563311	-4.169	3.05942e-05	0.000515875
FBgn0004463	RNA polymerase III 128kD subunit	CG8344	2R	281.996	-0.289142	0.0694091	-4.16577	3.10305e-05	0.000522778
FBgn0030944	CG6617	CG6617	X	631.234	-0.178385	0.0428245	-4.16548	3.10692e-05	0.000523203
FBgn0032066	CG9463	CG9463	2L	573.226	-1.44672	0.347387	-4.16458	3.11933e-05	0.000524613
FBgn0260753	Pigment-dispersing factor receptor	CG13758	X	918.126	-0.336203	0.0807639	-4.16279	3.1438e-05	0.0005285
FBgn0263390	Na[+]/H[+] hydrogen antiporter 2	CG43442	3R	891.411	-0.280912	0.0675272	-4.15997	3.18282e-05	0.000534599
FBgn0039726	eIF2B-alpha	CG7883	3R	330.695	-0.25366	0.0609803	-4.1597	3.18666e-05	0.000535013
FBgn0023477	Tal	CG2827	2R	8351.19	-0.46366	0.111501	-4.15833	3.20577e-05	0.000537757
FBgn0037379	CG10979	CG10979	3R	694.511	-0.180014	0.0433263	-4.15485	3.25508e-05	0.000545089
FBgn0030258	CG1552	CG1552	X	752.601	-0.349725	0.0842504	-4.15102	3.30999e-05	0.000553571
FBgn0030237	CG15209	CG15209	X	1482.58	-0.311328	0.0750772	-4.14677	3.37203e-05	0.000562978
FBgn0030447	CG2200	CG2200	X	374.332	-0.309173	0.0745736	-4.14588	3.38518e-05	0.000564932
FBgn0034045	CG8249	CG8249	2R	472.735	-0.513589	0.123929	-4.14422	3.40969e-05	0.000568535
FBgn0033387	CG8008	CG8008	2R	889.653	-0.362707	0.0875688	-4.14196	3.4435e-05	0.000573815
FBgn0034060	CG8370	CG8370	2R	742.461	-0.229495	0.0554162	-4.1413	3.45336e-05	0.000575077
FBgn0051638	CG31638	CG31638	2L	644.568	-0.158392	0.0382491	-4.14106	3.45697e-05	0.000575433
FBgn0032031	CG13390	CG13390	2L	167.064	-0.259144	0.0626183	-4.13847	3.4963e-05	0.000581482
FBgn0039774	Ceramidase	CG1471	3R	1065.49	-0.404909	0.0978751	-4.137	3.51882e-05	0.000584479
FBgn0003390	shifted	CG3135	X	793.385	-0.556091	0.134436	-4.13647	3.52684e-05	0.000585561
FBgn0035270	CG13933	CG13933	3L	720.643	-0.189043	0.0457579	-4.13139	3.6058e-05	0.000597651
FBgn0032727	CG10623	CG10623	2L	1329.31	-0.323036	0.078235	-4.12905	3.64269e-05	0.000603252
FBgn0050495	CG30495	CG30495	2R	143.22	-0.274056	0.0664042	-4.12709	3.67378e-05	0.000607625
FBgn0261963	midline	CG6634	2L	102.292	-0.471466	0.114249	-4.12666	3.68072e-05	0.000608514
FBgn0036909	CG15881	CG15881	3L	189.721	-0.28259	0.0685434	-4.12278	3.7432e-05	0.000618318
FBgn0038303	Shal Interactor of Di-Leucine Motif	CG6623	3R	531.868	-0.240023	0.0582315	-4.12188	3.75795e-05	0.000620228
FBgn0038968	CG12499	CG12499	3R	244.327	-0.301556	0.0731745	-4.12106	3.7714e-05	0.000621922
FBgn0039557	CG12259	CG12259	3R	209.466	-0.296363	0.0719251	-4.12044	3.78158e-05	0.000622808
FBgn0053082	CG33082	CG33082	X	52.6084	-0.660073	0.160216	-4.11989	3.79049e-05	0.000624012
FBgn0034128	CG4409	CG4409	2R	282.759	-0.461887	0.112131	-4.11918	3.80228e-05	0.000625688
FBgn0003139	Protein phosphatase V	CG12217	X	514.947	-0.19971	0.0485753	-4.11134	3.9337e-05	0.000646223
FBgn0259139	glorund	CG6946	3R	2166.61	-0.179753	0.0437375	-4.1098	3.95995e-05	0.000649985
FBgn0016126	Calcium/calmodulin-dependent protein kinase I	CG1495	4	4961.04	-0.315192	0.0767106	-4.10884	3.97645e-05	0.000652145
FBgn0036107	CG7949	CG7949	3L	290.041	-0.283921	0.0691382	-4.10657	4.01573e-05	0.000658031
FBgn0030054	Caf1-180	CG12109	X	114.01	-0.499944	0.12178	-4.10529	4.03799e-05	0.000660996
FBgn0030593	CG9512	CG9512	X	13801.6	-0.498007	0.121308	-4.1053	4.03785e-05	0.000660996
FBgn0036686	CG7728	CG7728	3L	384.984	-0.302947	0.0737952	-4.10524	4.03891e-05	0.000660996
FBgn0051040	Cog7	CG31040	3R	508.742	-0.242405	0.0590549	-4.10474	4.04765e-05	0.00066187
FBgn0004101	blistered	CG3411	2R	386.634	-0.18859	0.0459574	-4.10358	4.06797e-05	0.000664634
FBgn0030271	CG15202	CG15202	X	442.439	-0.532643	0.130148	-4.0926	4.26563e-05	0.000694887
FBgn0051779	Accessory gland protein 24A4	CG31779	2L	3659.51	-0.592613	0.144848	-4.09128	4.29003e-05	0.000698569
FBgn0041629	Hexosaminidase 2	CG1787	X	1954.54	-0.397411	0.09725	-4.08649	4.37944e-05	0.00071164
FBgn0024957	Iron regulatory protein 1B	CG6342	3R	4930.45	-0.324314	0.0793895	-4.0851	4.40579e-05	0.000715625
FBgn0263697	Ubiquitin activating enzyme 3	CG13343	2R	429.998	-0.215101	0.0527131	-4.0806	4.492e-05	0.000728715
FBgn0035679	CG10467	CG10467	3L	1177.55	-0.655092	0.160844	-4.07283	4.64454e-05	0.000752207
FBgn0002707	meiotic 9	CG3697	X	153.638	-0.354521	0.087125	-4.06911	4.71925e-05	0.000763353
FBgn0033948	CG12863	CG12863	2R	85.0103	-0.451003	0.110871	-4.06782	4.74549e-05	0.000767279
FBgn0051441	CG31441	CG31441	3R	93.9099	-0.365788	0.0899438	-4.06685	4.7652e-05	0.000770147
FBgn0001276	intersex	CG13201	2R	102.342	-0.299644	0.0736952	-4.06599	4.78285e-05	0.000772678
FBgn0034061	CG8386	CG8386	2R	390.656	-0.225587	0.0554885	-4.06546	4.79368e-05	0.000773786
FBgn0038597	CG8064	CG8064	3R	254.185	-0.268432	0.0660266	-4.06551	4.79275e-05	0.000773786
FBgn0038115	CG7966	CG7966	3R	1286.07	-0.72409	0.178209	-4.06314	4.84161e-05	0.000781198
FBgn0034707	Mediator complex subunit 16	CG5465	2R	142.889	-0.354862	0.0873996	-4.06022	4.90258e-05	0.000790708
FBgn0024332	Minichromosome maintenance 3	CG4206	X	70.386	-0.405004	0.0997517	-4.06012	4.90472e-05	0.000790726
FBgn0037534	CG2781	CG2781	3R	2916.16	-0.334786	0.0825121	-4.05742	4.9618e-05	0.000798276
FBgn0037607	CG8036	CG8036	3R	24150	-0.373228	0.0920084	-4.05645	4.98236e-05	0.000800922
FBgn0036316	CG10960	CG10960	3L	6156.6	-0.460241	0.113543	-4.05344	5.04697e-05	0.000809637
FBgn0024179	wishful thinking	CG10776	3L	807	-0.295954	0.0730487	-4.05146	5.08986e-05	0.000815174
FBgn0027578	CG14526	CG14526	3R	1159.92	-0.468898	0.115861	-4.04708	5.18608e-05	0.000829219
FBgn0001092	Glyceraldehyde 3 phosphate dehydrogenase 2	CG8893	X	18241.4	-0.24716	0.0610779	-4.04663	5.19596e-05	0.000830117
FBgn0038257	Senescence marker protein-30	CG7390	3R	5029.7	-0.636185	0.157212	-4.04668	5.19497e-05	0.000830117
FBgn0037200	CG11109	CG11109	3L	393.613	-0.192879	0.0476779	-4.04545	5.22232e-05	0.000833986
FBgn0039860	CG1792	CG1792	3R	179.51	-0.407427	0.100731	-4.04471	5.23877e-05	0.000835585
FBgn0039126	CG13601	CG13601	3R	438.931	-0.182544	0.0452193	-4.03686	5.41712e-05	0.000863325
FBgn0036754	CG5589	CG5589	3L	80.2928	-0.43945	0.109026	-4.03069	5.56132e-05	0.000885219
FBgn0031518	CG3277	CG3277	2L	243.427	-0.461461	0.114521	-4.02947	5.59036e-05	0.000889477
FBgn0032020	CG7787	CG7787	2L	200.391	-0.277328	0.0689573	-4.02174	5.77692e-05	0.000916165
FBgn0002778	minidiscs	CG3297	3L	832.074	-0.66337	0.165013	-4.0201	5.81733e-05	0.000921479
FBgn0003358	Jonah 99Ci	CG31039	3R	3513.75	-1.09703	0.272886	-4.02009	5.81752e-05	0.000921479
FBgn0015569	alpha-Esterase-10	CG1131	3R	1266.09	-0.419217	0.104511	-4.01121	6.04082e-05	0.000955293
FBgn0039870	CG1896	CG1896	3R	144.436	-0.305263	0.0762193	-4.00506	6.20006e-05	0.00097968
FBgn0263599	lethal (3) 72Ab	CG5931	3L	1255.23	-0.252627	0.0630813	-4.00479	6.20728e-05	0.000980423
FBgn0016698	Phosphotyrosyl phosphatase activator	CG3289	2L	457.728	-0.239761	0.0598972	-4.00287	6.25777e-05	0.000986819
FBgn0035639	CG5537	CG5537	3L	833.238	-0.192211	0.0480293	-4.00195	6.28231e-05	0.000990265
FBgn0002733	Enhancer of split mbeta%2C helix-loop-helix	CG14548	3R	109.441	-0.453281	0.1134	-3.99718	6.41016e-05	0.00100838
FBgn0034641	mahjong	CG10080	2R	660.574	-0.221487	0.055419	-3.99659	6.42601e-05	0.00101005
FBgn0037855	CG6621	CG6621	3R	511.034	-0.250941	0.0629003	-3.9895	6.62128e-05	0.00103907
FBgn0029173	fu2	CG9233	2L	134.119	-0.282772	0.0708988	-3.98839	6.65241e-05	0.00104353
FBgn0263979	Chromatin assembly factor 1 subunit	CG4236	3R	544.834	-0.177518	0.0445618	-3.98363	6.78708e-05	0.00106337
FBgn0034191	CG6984	CG6984	2R	163.997	-0.236519	0.0593816	-3.98304	6.80392e-05	0.00106558
FBgn0035987	CG3689	CG3689	3L	849.846	-0.201446	0.0506574	-3.97664	6.98968e-05	0.00109336
FBgn0036691	bad egg	CG7842	3L	251.24	-0.298866	0.0751639	-3.97618	7.00298e-05	0.001095
FBgn0030053	CG12081	CG12081	X	444.497	-0.251303	0.0632345	-3.97414	7.06325e-05	0.00110398
FBgn0019929	Ser7	CG2045	X	1132.52	-0.412004	0.103713	-3.97256	7.11048e-05	0.00111091
FBgn0037723	Spermidine Synthase	CG8327	3R	406.061	-0.482736	0.121527	-3.97226	7.11935e-05	0.00111185
FBgn0039854	CG1635	CG1635	3R	242.595	-0.227837	0.0574069	-3.96881	7.22337e-05	0.00112719
FBgn0000261	Catalase	CG6871	3L	20045.2	-0.168172	0.0423934	-3.96694	7.28027e-05	0.00113471
FBgn0051648	CG31648	CG31648	2L	193.672	-0.271177	0.0684603	-3.96108	7.46129e-05	0.00116014
FBgn0034140	CG8317	CG8317	2R	1921	-0.520878	0.131503	-3.96095	7.46508e-05	0.00116026
FBgn0030102	CG12119	CG12119	X	1032.85	-0.347793	0.0878421	-3.95929	7.51715e-05	0.00116789
FBgn0001150	giant	CG7952	X	57.784	-0.540293	0.136484	-3.95865	7.53744e-05	0.00117057
FBgn0032923	CG9248	CG9248	2L	934.742	-0.208927	0.0527842	-3.95813	7.55385e-05	0.00117265
FBgn0015561	unplugged	CG1650	2R	73.8155	-0.576257	0.145636	-3.95682	7.59533e-05	0.00117862
FBgn0037435	CG18048	CG18048	3R	82.5184	-0.35574	0.0899136	-3.95646	7.60688e-05	0.00117948
FBgn0035673	CG6602	CG6602	3L	804.333	-0.412434	0.104275	-3.95524	7.64565e-05	0.00118502
FBgn0032486	CG5705	CG5705	2L	149.267	-0.310506	0.0785684	-3.95205	7.74846e-05	0.00120042
FBgn0036529	polypeptide GalNAc transferase 8	CG7297	3L	98.9727	-0.421866	0.106865	-3.94766	7.89191e-05	0.00122027
FBgn0031245	CG3625	CG3625	2L	2418.68	-0.262244	0.0664635	-3.94569	7.95715e-05	0.00122938
FBgn0038432	CG14883	CG14883	3R	289.178	-0.240443	0.0609465	-3.94515	7.97503e-05	0.00123165
FBgn0062412	Copper transporter 1B	CG7459	3R	310.643	-0.414196	0.105005	-3.94455	7.99499e-05	0.00123376
FBgn0033169	CG11123	CG11123	2R	247.309	-0.412441	0.104563	-3.94443	7.99915e-05	0.00123391
FBgn0030724	Nipsnap	CG9212	X	2236	-0.271617	0.0688974	-3.94233	8.06922e-05	0.00124423
FBgn0033451	CG1665	CG1665	2R	408.264	-0.402132	0.102042	-3.94083	8.1199e-05	0.00125105
FBgn0033951	CG10139	CG10139	2R	272.977	-0.280782	0.0712748	-3.93943	8.1674e-05	0.00125787
FBgn0031318	CG4887	CG4887	2L	1328.64	-0.196	0.0497612	-3.93881	8.18865e-05	0.00126064
FBgn0014903	CG14630	CG14630	X	654.537	-0.384345	0.0975889	-3.93841	8.2024e-05	0.00126226
FBgn0031398	CG10880	CG10880	2L	78.2769	-0.350598	0.0890387	-3.93759	8.23029e-05	0.00126605
FBgn0015558	tweety	CG1693	X	949.731	-0.187262	0.0475716	-3.93643	8.27013e-05	0.00127168
FBgn0038666	SMU1 ortholog	CG5451	3R	250.605	-0.292313	0.0743057	-3.93393	8.35694e-05	0.0012825
FBgn0038750	CG4465	CG4465	3R	29.2777	-0.652915	0.166043	-3.93221	8.41675e-05	0.00129015
FBgn0011703	Ribonucleoside diphosphate reductase large subunit	CG5371	2L	105.348	-0.419007	0.106702	-3.92689	8.60515e-05	0.00131644
FBgn0001208	Henna	CG7399	3L	4491.65	-0.566745	0.144981	-3.90911	9.26367e-05	0.00140998
FBgn0051852	Two A-associated protein of 42kDa	CG31852	2L	514.438	-0.173836	0.0444862	-3.90765	9.31993e-05	0.00141743
FBgn0050440	CG30440	CG30440	2R	168.407	-0.498451	0.127622	-3.9057	9.39543e-05	0.0014278
FBgn0037898	CG18643	CG18643	3R	55.9764	-0.392662	0.100591	-3.90353	9.47999e-05	0.00143896
FBgn0036271	Porphobilinogen synthase	CG10335	3L	476.228	-0.39881	0.102196	-3.9024	9.52421e-05	0.00144511
FBgn0037931	CG18476	CG18476	3R	248.155	-0.238515	0.0611445	-3.90083	9.58616e-05	0.00145281
FBgn0031149	CG1518	CG1518	X	777.774	-0.233712	0.0599203	-3.90038	9.60422e-05	0.00145498
FBgn0259730	tal-1A	CG42384	3R	479.425	-0.308804	0.0792012	-3.89898	9.65975e-05	0.00146283
FBgn0032298	CG6724	CG6724	2L	234.748	-0.417615	0.107121	-3.89852	9.67807e-05	0.00146446
FBgn0011204	cueball	CG12086	3L	2523.77	-0.42095	0.10809	-3.89443	9.84305e-05	0.00148711
FBgn0032391	escl	CG5202	2L	111.238	-0.330433	0.0848879	-3.89258	9.91844e-05	0.00149734
FBgn0034162	CG6426	CG6426	2R	2026.34	-0.301025	0.077335	-3.89248	9.92261e-05	0.00149739
FBgn0010220	DEAD box protein 45A	CG12759	2R	299.202	-0.230722	0.059289	-3.89147	9.96369e-05	0.00150184
FBgn0004087	Dihydrofolate reductase	CG14887	3R	140.733	-0.411361	0.105716	-3.89118	9.97559e-05	0.00150306
FBgn0034109	CG7747	CG7747	2R	163.885	-0.277923	0.0714471	-3.88991	0.000100281	0.00150928
FBgn0036999	iso Glutaminyl cyclase	CG5976	3L	434.034	-0.236532	0.0608066	-3.8899	0.000100285	0.00150928
FBgn0051388	CG31388	CG31388	3R	230.774	-0.212391	0.0546587	-3.88578	0.000102003	0.00153158
FBgn0064237	Imaginal disc growth factor 5	CG5154	2R	593.434	-0.491155	0.126397	-3.88581	0.000101991	0.00153158
FBgn0028499	CG7985	CG7985	3R	236.512	-0.26438	0.0680524	-3.88494	0.000102353	0.00153625
FBgn0020887	Su(z)12	CG8013	3L	900.103	-0.182756	0.0470632	-3.8832	0.000103093	0.00154675
FBgn0035954	Dorsocross3	CG5093	3L	85.54	-1.35736	0.349784	-3.88057	0.000104212	0.00156173
FBgn0010602	lesswright	CG3018	2L	1401.03	-0.144178	0.0371574	-3.8802	0.000104369	0.00156348
FBgn0030406	CG1463	CG1463	X	198.09	-0.290123	0.074812	-3.87802	0.000105308	0.00157574
FBgn0032069	CG9468	CG9468	2L	6787.73	-0.878652	0.226674	-3.87628	0.000106068	0.00158542
FBgn0051259	CG31259	CG31259	3R	106.32	-0.836594	0.215826	-3.87625	0.000106077	0.00158542
FBgn0002522	labial	CG1264	3R	110.688	-0.369949	0.0954714	-3.87497	0.000106638	0.00159258
FBgn0000014	abdominal A	CG10325	3R	497.043	-0.431136	0.111303	-3.87352	0.000107274	0.00160085
FBgn0036826	asterix	CG3893	3L	102.227	-0.440847	0.113879	-3.87117	0.000108313	0.00161511
FBgn0038732	CG11391	CG11391	3R	269.39	-0.720216	0.186067	-3.87074	0.000108507	0.00161738
FBgn0038989	CG6937	CG6937	3R	258.99	-0.280134	0.0723741	-3.87064	0.000108551	0.00161742
FBgn0024556	Elongation factor Tu mitochondrial	CG6050	2R	2298.11	-0.200232	0.0518124	-3.86455	0.000111292	0.0016551
FBgn0030793	CG9125	CG9125	X	158.215	-0.335833	0.0870614	-3.85743	0.000114587	0.00170238
FBgn0011260	Sema-2a	CG4700	2R	699.122	-0.349031	0.0904923	-3.85702	0.000114778	0.00170433
FBgn0038552	CG18012	CG18012	3R	799.811	-0.167343	0.0434456	-3.85178	0.000117263	0.00173925
FBgn0266417	CG45057	CG45057	3L	960.501	-0.174154	0.0452652	-3.84741	0.000119373	0.00176919
FBgn0037807	CG6293	CG6293	3R	1096.4	-0.531682	0.1382	-3.84719	0.00011948	0.00177009
FBgn0259998	CG17571	CG17571	2L	3726.49	-0.747331	0.194258	-3.8471	0.000119525	0.00177009
FBgn0037110	ORMDL	CG14577	3L	451.874	-0.219284	0.0570358	-3.84467	0.000120716	0.00178638
FBgn0033723	CG13155	CG13155	2R	273.846	-0.703514	0.183129	-3.84163	0.000122222	0.00180661
FBgn0033810	CG4646	CG4646	2R	240.761	-0.256224	0.0667876	-3.8364	0.000124849	0.00184333
FBgn0037981	Spt3	CG3169	3R	154.362	-0.228794	0.0596904	-3.83302	0.000126582	0.00186609
FBgn0035091	CG3829	CG3829	2R	1669.55	-0.388671	0.101439	-3.83158	0.000127324	0.0018749
FBgn0016131	Cyclin-dependent kinase 4	CG5072	2R	184.142	-0.366433	0.0956443	-3.83121	0.000127514	0.00187699
FBgn0031054	Ssu72 ortholog	CG14216	X	423.773	-0.149417	0.039079	-3.82345	0.000131596	0.00193414
FBgn0034437	CG10051	CG10051	2R	38.0053	-0.893703	0.233835	-3.82194	0.000132404	0.00194528
FBgn0035718	CG14820	CG14820	3L	205.719	-1.06045	0.277511	-3.82129	0.000132758	0.00194975
FBgn0085485	CG34456	CG34456	3L	76.0736	-0.536846	0.140817	-3.81237	0.000137643	0.00201617
FBgn0030738	CG9915	CG9915	X	679.498	-0.164812	0.0432422	-3.81136	0.000138204	0.00202363
FBgn0020270	meiotic recombination 11	CG16928	2L	190.332	-0.376096	0.0986889	-3.81093	0.000138448	0.00202644
FBgn0065035	AlkB	CG33250	X	88.7416	-0.380604	0.0999593	-3.80759	0.000140326	0.00205239
FBgn0086895	peanuts	CG8241	2R	299.233	-0.357406	0.0939122	-3.80575	0.000141378	0.00206622
FBgn0038742	Arc42	CG4703	3R	1128.98	-0.258867	0.0680234	-3.80556	0.000141483	0.00206698
FBgn0086694	Bre1	CG10542	3L	656.388	-0.176259	0.0463446	-3.80323	0.000142822	0.00208419
FBgn0040364	CG11378	CG11378	X	869.62	-0.264477	0.0695466	-3.80288	0.000143026	0.00208638
FBgn0033904	CG18327	CG18327	2R	344.29	-0.774227	0.203611	-3.80249	0.000143251	0.0020889
FBgn0261575	target of brain insulin	CG11909	3R	15822.8	-1.01954	0.268263	-3.8005	0.000144404	0.00210434
FBgn0001990	weckle	CG4148	2L	238.225	-0.198288	0.0521962	-3.79889	0.000145343	0.00211505
FBgn0032981	CG3635	CG3635	2L	95.1324	-0.520155	0.136918	-3.79902	0.000145269	0.00211505
FBgn0261534	lethal (2) 34Fc	CG7532	2L	1344.55	-0.377725	0.0994314	-3.79885	0.000145371	0.00211505
FBgn0259716	CG42370	CG42370	2L	467.432	-0.638378	0.168071	-3.79826	0.000145713	0.00211924
FBgn0033209	CG12107	CG12107	2R	734.481	-0.252022	0.0663932	-3.79591	0.000147105	0.00213788
FBgn0025830	Integrator 8	CG5859	2R	279.118	-0.187012	0.0492786	-3.79499	0.000147652	0.00214503
FBgn0029648	CG3603	CG3603	X	455.699	-0.396126	0.104407	-3.79406	0.000148205	0.00215227
FBgn0029950	CG9657	CG9657	X	326.512	-0.417262	0.110071	-3.79084	0.000150138	0.00217628
FBgn0029840	raptor	CG4320	X	1023.09	-0.200886	0.0529977	-3.79046	0.000150368	0.0021788
FBgn0010425	epsilonTrypsin	CG18681	2R	3567.22	-0.549935	0.145141	-3.78896	0.000151282	0.00219041
FBgn0036193	CG14135	CG14135	3L	135.255	-0.362892	0.0958578	-3.78573	0.000153256	0.00221734
FBgn0051812	CG31812	CG31812	2L	269.667	-0.224046	0.0591854	-3.7855	0.000153403	0.00221864
FBgn0031097	obstructor-A	CG17052	X	266.715	-0.85751	0.226534	-3.78535	0.00015349	0.00221909
FBgn0015570	alpha-Esterase-2	CG2505	3R	486.218	-0.750254	0.198223	-3.7849	0.000153772	0.00222233
FBgn0035449	CG14971	CG14971	3L	736.412	-0.155841	0.0411756	-3.78479	0.00015384	0.00222248
FBgn0051373	CG31373	CG31373	3R	844.432	-0.333213	0.0880941	-3.78247	0.00015528	0.0022408
FBgn0034002	CG8079	CG8079	2R	516.735	-0.279651	0.0739572	-3.78126	0.000156037	0.00225089
FBgn0037371	Symplekin	CG2097	3R	536.684	-0.184284	0.0487594	-3.77946	0.00015717	0.00226387
FBgn0039748	CG15529	CG15529	3R	88.8102	-0.522424	0.138329	-3.77669	0.000158927	0.00228665
FBgn0004181	Protein ejaculatory bulb	CG2668	2R	100707	-0.321263	0.0851283	-3.77387	0.000160736	0.0023084
FBgn0039189	CG18528	CG18528	3R	82.6094	-0.303176	0.0803782	-3.77187	0.000162027	0.00232437
FBgn0034817	Arginine methyltransferase 7	CG9882	2R	344.989	-0.175902	0.0466482	-3.77082	0.000162714	0.00233338
FBgn0261446	CG13377	CG13377	X	219.774	-0.355463	0.0943246	-3.76851	0.000164225	0.00235417
FBgn0039051	CG17109	CG17109	3R	510.15	-0.432159	0.114681	-3.76835	0.000164329	0.0023548
FBgn0086691	UK114	CG15261	2L	1467.81	-0.383434	0.101775	-3.76747	0.000164911	0.0023614
FBgn0052195	CG32195	CG32195	3L	585.017	-0.734208	0.195165	-3.76199	0.000168565	0.00240929
FBgn0038450	CG17560	CG17560	3R	3760.49	-0.617669	0.164265	-3.7602	0.000169777	0.00242573
FBgn0031268	coiled	CG2813	2L	357.114	-0.194768	0.0518611	-3.75557	0.00017295	0.00246744
FBgn0000543	ecdysoneless	CG5714	3L	624.329	-0.185695	0.0494657	-3.75402	0.000174018	0.00248176
FBgn0250755	CG42233	CG42233	3R	260.163	-0.254392	0.0677835	-3.753	0.000174728	0.00249097
FBgn0087039	SECIS-binding protein 2	CG7066	3L	212.37	-0.255026	0.0679918	-3.75083	0.000176252	0.00251086
FBgn0085284	Biogenesis of lysosome-related organelles complex 1%2C subunit 3	CG34255	3L	95.4675	-0.289828	0.0773453	-3.7472	0.000178823	0.00254656
FBgn0032076	CG9510	CG9510	2L	2027.6	-0.560696	0.149642	-3.7469	0.00017903	0.00254765
FBgn0029854	CG3566	CG3566	X	881.635	-0.197841	0.0528063	-3.74655	0.000179284	0.00255033
FBgn0266464	N-ethylmaleimide-sensitive factor 2	CG33101	3R	1280.86	-0.172323	0.0460204	-3.74449	0.00018076	0.00256945
FBgn0027375	homolog of RecQ	CG4879	3L	537.235	-0.319094	0.0852733	-3.74201	0.000182552	0.00259302
FBgn0037566	mitochondrial ribosomal protein L1	CG7494	3R	436.102	-0.221625	0.0592294	-3.7418	0.000182707	0.00259428
FBgn0036290	CG10638	CG10638	3L	586.972	-0.153499	0.0411081	-3.73404	0.000188434	0.00266879
FBgn0037061	CG12975	CG12975	3L	140.919	-0.29828	0.0799236	-3.73207	0.000189915	0.00268878
FBgn0034307	CG10914	CG10914	2R	151.641	-0.269473	0.0722192	-3.73132	0.000190478	0.00269479
FBgn0039175	CG5706	CG5706	3R	557.961	-0.191133	0.0512668	-3.7282	0.000192853	0.00272345
FBgn0039310	CG11878	CG11878	3R	1771.05	-0.580259	0.155669	-3.72753	0.000193367	0.00272971
FBgn0039161	CG13606	CG13606	3R	164.066	-0.47941	0.12867	-3.72589	0.000194624	0.00274647
FBgn0011826	Protein phosphatase 2B at 14D	CG9842	X	1735.79	-0.170225	0.0456898	-3.72566	0.000194808	0.00274777
FBgn0030259	CG1545	CG1545	X	95.2277	-0.428228	0.114945	-3.7255	0.000194928	0.00274777
FBgn0030518	CG11134	CG11134	X	630.783	-0.287314	0.0771197	-3.72555	0.000194886	0.00274777
FBgn0031184	CG14615	CG14615	X	401.825	-0.460268	0.123551	-3.72533	0.000195058	0.0027486
FBgn0035980	CG4447	CG4447	3L	164.044	-0.346501	0.0931739	-3.71886	0.000200121	0.00281587
FBgn0003559	suppressor of forked	CG17170	XHet	646.436	-0.171148	0.0460423	-3.71718	0.000201457	0.00283262
FBgn0036980	Rho-related BTB domain containing	CG5701	3L	1855.07	-0.198467	0.0534201	-3.71522	0.000203027	0.00285263
FBgn0036272	CG4300	CG4300	3L	1991.99	-0.203883	0.0548952	-3.71404	0.000203978	0.00286222
FBgn0036205	CG14131	CG14131	3L	368.687	-0.24699	0.0665281	-3.71257	0.000205169	0.00287753
FBgn0031258	CG4297	CG4297	2L	1028.31	-0.302302	0.0814605	-3.71103	0.000206418	0.00289402
FBgn0037786	CG5361	CG5361	3R	54.5902	-0.731617	0.197158	-3.71082	0.00020659	0.00289434
FBgn0039329	CG10669	CG10669	3R	234.839	-0.236936	0.0638808	-3.70903	0.000208056	0.00291279
FBgn0035010	CG13579	CG13579	2R	136.04	-0.244869	0.0660445	-3.70764	0.000209199	0.00292458
FBgn0034261	Hermansky-Pudlak Syndrome 4 ortholog (H. sapiens)	CG4966	2R	993.723	-0.250583	0.0675917	-3.7073	0.000209477	0.00292742
FBgn0030995	CG7914	CG7914	X	85.1467	-0.287307	0.0775233	-3.70608	0.000210496	0.00293849
FBgn0029798	CG4078	CG4078	X	163.399	-0.210025	0.0566827	-3.70528	0.000211157	0.00294666
FBgn0025815	Minichromosome maintenance 6	CG4039	X	152.201	-0.259692	0.0701202	-3.70353	0.000212617	0.00296385
FBgn0039485	CG17189	CG17189	3R	472.859	-0.880289	0.237767	-3.70232	0.000213638	0.00297701
FBgn0263083	CG43351	CG43351	2R	416.917	-0.527928	0.142646	-3.70097	0.000214775	0.00298965
FBgn0001189	halfway	CG3095	X	1123.76	-0.220334	0.0595665	-3.69896	0.00021648	0.00301124
FBgn0033401	CG1968	CG1968	2R	545.713	-0.194222	0.052512	-3.69862	0.000216776	0.00301427
FBgn0032153	CG4537	CG4537	2L	48.872	-0.451932	0.12221	-3.698	0.000217308	0.00302059
FBgn0030137	CG15317	CG15317	X	56.2574	-0.434012	0.11737	-3.69781	0.000217469	0.00302067
FBgn0051266	CG31266	CG31266	3R	372.158	-0.534261	0.144478	-3.69787	0.000217413	0.00302067
FBgn0037875	Zinc transporter 86D	CG6672	3R	1009.83	-0.176056	0.0476542	-3.69444	0.00022037	0.00305661
FBgn0029525	CG18273	CG18273	X	563.725	-0.184676	0.0500134	-3.69253	0.000222038	0.00307754
FBgn0035374	mitochondrial ribosomal protein S35	CG2101	3L	454.303	-0.236129	0.0639619	-3.69171	0.000222753	0.00308636
FBgn0035181	CG9205	CG9205	3L	700.208	-0.170064	0.0460684	-3.69156	0.000222879	0.003087
FBgn0010770	peter pan	CG5786	3R	173.963	-0.256066	0.0693786	-3.69085	0.000223503	0.00309455
FBgn0004513	Multiple drug resistance 65	CG10181	3L	514.469	-0.399434	0.108234	-3.69046	0.000223846	0.00309709
FBgn0000927	female sterile (1) Young arrest	CG2707	X	27.4633	-0.518945	0.140664	-3.68925	0.000224917	0.0031108
FBgn0035255	RabX5	CG7980	3L	14.0108	-0.990241	0.268593	-3.68677	0.000227114	0.00314008
FBgn0260940	larsen	CG6637	3R	306.301	-0.196937	0.0534317	-3.68577	0.000228013	0.00315027
FBgn0033050	PNGase-like	CG7865	2R	1028.36	-0.156382	0.0424438	-3.68445	0.000229201	0.00316557
FBgn0028664	Vacuolar H[+] ATPase M9.7 subunit c	CG11589	3L	285.863	-0.200153	0.0543355	-3.68365	0.000229914	0.00317428
FBgn0031281	SAGA factor-like TAF6	CG3883	2L	172.894	-0.217992	0.0591894	-3.68296	0.000230542	0.00318183
FBgn0035558	CG11357	CG11357	3L	900.294	-0.134265	0.0364889	-3.67962	0.000233581	0.00322148
FBgn0023545	CG4406	CG4406	X	524.166	-0.165296	0.0449266	-3.67925	0.00023392	0.00322502
FBgn0039728	CG7896	CG7896	3R	49.6732	-0.626468	0.170608	-3.67198	0.000240676	0.00331347
FBgn0032042	CG13398	CG13398	2L	313.725	-0.198172	0.0539756	-3.67152	0.000241117	0.00331836
FBgn0002931	net	CG11450	2L	231.919	-0.432022	0.117704	-3.67041	0.000242162	0.00332922
FBgn0031538	CG3246	CG3246	2L	1863.12	-0.411246	0.112067	-3.66966	0.000242878	0.0033367
FBgn0031808	CG9507	CG9507	2L	318.264	-0.441725	0.120422	-3.66813	0.00024433	0.00335547
FBgn0263025	CG43320	CG43320	3R	83.9761	-0.345221	0.0941497	-3.66673	0.000245676	0.00337157
FBgn0033605	CG9067	CG9067	2R	154.109	-0.255329	0.0696592	-3.66541	0.000246945	0.00338734
FBgn0085244	CG34215	CG34215	2R	295.706	-0.443737	0.121063	-3.66535	0.000246999	0.00338734
FBgn0037809	CG12818	CG12818	3R	156.325	-0.217721	0.0594082	-3.66484	0.000247496	0.00339296
FBgn0266421	Replication protein A3	CG15220	X	115.369	-0.304947	0.0832958	-3.66101	0.00025122	0.00344159
FBgn0265598	Beadex	CG44425	X	668.532	-0.146044	0.0399146	-3.65891	0.000253286	0.00346746
FBgn0000625	eyegone	CG10488	3L	153.573	-0.315497	0.0862631	-3.65738	0.000254802	0.00348698
FBgn0032793	CG10189	CG10189	2L	178.822	-0.223529	0.0611538	-3.65519	0.000256993	0.00351574
FBgn0263598	Vacuolar H[+] ATPase 68 kDa subunit 2	CG3762	2L	13640.1	-0.215607	0.0590353	-3.65218	0.000260027	0.00355224
FBgn0039787	CG9702	CG9702	3R	1059.09	-0.315751	0.0864954	-3.65049	0.000261737	0.00357435
FBgn0039325	CG10560	CG10560	3R	2668.97	-0.847721	0.232295	-3.64933	0.000262923	0.00358426
FBgn0030479	Rbp1-like	CG1987	X	2094.29	-0.260656	0.071476	-3.64676	0.000265565	0.00361684
FBgn0033121	Cyp6u1	CG3567	2R	593.574	-0.220256	0.0604139	-3.64578	0.00026658	0.00362649
FBgn0051195	CG31195	CG31195	3R	921.558	-0.2226	0.0611003	-3.64319	0.000269275	0.0036606
FBgn0264302	CG43780	CG43780	3L	556.467	-0.214686	0.0589296	-3.64309	0.000269385	0.00366082
FBgn0036822	Ninjurin B	CG11637	3L	164.849	-0.585759	0.160814	-3.64247	0.000270036	0.0036671
FBgn0052564	CG32564	CG32564	X	80.1987	-0.629806	0.173061	-3.63921	0.000273472	0.00370993
FBgn0032665	CG15152	CG15152	2L	358.977	-0.283654	0.077952	-3.63883	0.000273885	0.00371418
FBgn0025574	Pellino	CG5212	3R	1135.63	-0.252918	0.0695477	-3.63661	0.000276245	0.00374489
FBgn0063667	CG32335	CG32335	3L	65.9539	-0.857555	0.235835	-3.63625	0.00027664	0.00374894
FBgn0021750	Seryl-tRNA synthetase	CG4938	3R	321.101	-0.193878	0.0533847	-3.63172	0.000281536	0.0038065
FBgn0015000	beta subunit of type I geranylgeranyl transferase	CG3469	2L	894.272	-0.204049	0.0563218	-3.62292	0.000291294	0.00392838
FBgn0262035	CG42846	CG42846	3L	270.947	-0.321338	0.0887122	-3.62225	0.000292053	0.00393726
FBgn0032597	CG17904	CG17904	2L	461.677	-0.232207	0.0641496	-3.61978	0.000294854	0.00396814
FBgn0038542	Tyramine receptor	CG7431	3R	312.438	-0.345136	0.0954191	-3.61706	0.000297971	0.00400594
FBgn0033903	CG8323	CG8323	2R	666.678	-0.252435	0.0698059	-3.61625	0.000298907	0.00401575
FBgn0259749	mummy	CG9535	2L	2190.41	-0.21649	0.0598645	-3.61633	0.000298805	0.00401575
FBgn0027620	ATP-dependent chromatin assembly factor large subunit	CG1966	3R	867.622	-0.150376	0.0415947	-3.61528	0.000300023	0.00402796
FBgn0032408	CG6712	CG6712	2L	226.541	-0.200404	0.0554462	-3.61439	0.000301059	0.00404048
FBgn0027552	CG10863	CG10863	3L	3735.89	-0.30853	0.0853942	-3.61301	0.00030266	0.00406057
FBgn0039301	Nucleoporin 37kD	CG11875	3R	108.961	-0.3155	0.0873882	-3.61033	0.000305811	0.00409861
FBgn0031815	farjavit	CG9526	2L	2098.51	-0.25723	0.0712708	-3.60919	0.000307154	0.00411377
FBgn0039102	Spatzle-Processing Enzyme	CG16705	3R	2451.05	-0.589812	0.163459	-3.60832	0.000308186	0.00412334
FBgn0032160	CG4598	CG4598	2L	910.736	-0.263334	0.0729817	-3.60822	0.0003083	0.00412344
FBgn0036099	CG11811	CG11811	3L	415.383	-0.177269	0.0491936	-3.6035	0.000313957	0.00419623
FBgn0031739	CG14005	CG14005	2L	178.444	-0.296782	0.0823737	-3.60287	0.000314721	0.0042021
FBgn0043791	CG8147	CG8147	3R	248.435	-1.51767	0.421372	-3.60173	0.000316105	0.00421914
FBgn0030522	CG11103	CG11103	X	165.351	-0.269354	0.0748334	-3.59938	0.000318978	0.00425457
FBgn0036260	Rhodopsin 7	CG5638	3L	175.061	-0.386611	0.107507	-3.59614	0.000322972	0.00430343
FBgn0036848	CG10424	CG10424	3L	488.713	-0.211337	0.0587775	-3.59554	0.00032372	0.00431044
FBgn0039755	CG15531	CG15531	3R	3115.77	-0.268566	0.0747531	-3.59271	0.00032726	0.00435588
FBgn0261535	lethal (2) 34Fd	CG7516	2L	193.519	-0.339838	0.0945957	-3.59253	0.000327483	0.00435608
FBgn0025643	CG3588	CG3588	X	274.02	-0.37779	0.105191	-3.59148	0.00032881	0.00437223
FBgn0038874	ETHR	CG5911	3R	115.076	-0.393514	0.109575	-3.59129	0.000329047	0.00437389
FBgn0020766	Phenylalanyl-tRNA synthetase	CG13348	2R	1033.14	-0.184153	0.0513166	-3.58858	0.00033249	0.00441513
FBgn0003997	Wrinkled	CG5123	3L	361.643	-0.321308	0.0895972	-3.58614	0.000335606	0.00445196
FBgn0023512	eIF2B-epsilon	CG3806	X	514.154	-0.195939	0.0546647	-3.58437	0.000337889	0.00447614
FBgn0027621	6-phosphofructo-2-kinase	CG3400	X	5467.22	-0.263057	0.073413	-3.58325	0.000339342	0.00449386
FBgn0025641	Dishevelled Associated Activator of Morphogenesis	CG14622	X	1337.88	-0.278897	0.0778735	-3.58142	0.000341738	0.00452251
FBgn0030688	CG8952	CG8952	X	891.509	-0.287531	0.0803112	-3.58021	0.000343325	0.00454197
FBgn0033423	CG1809	CG1809	2R	249.986	-0.422592	0.118084	-3.57872	0.000345276	0.00456313
FBgn0039050	CG17110	CG17110	3R	270.957	-0.398024	0.111217	-3.57881	0.000345162	0.00456313
FBgn0036557	mitochondrial ribosomal protein S31	CG5904	3L	392.368	-0.252628	0.0706304	-3.57676	0.000347875	0.0045928
FBgn0026263	bip1	CG7574	3L	113.917	-0.303225	0.0847835	-3.57646	0.000348275	0.00459497
FBgn0036876	CG9451	CG9451	3L	1363.8	-0.585464	0.163784	-3.57461	0.000350755	0.00462299
FBgn0033809	CG4630	CG4630	2R	456.732	-0.384285	0.107545	-3.57325	0.000352583	0.00464496
FBgn0031875	CG3430	CG3430	2L	72.0075	-0.526629	0.147439	-3.57185	0.000354473	0.00466409
FBgn0031238	CG3645	CG3645	2L	305.168	-0.285393	0.0799177	-3.57109	0.000355505	0.00467609
FBgn0027334	lethal (1) G0004	CG11738	X	322.886	-0.277653	0.0777627	-3.57052	0.000356278	0.00468467
FBgn0036906	CG14102	CG14102	3L	87.26	-0.369321	0.103452	-3.56998	0.000357003	0.00469262
FBgn0037492	CG10050	CG10050	3R	57.1245	-0.333561	0.0935341	-3.56619	0.000362203	0.00475455
FBgn0265178	CG44243	CG44243	2R	6092.96	-0.274314	0.0769463	-3.56501	0.000363843	0.00477447
FBgn0053127	CG33127	CG33127	2L	1070.83	-0.365654	0.102611	-3.56348	0.000365964	0.00480069
FBgn0033214	CG1941	CG1941	2R	468.597	-0.477134	0.134058	-3.55917	0.000372034	0.00487211
FBgn0260460	mitochondrial ribosomal protein S34	CG42648	3L	295.713	-0.172855	0.0485778	-3.55831	0.000373245	0.00488468
FBgn0037592	CG11737	CG11737	3R	1492.41	-0.101492	0.0285347	-3.55679	0.000375413	0.00490975
FBgn0035154	CG3344	CG3344	3L	1406.88	-0.518538	0.145792	-3.5567	0.000375545	0.00490983
FBgn0013756	Megator	CG8274	2R	1459.6	-0.207449	0.0584021	-3.55208	0.000382197	0.00498794
FBgn0039356	CG5039	CG5039	3R	93.1999	-0.338503	0.0952987	-3.55202	0.000382288	0.00498794
FBgn0030775	CG9673	CG9673	X	1598.7	-0.345024	0.0973231	-3.54515	0.000392397	0.00511127
FBgn0022343	CG3760	CG3760	2R	1476.52	-0.125022	0.0352796	-3.54374	0.000394497	0.00513518
FBgn0033693	CG13175	CG13175	2R	287.534	-0.327889	0.0925491	-3.54287	0.000395803	0.00514875
FBgn0032030	Wdr82	CG17293	2L	355.998	-0.202125	0.0571364	-3.53759	0.000403803	0.00524303
FBgn0034331	CG15067	CG15067	2R	3635.48	-0.763769	0.216051	-3.53513	0.000407571	0.00528418
FBgn0038740	CG4562	CG4562	3R	2847.29	-0.282852	0.0800238	-3.53459	0.000408403	0.0052932
FBgn0032472	CG9928	CG9928	2L	1718.59	-0.396855	0.112311	-3.53353	0.000410053	0.00530927
FBgn0034495	CG11788	CG11788	2R	57.7123	-0.320658	0.0907499	-3.53343	0.000410212	0.00530957
FBgn0023507	CG3835	CG3835	X	4634.61	-0.311856	0.0882756	-3.53276	0.000411252	0.00532057
FBgn0260771	La related protein 7	CG42569	X	208.433	-0.243848	0.0690319	-3.5324	0.000411811	0.00532495
FBgn0035933	CG13309	CG13309	3L	1088.79	-0.718209	0.20334	-3.53206	0.000412333	0.00532994
FBgn0038546	CG7379	CG7379	3R	828.118	-0.163952	0.0464205	-3.53188	0.000412619	0.00533187
FBgn0039271	CG11839	CG11839	3R	102.946	-0.313754	0.088859	-3.53092	0.000414124	0.00534954
FBgn0026619	Tafazzin	CG8766	2R	1752.2	-0.124481	0.0352571	-3.53065	0.000414536	0.00535308
FBgn0039015	Tak1-like 2	CG4803	3R	55.0714	-0.595191	0.168693	-3.52826	0.000418302	0.00539634
FBgn0039081	Inwardly rectifying potassium channel 2	CG4370	3R	1847.83	-0.217743	0.0617376	-3.52692	0.000420429	0.0054184
FBgn0039016	Dicer-1	CG4792	3R	446.867	-0.21834	0.061993	-3.52201	0.000428286	0.00551236
FBgn0032644	CG5131	CG5131	2L	187.069	-0.325275	0.0923679	-3.52152	0.000429088	0.00552085
FBgn0013763	CG5210	CG5210	2R	8014.53	-0.30369	0.0862682	-3.5203	0.000431063	0.0055426
FBgn0039674	CG1907	CG1907	3R	2083.08	-0.16235	0.0461244	-3.51982	0.000431839	0.00554892
FBgn0033315	Galactosyltransferase II	CG8734	2R	110.077	-0.266426	0.0757304	-3.51808	0.000434679	0.00557989
FBgn0037882	CG17187	CG17187	3R	118.845	-0.449766	0.12786	-3.51763	0.00043542	0.00558755
FBgn0035802	CG33275	CG33275	3L	2283.57	-0.244967	0.0697212	-3.51352	0.000442213	0.00566912
FBgn0052772	CG32772	CG32772	X	782.597	-0.136762	0.0389318	-3.51286	0.000443318	0.00567768
FBgn0034276	CG6385	CG6385	2R	127.781	-0.929911	0.264788	-3.51191	0.000444892	0.00569597
FBgn0033289	CG2121	CG2121	2R	352.587	-0.621109	0.176862	-3.51183	0.000445041	0.00569599
FBgn0037930	CG14715	CG14715	3R	321.146	-0.251404	0.0716198	-3.51025	0.000447681	0.00572602
FBgn0003444	smoothened	CG11561	2L	325.224	-0.218027	0.0621167	-3.50995	0.00044819	0.00573065
FBgn0028426	Juvenile hormone-inducible protein 1	CG3298	2R	190.458	-0.220383	0.0628119	-3.50862	0.000450436	0.0057537
FBgn0032791	CG18094	CG18094	2L	131.464	-0.29087	0.0829011	-3.50864	0.00045041	0.0057537
FBgn0030316	CG11695	CG11695	X	239.897	-0.223218	0.0636419	-3.5074	0.000452507	0.00577447
FBgn0031907	CG5171	CG5171	2L	1861.29	-0.299242	0.0853198	-3.50729	0.000452692	0.00577494
FBgn0031049	Sec61 gamma subunit	CG14214	X	1642.8	-0.172435	0.0491706	-3.50687	0.000453418	0.00578231
FBgn0035065	CG3589	CG3589	2R	330.461	-0.237928	0.067888	-3.50471	0.000457098	0.00582542
FBgn0264493	roadkill	CG12537	3R	1600.09	-0.173393	0.0494951	-3.50323	0.000459651	0.00585412
FBgn0261284	boudin	CG14430	X	283.926	-0.390241	0.111446	-3.50162	0.000462443	0.00588776
FBgn0040813	Neuropeptide-like precursor 2	CG11051	3L	37739.8	-0.43861	0.125265	-3.50144	0.000462747	0.0058897
FBgn0035290	CG1887	CG1887	3L	817.499	-0.46805	0.133701	-3.50074	0.000463974	0.00590146
FBgn0033356	CG8229	CG8229	2R	3459.11	-0.146748	0.0419268	-3.5001	0.00046509	0.00591212
FBgn0265276	lethal (3) neo38	CG6930	3R	952.779	-0.195858	0.0559744	-3.49907	0.000466888	0.00593077
FBgn0034802	CG3800	CG3800	2R	7794.78	-0.116225	0.0332229	-3.49835	0.000468151	0.00594488
FBgn0033883	CG16935	CG16935	2R	1577.6	-0.180351	0.0516105	-3.49447	0.000475006	0.00602406
FBgn0000139	absent%2C small%2C or homeotic discs 2	CG6677	3R	520.65	-0.256301	0.0733727	-3.49313	0.000477394	0.00605042
FBgn0038319	mitochondrial ribosomal protein L9	CG31478	3R	478.115	-0.316985	0.0908225	-3.49016	0.000482739	0.00611418
FBgn0259821	CG42402	CG42402	3RHet	409.233	-0.417881	0.119849	-3.48673	0.000488965	0.00617896
FBgn0004859	cubitus interruptus	CG2125	4	694.95	-0.330962	0.0949417	-3.48595	0.000490387	0.00619492
FBgn0259785	putzig	CG7752	3L	1132.56	-0.196889	0.0564966	-3.48498	0.000492171	0.00621543
FBgn0000497	dachsous	CG17941	2L	384.115	-0.468937	0.134571	-3.4847	0.000492696	0.00622005
FBgn0038738	CG4572	CG4572	3R	5320.47	-0.280356	0.0804703	-3.48397	0.000494036	0.00623293
FBgn0033774	CG12374	CG12374	2R	50914.3	-0.527724	0.151806	-3.47631	0.000508355	0.00640528
FBgn0004607	Zn finger homeodomain 2	CG1449	4	720.03	-0.276884	0.0796526	-3.47615	0.000508669	0.00640716
FBgn0021800	Regulator of eph expression	CG3920	2L	1185.12	-0.26135	0.0751864	-3.47603	0.000508899	0.00640798
FBgn0033316	CG14749	CG14749	2R	588.413	-0.141647	0.0408031	-3.47147	0.000517613	0.00650929
FBgn0029521	Odorant receptor 1a	CG17885	X	9.04451	-1.03097	0.297209	-3.46883	0.000522728	0.00657148
FBgn0031801	CG9498	CG9498	2L	1796.47	-0.515119	0.148636	-3.46564	0.000528966	0.00664698
FBgn0086898	diego	CG12342	2R	144.266	-0.300398	0.0866802	-3.46559	0.000529075	0.00664698
FBgn0025394	insomniac	CG32810	X	1035.51	-0.11353	0.0327812	-3.46327	0.000533645	0.0066978
FBgn0037926	Elongator complex protein 1	CG10535	3R	483.037	-0.226193	0.0653134	-3.46319	0.000533808	0.0066978
FBgn0035838	lariat debranching enzyme	CG7942	3L	70.2636	-0.305972	0.0883596	-3.4628	0.000534583	0.00670537
FBgn0035969	CG4476	CG4476	3L	119.939	-0.356172	0.102873	-3.46225	0.00053567	0.00671684
FBgn0038474	mitochondrial ribosomal protein S11	CG5184	3R	319.723	-0.266909	0.0771127	-3.46128	0.000537614	0.00673687
FBgn0028948	CG15253	CG15253	2L	24.7064	-1.10387	0.318969	-3.46074	0.0005387	0.00674614
FBgn0261679	CG42726	CG42726	3R	123.827	-0.216169	0.0625901	-3.45372	0.000552914	0.00690415
FBgn0030587	CG9522	CG9522	X	17.3756	-0.811258	0.234998	-3.45219	0.000556062	0.00693902
FBgn0031987	CG12375	CG12375	2L	767.816	-0.237159	0.0687105	-3.45156	0.000557355	0.00695291
FBgn0026261	bonsai	CG4207	2R	435.19	-0.19148	0.0555501	-3.44698	0.000566893	0.00706285
FBgn0036824	CG3902	CG3902	3L	4287.02	-0.581149	0.168635	-3.4462	0.00056854	0.0070811
FBgn0260450	Calpain C	CG3692	X	289.257	-0.19781	0.0574075	-3.44572	0.000569545	0.00709136
FBgn0039754	CG9747	CG9747	3R	2993.08	-0.325721	0.0945413	-3.44528	0.000570476	0.0070984
FBgn0262477	Forkhead box P	CG43067	3R	371.335	-0.448484	0.130314	-3.44158	0.000578334	0.00719159
FBgn0031078	Nucleoporin 205kD	CG11943	X	438.811	-0.215653	0.0626927	-3.43985	0.000582044	0.00723541
FBgn0036208	CG10361	CG10361	3L	227.975	-0.659101	0.19165	-3.43909	0.000583677	0.00725108
FBgn0012037	Angiotensin converting enzyme	CG8827	2L	4846.69	-0.266735	0.0775685	-3.4387	0.000584518	0.0072569
FBgn0051116	Chloride channel-a	CG31116	3R	3198.39	-0.205828	0.0598606	-3.43846	0.000585039	0.00726104
FBgn0033757	muskelin	CG8811	2R	392.362	-0.190856	0.0555761	-3.43414	0.000594436	0.00737298
FBgn0039730	CG7903	CG7903	3R	618.405	-0.18487	0.0538584	-3.43251	0.000598014	0.00741264
FBgn0005671	Vacuolar H[+]-ATPase 55kD subunit	CG17369	3R	15416.5	-0.124377	0.0362638	-3.42977	0.000604099	0.0074833
FBgn0037372	CG2091	CG2091	3R	146.8	-0.225213	0.0656746	-3.42922	0.000605315	0.0074941
FBgn0085345	CG34316	CG34316	3R	142.477	-0.568128	0.165683	-3.42901	0.000605796	0.00749715
FBgn0033645	CG13196	CG13196	2R	59.6852	-0.380292	0.11091	-3.42884	0.000606176	0.00749947
FBgn0032813	CG10262	CG10262	2L	160.373	-0.355957	0.103828	-3.42833	0.000607301	0.00750862
FBgn0035588	CG10672	CG10672	3L	1271.3	-0.196375	0.057292	-3.42761	0.000608909	0.00752372
FBgn0034052	CG8299	CG8299	2R	355.697	-1.15014	0.335591	-3.4272	0.000609837	0.00753281
FBgn0035670	CG10472	CG10472	3L	8902.29	-0.45412	0.13262	-3.42421	0.000616584	0.00760648
FBgn0051155	Rpb7	CG31155	3R	165.157	-0.261279	0.0763354	-3.42278	0.000619843	0.00763701
FBgn0039187	CG6454	CG6454	3R	1677.04	-0.137355	0.0401321	-3.42257	0.000620319	0.00764047
FBgn0052226	Peroxin 23	CG32226	3L	625.385	-0.133843	0.0391509	-3.41864	0.000629346	0.00774429
FBgn0035272	mitochondrial ribosomal protein L46	CG13922	3L	350.706	-0.170262	0.0498158	-3.41783	0.000631233	0.00775771
FBgn0030530	Ajuba LIM protein	CG11063	X	347.333	-0.175245	0.0512976	-3.41625	0.000634901	0.00780032
FBgn0042205	CG18764	CG18764	3R	67.3785	-0.295943	0.0866415	-3.41572	0.000636143	0.00781312
FBgn0034142	CG8306	CG8306	2R	2584.77	-0.269814	0.0790222	-3.4144	0.000639215	0.00784838
FBgn0034734	CG4554	CG4554	2R	286.211	-0.37221	0.109187	-3.40893	0.000652188	0.00798751
FBgn0000629	Enhancer of zeste	CG6502	3L	597.985	-0.256229	0.0752175	-3.40651	0.000657988	0.00805347
FBgn0051632	senseless-2	CG31632	2L	193.504	-0.26767	0.0785788	-3.40639	0.000658272	0.00805442
FBgn0028683	spt4	CG12372	2R	156.831	-0.192677	0.056667	-3.40016	0.000673452	0.0082289
FBgn0038324	CG5038	CG5038	3R	120.038	-0.197672	0.0581402	-3.39992	0.000674057	0.00823204
FBgn0031968	CG7231	CG7231	2L	674.738	-0.635563	0.18698	-3.3991	0.000676086	0.00825164
FBgn0020305	dribble	CG4258	2L	250.103	-0.184421	0.0542721	-3.39808	0.000678594	0.00827706
FBgn0036942	CG7328	CG7328	3L	128.949	-0.235074	0.0692265	-3.39572	0.000684481	0.0083332
FBgn0015393	hoi-polloi	CG3949	2L	208.144	-0.27591	0.0812623	-3.39531	0.000685521	0.00834325
FBgn0032194	CG4901	CG4901	2L	303.352	-0.341739	0.100691	-3.39394	0.000688946	0.00837709
FBgn0086254	CG6084	CG6084	3L	8374.37	-0.301493	0.0888587	-3.39294	0.000691456	0.00840498
FBgn0011297	lethal (2) neighbor of tid	CG4084	2R	367.33	-0.242001	0.071331	-3.39264	0.000692219	0.00841163
FBgn0036932	CG14184	CG14184	3L	543.577	-0.20345	0.0599818	-3.39186	0.00069421	0.00842793
FBgn0040260	Ugt36Bc	CG17932	2L	1555.38	-0.537074	0.158354	-3.3916	0.000694858	0.00843317
FBgn0039877	CG2118	CG2118	3R	1145.66	-0.190526	0.0561776	-3.39149	0.000695144	0.00843401
FBgn0033999	CG8093	CG8093	2R	2330.94	-0.815233	0.240428	-3.39076	0.000696989	0.00845376
FBgn0030217	CG2124	CG2124	X	198.678	-0.176426	0.0520354	-3.3905	0.000697655	0.0084592
FBgn0000504	doublesex	CG11094	3R	2278.37	-0.432682	0.127665	-3.38921	0.000700953	0.00849654
FBgn0021761	Nucleoporin 154kD	CG4579	2L	582.178	-0.244826	0.0722478	-3.38871	0.000702234	0.00850942
FBgn0037137	Nopp140	CG7421	3L	717.203	-0.191714	0.0566364	-3.38499	0.000711796	0.00861725
FBgn0031115	CG11710	CG11710	X	530.716	-0.181639	0.0537288	-3.38067	0.000723093	0.00874042
FBgn0266170	pre-mod(mdg4)-C	CG44876	3R	103.476	-0.264661	0.0783212	-3.37917	0.00072705	0.0087828
FBgn0003513	spineless	CG6993	3R	209.53	-0.262769	0.0777754	-3.37856	0.000728658	0.00879677
FBgn0043783	CG32444	CG32444	3L	8793.23	-0.59236	0.175509	-3.37509	0.000737927	0.00889488
FBgn0011016	Signal sequence receptor beta	CG5474	3L	1850.43	-0.153519	0.0454908	-3.37473	0.000738872	0.00890351
FBgn0001235	homothorax	CG17117	3R	2215.82	-0.242775	0.071971	-3.37324	0.000742894	0.00894643
FBgn0023527	CG3071	CG3071	X	279.682	-0.19055	0.0564962	-3.37279	0.000744102	0.0089582
FBgn0035356	CG16986	CG16986	3L	1037.41	-0.314944	0.0934902	-3.36874	0.000755124	0.00907407
FBgn0039930	CG11077	CG11077	4	61.6213	-0.351616	0.104376	-3.36876	0.000755083	0.00907407
FBgn0039915	CG1732	CG1732	4	1540.41	-0.366958	0.108978	-3.36727	0.000759165	0.00911701
FBgn0032790	CG10194	CG10194	2L	230.932	-0.238911	0.0710099	-3.36447	0.000766897	0.00920135
FBgn0085192	CG34163	CG34163	2L	82.1372	-0.330194	0.0981708	-3.36346	0.000769726	0.00922391
FBgn0035951	CG5068	CG5068	3L	613.711	-0.117553	0.0349601	-3.3625	0.000772395	0.0092502
FBgn0001179	haywire	CG8019	3L	367.906	-0.259966	0.0773211	-3.36216	0.000773354	0.00925757
FBgn0051999	CG31999	CG31999	4	1161.28	-0.238095	0.0708711	-3.35955	0.000780697	0.00933527
FBgn0033453	CG1667	CG1667	2R	323.478	-0.33194	0.0988767	-3.35711	0.000787629	0.0094095
FBgn0031602	CG15431	CG15431	2L	446.156	-0.214841	0.0640262	-3.35552	0.000792155	0.00945486
FBgn0263144	bicoid-interacting protein 3	CG8276	2R	1458.75	-0.162426	0.0484166	-3.35475	0.000794373	0.00947843
FBgn0266670	Sec5 ortholog (S. cerevisiae)	CG8843	2L	647.891	-0.217351	0.0647958	-3.3544	0.00079537	0.00948451
FBgn0000412	D1 chromosomal protein	CG9745	3R	2345.75	-0.14135	0.0422709	-3.3439	0.000826086	0.00980808
FBgn0036294	CG10654	CG10654	3L	306.68	-0.254274	0.0760428	-3.34383	0.000826301	0.00980808
FBgn0044028	Notum	CG13076	3L	78.5484	-0.487375	0.145942	-3.33952	0.000839232	0.00993754
FBgn0032666	CG5758	CG5758	2L	3449.57	-0.283479	0.0849081	-3.33866	0.000841844	0.00996545
FBgn0033688	pre-mRNA processing factor 8	CG8877	2R	1883.58	-0.20057	0.060088	-3.33794	0.000844033	0.00998833
FBgn0024944	Octopamine receptor in mushroom bodies	CG3856	3R	406.788	-0.207787	0.0622571	-3.33756	0.000845167	0.0099987
FBgn0039339	CG5116	CG5116	3R	946.273	-0.183996	0.0551523	-3.33615	0.000849477	0.0100466
FBgn0034750	CG3732	CG3732	2R	444.382	-0.179752	0.0539339	-3.33283	0.000859667	0.0101517
FBgn0051301	CG31301	CG31301	3R	659.708	-0.115836	0.0347574	-3.3327	0.000860062	0.0101533
FBgn0035496	CG14990	CG14990	3L	370.476	-0.444005	0.133231	-3.33259	0.000860417	0.0101544
FBgn0036880	Cuticular protein 76Bc	CG9295	3L	85.7599	-1.02412	0.307419	-3.33136	0.000864217	0.0101938
FBgn0035867	CG13671	CG13671	3L	279.313	-0.257589	0.0773348	-3.33083	0.000865883	0.0102066
FBgn0032247	CG5188	CG5188	2L	174.705	-0.210409	0.0631966	-3.32943	0.000870227	0.0102516
FBgn0031043	NAA20 ortholog	CG14222	X	405.437	-0.175635	0.0527855	-3.32733	0.000876831	0.0103169
FBgn0052817	CG32817	CG32817	X	194.78	-0.229767	0.069069	-3.32662	0.00087905	0.0103367
FBgn0040786	CG14104	CG14104	3L	42.8018	-0.326795	0.0982508	-3.32613	0.000880595	0.0103518
FBgn0032997	CG17486	CG17486	2R	687.484	-0.33628	0.101106	-3.32602	0.000880971	0.0103531
FBgn0051472	CG31472	CG31472	3R	1018	-0.271905	0.0817537	-3.3259	0.000881334	0.0103542
FBgn0034095	CG15701	CG15701	2R	68.8815	-0.272563	0.0819774	-3.32485	0.000884657	0.010387
FBgn0030362	regucalcin	CG1803	X	6498.72	-0.375588	0.112982	-3.32433	0.000886328	0.0104035
FBgn0086679	pink	CG9770	3R	1185.5	-0.14469	0.0435312	-3.32383	0.000887899	0.0104158
FBgn0038107	CG17327	CG17327	3R	626.88	-0.14329	0.0431148	-3.32345	0.00088911	0.0104267
FBgn0038037	Cyp9f2	CG11466	3R	6619.06	-0.340259	0.102387	-3.32327	0.000889685	0.0104303
FBgn0034476	Toll-7	CG8595	2R	672.272	-0.346661	0.104334	-3.3226	0.000891831	0.0104523
FBgn0037913	fatty acid bindin protein	CG6783	3R	5651.53	-0.219453	0.066068	-3.32163	0.000894947	0.0104794
FBgn0040234	c12.2	CG12149	X	1089.36	-0.213583	0.0643005	-3.32164	0.000894893	0.0104794
FBgn0028886	CG15279	CG15279	2L	1267.55	-0.243579	0.0733369	-3.32137	0.000895781	0.010486
FBgn0034408	serrano	CG12758	2R	1002.97	-0.272298	0.0819874	-3.32122	0.000896253	0.0104883
FBgn0002922	nautilus	CG10250	3R	84.8006	-0.347134	0.104526	-3.32104	0.000896825	0.0104919
FBgn0261270	Selenide%2Cwater dikinase	CG8553	2R	531.8	-0.236922	0.0713563	-3.32027	0.000899311	0.0105178
FBgn0030503	Transport and Golgi organization 2	CG11176	X	734.825	-0.238971	0.072041	-3.31716	0.000909382	0.010626
FBgn0030330	Transport and Golgi organization 10	CG1841	X	642.329	-0.160392	0.0483559	-3.31691	0.000910205	0.0106324
FBgn0038810	Signal recognition particle protein 72	CG5434	3R	824.118	-0.171775	0.0518268	-3.31441	0.000918372	0.0107118
FBgn0028530	mitochondrial transcription termination factor	CG18124	2L	327.753	-0.168384	0.0508128	-3.31382	0.000920309	0.0107311
FBgn0033913	CG8468	CG8468	2R	1916.68	-0.418783	0.126379	-3.31372	0.000920652	0.0107319
FBgn0001105	G protein beta-subunit 13F	CG10545	X	4423.77	-0.119319	0.0360221	-3.31239	0.000925037	0.0107766
FBgn0037713	CG16790	CG16790	3R	120.766	-0.415181	0.125509	-3.30799	0.000939695	0.0109441
FBgn0030854	CG8289	CG8289	X	695.053	-0.172293	0.0520877	-3.30775	0.000940486	0.01095
FBgn0020388	Gcn5 ortholog	CG4107	3L	796.015	-0.206907	0.0625727	-3.30666	0.000944159	0.0109895
FBgn0034406	Juvenile hormone epoxide hydrolase 3	CG15106	2R	1811.69	-0.616993	0.186675	-3.30518	0.000949168	0.0110445
FBgn0036460	CG5114	CG5114	3L	506.949	-0.167026	0.0505374	-3.30499	0.000949799	0.0110485
FBgn0038878	CG3301	CG3301	3R	4225.94	-0.515673	0.156057	-3.30439	0.000951842	0.0110657
FBgn0037611	CG11755	CG11755	3R	91.3021	-0.263943	0.0798908	-3.30379	0.000953862	0.0110859
FBgn0035027	CG3511	CG3511	2R	262.987	-0.318795	0.0965457	-3.30201	0.000959935	0.0111531
FBgn0030552	mitochondrial ribosomal protein L38	CG15871	X	563.403	-0.143835	0.0436059	-3.29853	0.000971925	0.011279
FBgn0032204	CG4953	CG4953	2L	295.048	-0.284796	0.0863729	-3.29729	0.000976238	0.0113189
FBgn0033571	Rpb5	CG11979	2R	271.789	-0.211304	0.0640922	-3.29687	0.000977688	0.0113323
FBgn0021796	Target of rapamycin	CG5092	2L	1073.97	-0.199627	0.0605658	-3.29604	0.00098059	0.0113592
FBgn0040010	CG17493	CG17493	2L	1250.84	-0.242891	0.0737269	-3.29446	0.000986094	0.0114128
FBgn0051687	CG31687	CG31687	2L	789.28	-0.247827	0.0752295	-3.29428	0.000986749	0.011417
FBgn0033079	Flavin-containing monooxygenase 2	CG3174	2R	1854.06	-0.263219	0.079959	-3.29193	0.000995039	0.0115009
FBgn0038804	CG10877	CG10877	3R	381.738	-0.304386	0.0924656	-3.29188	0.000995185	0.0115009
FBgn0033820	CG4716	CG4716	2R	18208.6	-0.30317	0.0921324	-3.29059	0.000999774	0.0115437
FBgn0053179	beat-IIIb	CG33179	2L	276.895	-0.248191	0.0754307	-3.29033	0.00100071	0.0115511
FBgn0035702	CG10147	CG10147	3L	139.542	-0.257413	0.078249	-3.28966	0.00100307	0.0115714
FBgn0019686	loki	CG10895	2L	150.383	-0.380505	0.115742	-3.28754	0.00101068	0.0116512
FBgn0085431	CG34402	CG34402	3R	112.409	-0.395687	0.120362	-3.28748	0.00101089	0.0116512
FBgn0036406	CG13484	CG13484	3L	123.852	-0.261993	0.079727	-3.28612	0.00101577	0.011704
FBgn0015298	Signal recognition particle protein 19	CG4457	3L	466.163	-0.170148	0.0517944	-3.28507	0.00101958	0.0117445
FBgn0037230	CG9780	CG9780	3R	1934.79	-0.394441	0.120087	-3.28463	0.00102117	0.0117524
FBgn0261844	pre-mod(mdg4)-V	CG42776	3R	54.1117	-0.356802	0.108652	-3.2839	0.00102382	0.0117747
FBgn0004587	B52	CG10851	3R	4558.63	-0.123343	0.0375738	-3.28268	0.00102825	0.0118164
FBgn0019637	Another transcription unit	CG1433	3R	400.77	-0.181847	0.0554122	-3.28172	0.00103176	0.0118462
FBgn0039994	conundrum	CG17082	2R	974.634	-0.287073	0.0875108	-3.28042	0.00103651	0.0118973
FBgn0035344	Cyp4d20	CG16761	3L	1123.54	-0.50449	0.153803	-3.2801	0.00103772	0.0119076
FBgn0016978	small ribonucleoprotein particle U1 subunit 70K	CG8749	2L	1066.3	-0.144922	0.0441855	-3.27986	0.00103858	0.011914
FBgn0051365	CG31365	CG31365	3R	271.193	-0.164617	0.0501917	-3.27977	0.00103891	0.0119142
FBgn0030157	CG1468	CG1468	X	1655.31	-0.277081	0.0845112	-3.27863	0.00104313	0.0119486
FBgn0023510	Rabconnectin-3B	CG17766	X	1951.71	-0.213517	0.0651338	-3.27813	0.00104499	0.0119663
FBgn0032421	crooked	CG17218	2L	227.032	-0.18427	0.0562192	-3.27771	0.00104653	0.0119805
FBgn0034351	CG5190	CG5190	2R	437.117	-0.164631	0.0502332	-3.27733	0.00104794	0.011986
FBgn0031951	r2d2	CG7138	2L	556.724	-0.218601	0.0667586	-3.2745	0.00105851	0.0120927
FBgn0028434	Ercc1	CG10215	2R	54.0678	-0.380724	0.11636	-3.27194	0.00106813	0.0121815
FBgn0033507	CG12909	CG12909	2R	113.77	-0.280958	0.0858687	-3.27195	0.00106808	0.0121815
FBgn0263986	cardinal	CG6969	3R	108.475	-0.655214	0.200253	-3.27193	0.00106816	0.0121815
FBgn0036422	CG3868	CG3868	3L	2531.49	-0.432307	0.132155	-3.2712	0.00107091	0.0122021
FBgn0031289	CG13950	CG13950	2L	160.039	-0.390572	0.119407	-3.27094	0.0010719	0.0122063
FBgn0033019	CG10395	CG10395	2R	122.446	-0.402379	0.123029	-3.27061	0.00107315	0.012217
FBgn0037763	CG16904	CG16904	3R	10797.5	-0.283745	0.0867844	-3.26954	0.00107723	0.0122598
FBgn0037912	scheggia	CG6782	3R	7334	-0.220186	0.0673482	-3.26936	0.0010779	0.0122639
FBgn0037275	CG14655	CG14655	3R	351.174	-0.257102	0.0787462	-3.26495	0.00109483	0.012442
FBgn0032453	CG6180	CG6180	2L	1889.17	-0.151488	0.0464349	-3.26237	0.00110484	0.0125484
FBgn0042112	mitochondrial ribosomal protein L36	CG18767	3L	269.326	-0.209767	0.0643093	-3.26185	0.00110688	0.0125605
FBgn0051612	CG31612	CG31612	2L	43.7133	-0.480413	0.147488	-3.25731	0.00112473	0.0127482
FBgn0032394	CG6746	CG6746	2L	4932.2	-0.157048	0.0482233	-3.25668	0.00112722	0.012768
FBgn0052451	Secretory Pathway Calcium atpase	CG32451	3L	5355.7	-0.246918	0.0758863	-3.25379	0.00113875	0.0128884
FBgn0040336	Seipin	CG9904	X	430.193	-0.282526	0.0868925	-3.25144	0.00114821	0.0129841
FBgn0001124	Glutamate oxaloacetate transaminase 1	CG8430	2R	8359.65	-0.174049	0.0535349	-3.25114	0.00114944	0.0129943
FBgn0036359	CG14105	CG14105	3L	152.311	-0.663075	0.204067	-3.24931	0.00115685	0.0130649
FBgn0037792	TATA box-binding protein-associated factor RNA polymerase I subunit B	CG6241	3R	126.642	-0.379785	0.116917	-3.24832	0.00116088	0.013097
FBgn0033366	Ance-4	CG8196	2R	1046.32	-0.406873	0.125377	-3.24519	0.00117373	0.0132343
FBgn0038147	CCHamide-2	CG14375	3R	1634.3	-0.567114	0.174908	-3.24236	0.00118545	0.0133509
FBgn0027084	Lysyl-tRNA synthetase	CG12141	X	934.01	-0.194223	0.0599213	-3.2413	0.00118984	0.0133888
FBgn0020236	ATP citrate lyase	CG8322	2R	14786.9	-0.347577	0.107259	-3.24053	0.00119307	0.0134182
FBgn0027378	MRG15	CG6363	3R	352.897	-0.175428	0.0541358	-3.24051	0.00119314	0.0134182
FBgn0261801	CG42747	CG42747	3L	39.1322	-0.479654	0.148031	-3.24022	0.00119438	0.0134282
FBgn0038126	CG8483	CG8483	3R	125.438	-0.896989	0.276854	-3.23994	0.00119555	0.0134375
FBgn0022224	ubiquitin like	CG3450	2R	171.318	-0.239277	0.0738551	-3.23982	0.00119604	0.0134391
FBgn0266581	pitchoune	CG6375	3R	384.038	-0.224315	0.0692715	-3.23819	0.00120289	0.0135044
FBgn0013746	alien	CG9556	2L	958.386	-0.195612	0.0604607	-3.23536	0.00121489	0.0136195
FBgn0261932	CG42798	CG42798	3R	59.7539	-0.366895	0.113433	-3.23447	0.00121868	0.0136542
FBgn0028542	Nimrod B4	CG33115	2L	210.28	-0.428729	0.132646	-3.23212	0.00122875	0.013759
FBgn0032078	Core 1 Galactosyltransferase A	CG9520	2L	701.81	-0.141806	0.043891	-3.23086	0.00123418	0.0138159
FBgn0264691	Lst8	CG3004	X	297.101	-0.147906	0.0457818	-3.23068	0.00123495	0.0138205
FBgn0030474	CG15747	CG15747	X	234.266	-0.191897	0.0594057	-3.23027	0.00123672	0.0138364
FBgn0023130	a6	CG3771	X	265.955	-0.163336	0.0506357	-3.22571	0.00125658	0.0140103
FBgn0026317	Tsc1	CG6147	3R	1187.57	-0.141844	0.0439831	-3.22497	0.00125987	0.0140429
FBgn0036560	CG5895	CG5895	3L	446.095	-0.312978	0.0970853	-3.22375	0.00126525	0.0140907
FBgn0085224	CG34195	CG34195	2R	87.8675	-0.450766	0.139859	-3.22299	0.00126858	0.0141238
FBgn0040256	Ugt86Dd	CG6633	3R	3386.18	-0.631266	0.195875	-3.22281	0.00126941	0.014129
FBgn0033798	CG15870	CG15870	2R	148.624	-0.358066	0.111218	-3.2195	0.00128414	0.0142766
FBgn0052843	Diuretic hormone 31 Receptor	CG32843	2R	839.861	-0.295215	0.0918103	-3.21549	0.00130224	0.0144695
FBgn0004057	Zwischenferment	CG12529	X	4262.36	-0.302666	0.094167	-3.21414	0.00130836	0.0145282
FBgn0011787	mitochondrial ribosomal protein L12	CG5012	3L	615.705	-0.172834	0.0537741	-3.21408	0.00130863	0.0145282
FBgn0035906	Glutathione S transferase O2	CG6673	3L	1842.89	-0.334518	0.104129	-3.21254	0.00131566	0.014602
FBgn0039531	CG5611	CG5611	3R	244.542	-0.167643	0.0521852	-3.21246	0.00131604	0.0146021
FBgn0035193	CG9192	CG9192	3L	114.381	-0.936193	0.291439	-3.21231	0.00131671	0.0146053
FBgn0030581	CG14408	CG14408	X	972.276	-0.12394	0.0385862	-3.21203	0.00131799	0.0146154
FBgn0035769	CTCF	CG8591	3L	443.319	-0.159137	0.0495538	-3.2114	0.00132088	0.0146432
FBgn0038651	CG14299	CG14299	3R	1870.13	-0.26906	0.083799	-3.21078	0.00132374	0.0146708
FBgn0036696	CG14057	CG14057	3L	45.8479	-0.321031	0.0999984	-3.21037	0.00132566	0.0146878
FBgn0030887	CG6867	CG6867	X	552.876	-0.237586	0.0740267	-3.20947	0.00132982	0.0147256
FBgn0262734	RNA-binding protein 2	CG4429	X	2428.37	-0.238637	0.0744576	-3.20501	0.00135059	0.0149174
FBgn0039955	CG41099	CG41099	3RHet	1553.57	-0.280945	0.0876959	-3.20363	0.00135708	0.0149763
FBgn0032393	CG12264	CG12264	2L	1681.69	-0.137049	0.0428151	-3.20094	0.00136979	0.0150867
FBgn0261119	Prp19	CG5519	2R	429.312	-0.160864	0.0502591	-3.2007	0.00137094	0.0150908
FBgn0262467	Synthesis of cytochrome c oxidase	CG8885	2L	570.071	-0.199844	0.0624711	-3.19898	0.00137913	0.0151681
FBgn0035781	CG8560	CG8560	3L	3202.32	-0.241536	0.0755269	-3.19801	0.0013838	0.0152026
FBgn0041711	yellow-e	CG9792	3R	789.733	-0.581531	0.181846	-3.19792	0.00138421	0.0152026
FBgn0082585	sprite	CG30023	2R	1073.77	-0.243583	0.0761691	-3.19792	0.00138422	0.0152026
FBgn0036494	Toll-6	CG7250	3L	183.09	-0.243718	0.0762586	-3.19594	0.00139378	0.0152946
FBgn0035848	CG7979	CG7979	3L	619.76	-0.163124	0.0510809	-3.19345	0.00140585	0.0154097
FBgn0035936	Tetraspanin 66E	CG4999	3L	740.282	-0.27252	0.0853666	-3.19234	0.00141123	0.0154643
FBgn0035323	CG13807	CG13807	3L	232.998	-0.175694	0.0550682	-3.19048	0.00142035	0.0155485
FBgn0030507	CG11164	CG11164	X	31.8526	-0.371815	0.116577	-3.18944	0.00142547	0.0155985
FBgn0032495	CG16820	CG16820	2L	1448.23	-0.349402	0.109628	-3.18717	0.00143674	0.0157173
FBgn0029512	Aos1	CG12276	3R	435.815	-0.183074	0.0574493	-3.1867	0.00143908	0.0157385
FBgn0004611	Phospholipase C at 21C	CG4574	2L	2506.75	-0.143708	0.0451172	-3.18522	0.00144642	0.0158011
FBgn0050090	CG30090	CG30090	2R	213.573	-0.328935	0.103318	-3.18371	0.001454	0.0158749
FBgn0030720	CG8939	CG8939	X	504.473	-0.188342	0.0592671	-3.17785	0.00148371	0.0161721
FBgn0030576	CG15890	CG15890	X	266.745	-0.299817	0.0943483	-3.17776	0.00148416	0.0161725
FBgn0037228	CG1092	CG1092	3R	589.337	-0.369253	0.116212	-3.1774	0.001486	0.0161835
FBgn0053506	CG33506	CG33506	2R	291.737	-0.236447	0.0744293	-3.17681	0.00148907	0.0162124
FBgn0039073	CG4408	CG4408	3R	375.848	-0.688885	0.21713	-3.17268	0.00151037	0.0164168
FBgn0035998	CG3437	CG3437	3L	156.907	-0.204725	0.0645513	-3.1715	0.00151653	0.0164791
FBgn0028945	CG7631	CG7631	2L	95.3631	-0.546815	0.172449	-3.17089	0.00151974	0.0165002
FBgn0029718	mitochondrial ribosomal protein L30	CG7038	X	427.959	-0.142201	0.0448569	-3.17011	0.00152382	0.0165399
FBgn0039626	Slu7	CG1420	3R	392.626	-0.181184	0.0572074	-3.16714	0.00153944	0.0166861
FBgn0035153	earthbound 1	CG3371	3L	383.577	-0.212996	0.0672744	-3.16608	0.00154508	0.0167333
FBgn0083968	CG34132	CG34132	2L	194.364	-0.26565	0.0839149	-3.16571	0.00154705	0.0167461
FBgn0031693	Cyp4ac1	CG14032	2L	1125.29	-0.434289	0.137212	-3.1651	0.0015503	0.0167758
FBgn0034755	CG3746	CG3746	2R	85.0987	-0.300636	0.0951016	-3.16121	0.00157116	0.0169733
FBgn0036433	CG9628	CG9628	3L	2264.17	-0.173761	0.0549826	-3.16028	0.00157615	0.0170177
FBgn0037937	48 related 3	CG6913	3R	24.2426	-0.519751	0.164686	-3.15601	0.00159946	0.0172502
FBgn0001185	hermaphrodite	CG4694	2L	436.371	-0.159711	0.0506202	-3.15509	0.00160451	0.0172951
FBgn0035760	CG8607	CG8607	3L	43.7471	-0.561867	0.178136	-3.15415	0.00160967	0.0173411
FBgn0031286	CG3862	CG3862	2L	251.846	-0.186324	0.0591418	-3.15046	0.00163011	0.0175323
FBgn0030000	CG2260	CG2260	X	177.273	-0.237012	0.0753121	-3.14706	0.0016492	0.017713
FBgn0035294	Microfibril-associated protein 1	CG1017	3L	466.794	-0.210842	0.067014	-3.14624	0.00165385	0.0177532
FBgn0036821	CG3961	CG3961	3L	5019.11	-0.272807	0.0867498	-3.14475	0.00166227	0.0178338
FBgn0053510	CG33510	CG33510	2L	26.3581	-0.741196	0.235744	-3.14408	0.00166613	0.017864
FBgn0032162	CG4592	CG4592	2L	668.472	-0.426073	0.135542	-3.14348	0.0016695	0.0178917
FBgn0025781	Cell division cycle 16 ortholog	CG6759	3R	276.231	-0.24092	0.0766508	-3.14309	0.00167176	0.0179109
FBgn0266450	Kruppel homolog 1	CG45074	2L	1048.13	-0.400665	0.127495	-3.1426	0.00167453	0.0179357
FBgn0039868	CG11563	CG11563	3R	137.524	-0.214988	0.0684392	-3.1413	0.00168202	0.0179883
FBgn0052484	Sphingosine kinase 2	CG32484	3L	721.482	-0.185488	0.0590446	-3.14149	0.0016809	0.0179883
FBgn0051248	CG31248	CG31248	3R	542.64	-0.225885	0.0719121	-3.14112	0.00168301	0.0179918
FBgn0022985	quaking related 58E-2	CG5821	2R	1236.04	-0.147138	0.0468832	-3.13838	0.00169882	0.0181409
FBgn0031252	CG13690	CG13690	2L	8.0984	-0.719211	0.229238	-3.1374	0.00170452	0.0181868
FBgn0036688	Fermitin 2	CG7729	3L	318.808	-0.255432	0.0814849	-3.13471	0.00172023	0.0183394
FBgn0027108	Innexin 2	CG4590	X	2277.33	-0.220014	0.0701918	-3.13446	0.0017217	0.01835
FBgn0045063	fused lobes	CG8824	2R	1350.41	-0.173354	0.0553143	-3.13398	0.0017245	0.0183748
FBgn0000377	crooked neck	CG3193	X	469.488	-0.168059	0.0536301	-3.13367	0.00172633	0.0183885
FBgn0022288	lethal (2) 09851	CG12792	2R	397.58	-0.285297	0.091118	-3.13107	0.00174168	0.0185275
FBgn0028993	scarecrow	CG17594	3LHet	211.586	-0.278257	0.0888775	-3.13079	0.00174336	0.0185403
FBgn0035099	CG6845	CG6845	3L	290.15	-0.214978	0.0687189	-3.12837	0.00175777	0.0186731
FBgn0036249	CG11560	CG11560	3L	135.942	-0.230296	0.0736175	-3.12828	0.00175835	0.0186742
FBgn0000330	carmine	CG3035	X	393.193	-0.16708	0.0534471	-3.12608	0.00177153	0.0187937
FBgn0250848	26-29kD-proteinase	CG8947	3L	4909.16	-0.254979	0.081631	-3.12355	0.00178682	0.0189404
FBgn0264443	CG43861	CG43861	2L	328.734	-0.215756	0.0690829	-3.12315	0.00178926	0.0189611
FBgn0036911	Fibp	CG8660	3L	404.243	-0.16203	0.0519249	-3.12047	0.00180565	0.019114
FBgn0030323	CG2371	CG2371	X	173.414	-0.199979	0.0640927	-3.12015	0.00180757	0.0191244
FBgn0038491	CG5292	CG5292	3R	192.495	-0.205361	0.0658465	-3.11878	0.00181603	0.0191913
FBgn0261373	CG33228	CG33228	2R	129.172	-0.377715	0.121149	-3.11777	0.00182223	0.0192267
FBgn0050443	Optix-binding protein	CG30443	2R	241.298	-0.255492	0.08198	-3.11652	0.00183	0.0192983
FBgn0266570	CG2982	CG2982	X	635.417	-0.192265	0.0617125	-3.1155	0.00183636	0.0193496
FBgn0029818	Glycosylphosphatidylinositol anchor attachment 1 ortholog (H. sapiens)	CG3033	X	1010.61	-0.115035	0.0369758	-3.11107	0.00186408	0.0196099
FBgn0035726	CG9953	CG9953	3L	3126.38	-0.257747	0.0828549	-3.11082	0.00186569	0.0196215
FBgn0039965	CG13865	CG13865	X	654.776	-0.149533	0.0480816	-3.10998	0.00187102	0.0196616
FBgn0037513	pyd3	CG3027	3R	625.408	-0.312967	0.100649	-3.10949	0.00187412	0.0196835
FBgn0033029	Not3	CG8426	2R	2103.79	-0.12041	0.038728	-3.10911	0.00187649	0.0197031
FBgn0037943	CG14722	CG14722	3R	835.037	-0.138719	0.0446199	-3.1089	0.00187785	0.0197121
FBgn0036446	CG9384	CG9384	3L	847.17	-0.171506	0.0551731	-3.1085	0.00188042	0.0197284
FBgn0037356	CG12170	CG12170	3R	752.155	-0.17708	0.0569798	-3.10776	0.00188508	0.019772
FBgn0054039	CG34039	CG34039	3L	217.159	-0.251903	0.0810748	-3.10704	0.00188971	0.0198046
FBgn0028700	Replication factor C 38kD subunit	CG6258	2L	86.9852	-0.272629	0.0877605	-3.10652	0.00189306	0.0198237
FBgn0027835	Dodeca-satellite-binding protein 1	CG5170	2R	6950.14	-0.195367	0.0629485	-3.10361	0.00191177	0.0199957
FBgn0036717	CG13731	CG13731	3L	24.555	-0.670899	0.216265	-3.10221	0.0019208	0.0200763
FBgn0035611	CG13285	CG13285	3L	150.33	-0.404442	0.130489	-3.09944	0.00193885	0.0202324
FBgn0025373	Farnesyl pyrophosphate synthase	CG12389	2R	1111.88	-0.158664	0.0512126	-3.09814	0.00194736	0.0202995
FBgn0030272	CG15201	CG15201	X	1320.07	-0.2764	0.0892571	-3.09667	0.0019571	0.02039
FBgn0263916	Equilibrative nucleoside transporter 2	CG31911	2L	955.003	-0.276022	0.0891564	-3.09594	0.00196193	0.0204295
FBgn0250824	CG33655	CG33655	2R	1945.54	-0.249282	0.0805421	-3.09505	0.00196777	0.0204739
FBgn0264855	Adaptor Protein complex 2%2C alpha subunit	CG4260	2L	2144.47	-0.164947	0.053291	-3.09521	0.00196676	0.0204739
FBgn0052856	CG32856	CG32856	3R	103.419	-0.287227	0.0928918	-3.09206	0.00198775	0.0206597
FBgn0039829	CG15561	CG15561	3R	113.87	-0.221732	0.0717254	-3.0914	0.00199217	0.020695
FBgn0039099	CG10157	CG10157	3R	837.609	-0.292461	0.0947307	-3.08729	0.00201989	0.0209658
FBgn0064766	CG7600	CG7600	3L	1323.02	-0.140295	0.0454446	-3.08716	0.00202079	0.0209695
FBgn0030369	Cyp318a1	CG1786	X	113.148	-0.390719	0.12659	-3.08649	0.00202538	0.0210115
FBgn0029943	Autophagy-specific gene 5	CG1643	X	225.573	-0.246717	0.0799368	-3.0864	0.00202593	0.0210116
FBgn0037838	CG4089	CG4089	3R	177.72	-0.216524	0.0701714	-3.08564	0.00203112	0.0210542
FBgn0014879	Set	CG4299	3R	638.299	-0.143218	0.0464278	-3.08474	0.00203732	0.0211072
FBgn0031360	CG31937	CG31937	2L	1950.5	-0.278646	0.0904143	-3.08188	0.002057	0.0212885
FBgn0036144	GlcAT-P	CG6207	3L	1324.38	-0.163798	0.0531522	-3.08167	0.00205844	0.0212921
FBgn0263396	squid	CG16901	3R	6654.02	-0.172601	0.0560086	-3.08168	0.00205834	0.0212921
FBgn0000055	Alcohol dehydrogenase	CG3481	2L	90288.8	-0.356232	0.11564	-3.08052	0.0020664	0.0213623
FBgn0033631	Superoxide dismutase 3	CG9027	2R	1516.05	-0.176954	0.057472	-3.07895	0.0020773	0.021461
FBgn0032775	CG17544	CG17544	2L	1488.67	-0.298576	0.0969974	-3.07819	0.00208263	0.021508
FBgn0032420	CG6583	CG6583	2L	277.659	-0.197184	0.0640646	-3.07789	0.0020847	0.0215226
FBgn0043799	CG31381	CG31381	3R	40.9961	-0.357672	0.116213	-3.07772	0.00208589	0.0215226
FBgn0031887	CG11289	CG11289	2L	5.0627	-1.22935	0.399822	-3.07473	0.00210691	0.0217012
FBgn0035110	thoc7	CG17143	3L	353.942	-0.138982	0.0452116	-3.07404	0.00211178	0.0217456
FBgn0033998	relative of woc	CG8092	2R	796.304	-0.157082	0.0511409	-3.07156	0.00212943	0.0219042
FBgn0014469	Cytochrome P450-4e2	CG2060	2R	3144.17	-0.559153	0.182065	-3.07117	0.00213219	0.0219268
FBgn0085380	CG34351	CG34351	2L	286.108	-0.164104	0.0534899	-3.06794	0.00215537	0.0221534
FBgn0030151	CG1354	CG1354	X	1316.99	-0.139453	0.0454809	-3.0662	0.00216798	0.0222686
FBgn0036774	mitochondrial ribosomal protein S26	CG7354	3L	426.719	-0.207987	0.0678871	-3.06373	0.00218599	0.0224207
FBgn0259952	Seminal fluid protein 24Bb	CG42462	2L	6349.89	-0.316003	0.103154	-3.06339	0.00218842	0.0224398
FBgn0038845	CG10827	CG10827	3R	602.457	-0.476461	0.155554	-3.063	0.00219129	0.0224633
FBgn0040366	CG11398	CG11398	X	69.4921	-0.269766	0.0880953	-3.0622	0.00219715	0.0225175
FBgn0037100	Capability receptor	CG14575	3L	78.3243	-0.328374	0.107269	-3.06123	0.0022043	0.0225848
FBgn0003189	rudimentary	CG18572	X	1041.39	-0.193298	0.0631525	-3.06081	0.00220737	0.0226103
FBgn0031834	CG13766	CG13766	2L	211.28	-0.196965	0.0643673	-3.06002	0.00221321	0.0226642
FBgn0028382	cyclophilin-33	CG4886	2R	241.032	-0.218472	0.0713996	-3.05986	0.00221444	0.0226708
FBgn0031273	CG2839	CG2839	2L	82.913	-0.577094	0.188637	-3.05928	0.00221873	0.0227087
FBgn0037317	CG14667	CG14667	3R	253.605	-0.144032	0.0470927	-3.05847	0.00222468	0.0227577
FBgn0036927	CG7433	CG7433	3L	3170.15	-0.163371	0.0534202	-3.05822	0.00222652	0.0227705
FBgn0037469	Dephospho-CoA kinase	CG1939	3R	455.894	-0.190375	0.062256	-3.05794	0.00222866	0.0227864
FBgn0036994	CG5199	CG5199	3L	146.422	-0.205566	0.0672511	-3.05669	0.00223793	0.0228692
FBgn0036292	CG10646	CG10646	3L	161.513	-0.230998	0.075658	-3.05319	0.00226426	0.0230837
FBgn0034797	nahoda	CG12781	2R	3025.71	-0.27719	0.0908024	-3.05268	0.00226811	0.0231169
FBgn0036157	CG7560	CG7560	3L	412.084	-0.465024	0.152366	-3.05203	0.00227302	0.0231609
FBgn0030456	CG4332	CG4332	X	379.261	-0.11977	0.0392446	-3.05189	0.00227402	0.023165
FBgn0037045	CG10584	CG10584	3L	257.588	-0.310834	0.101852	-3.05181	0.00227466	0.0231654
FBgn0035122	mitochondrial ribosomal protein L17	CG13880	3L	392.693	-0.201177	0.065924	-3.05164	0.00227592	0.0231722
FBgn0024184	unc-4	CG6269	X	162.377	-0.380095	0.124605	-3.0504	0.00228533	0.0232438
FBgn0031603	CG15432	CG15432	2L	199.323	-0.191077	0.0626684	-3.04902	0.00229593	0.0233393
FBgn0039155	Kallmann syndrome 1 ortholog	CG6173	3R	229.28	-0.391631	0.128474	-3.04832	0.00230125	0.0233813
FBgn0261938	mitochondrial RNA polymerase	CG4644	2L	931.981	-0.130608	0.042848	-3.04816	0.00230245	0.0233873
FBgn0037290	CG1124	CG1124	3R	1146.06	-0.341288	0.112014	-3.04683	0.00231268	0.0234851
FBgn0062440	CG17680	CG17680	2R	359.836	-0.194619	0.0639132	-3.04505	0.00232642	0.0236001
FBgn0037715	CG9399	CG9399	3R	4024.56	-0.289698	0.0951438	-3.04484	0.00232802	0.0236101
FBgn0037802	Sirt6	CG6284	3R	34.4021	-0.34341	0.112848	-3.04313	0.00234133	0.0237265
FBgn0039802	dj-1beta	CG1349	3R	1163.61	-0.210788	0.069269	-3.04303	0.0023421	0.0237281
FBgn0034059	CG8320	CG8320	2R	415.865	-0.234998	0.0772873	-3.04057	0.00236128	0.0239038
FBgn0023000	methuselah	CG6936	3L	340.504	-0.30223	0.099413	-3.04014	0.00236465	0.0239255
FBgn0037816	CG6345	CG6345	3R	183.67	-0.373683	0.122931	-3.03979	0.00236747	0.0239478
FBgn0262560	wicked	CG7989	2R	127.359	-0.410743	0.135138	-3.03944	0.0023702	0.0239692
FBgn0038055	toys are us	CG5333	3R	351.98	-0.139261	0.0458497	-3.03733	0.00238681	0.0240933
FBgn0029922	CG14431	CG14431	X	352.647	-0.127373	0.0419761	-3.03442	0.00240997	0.0243145
FBgn0038860	Interacts with the C terminus of ELL 1	CG10825	3R	224.693	-0.196237	0.0647293	-3.03166	0.00243217	0.0245257
FBgn0028491	CG2930	CG2930	X	4419.26	-0.292254	0.0964615	-3.02975	0.00244758	0.0246557
FBgn0010591	Sphingosine-1-phosphate lyase	CG8946	2R	1676.69	-0.190268	0.0628046	-3.02952	0.0024494	0.0246676
FBgn0050042	Cuticular protein 49Ab	CG30042	2R	1634.54	-0.593305	0.195905	-3.02854	0.00245741	0.0247393
FBgn0085212	CG34183	CG34183	2L	107.53	-0.283438	0.0935905	-3.02849	0.00245779	0.0247393
FBgn0003210	ruby	CG11427	X	1214.1	-0.14096	0.0465581	-3.02762	0.0024649	0.0248044
FBgn0041233	Gustatory receptor 59e	CG33151	2R	16.6054	-0.67997	0.224625	-3.02714	0.00246882	0.0248246
FBgn0039200	CG13616	CG13616	3R	22.4341	-0.516896	0.170763	-3.02698	0.00247013	0.0248314
FBgn0035537	CG11342	CG11342	3L	73.5431	-0.330689	0.109263	-3.02655	0.00247365	0.0248604
FBgn0037708	CG9386	CG9386	3R	112.977	-0.219953	0.0727318	-3.02416	0.00249326	0.0250381
FBgn0022772	Origin recognition complex subunit 1	CG10667	2R	33.7226	-0.355223	0.117542	-3.0221	0.00251024	0.025183
FBgn0066114	GlcAT-I	CG32775	X	279.477	-0.154666	0.0511839	-3.02177	0.00251298	0.0252036
FBgn0034001	mitochondrial ribosomal protein L41	CG12954	2R	215.674	-0.201393	0.0666999	-3.0194	0.00253277	0.0253774
FBgn0030612	CG5599	CG5599	X	420.442	-0.191744	0.0635335	-3.01799	0.00254455	0.0254716
FBgn0033467	CG15863	CG15863	2R	67.2798	-0.284037	0.0941161	-3.01795	0.00254494	0.0254716
FBgn0263133	iconoclast	CG4567	2L	459.243	-0.169049	0.0561037	-3.01315	0.00258554	0.0258581
FBgn0032170	CG4658	CG4658	2L	2211.81	-0.11943	0.0396415	-3.01276	0.00258885	0.0258845
FBgn0032801	CG10165	CG10165	2L	438.808	-0.254655	0.0845513	-3.01184	0.00259666	0.0259559
FBgn0033240	CG2906	CG2906	2R	112.372	-0.288765	0.0959219	-3.01042	0.00260887	0.0260713
FBgn0038236	Cyp313a1	CG3360	3R	4066.65	-0.752326	0.249962	-3.00976	0.00261457	0.0261215
FBgn0030786	mitochondrial ribosomal protein L22	CG4742	X	438.834	-0.14298	0.047525	-3.00853	0.00262513	0.0262069
FBgn0034518	CG13430	CG13430	2R	232.351	-0.19407	0.0645211	-3.00785	0.00263101	0.0262589
FBgn0031377	CG15356	CG15356	2L	416.243	-0.179546	0.059707	-3.00712	0.00263739	0.0263158
FBgn0039682	Odorant-binding protein 99c	CG7584	3R	14704.6	-0.389737	0.129624	-3.00668	0.00264113	0.0263464
FBgn0005649	Rox8	CG5422	3R	2974.3	-0.0842432	0.0280298	-3.00549	0.00265153	0.0264298
FBgn0052076	Alpha 3 glucosyltransferase	CG32076	3L	384.302	-0.176909	0.0588816	-3.00449	0.00266023	0.0264894
FBgn0025684	Major Facilitator Superfamily Transporter 18	CG15438	2L	379.139	-0.202428	0.0673855	-3.00403	0.0026643	0.0265231
FBgn0035780	CG18417	CG18417	3L	156.616	-0.649563	0.21627	-3.00348	0.00266914	0.0265494
FBgn0037801	CG3999	CG3999	3R	331.183	-0.686474	0.228582	-3.00318	0.00267171	0.0265494
FBgn0053282	CG33282	CG33282	2L	323.583	-0.419021	0.13951	-3.00353	0.00266865	0.0265494
FBgn0085346	CG34317	CG34317	3R	533.627	-0.142021	0.0472879	-3.00333	0.00267044	0.0265494
FBgn0031604	Elongator complex protein 3	CG15433	2L	332.56	-0.213549	0.0711298	-3.00225	0.0026799	0.0266172
FBgn0000459	disconnected	CG9908	X	218.544	-0.308931	0.102904	-3.00214	0.00268087	0.02662
FBgn0039544	CG12877	CG12877	3R	543.334	-0.211721	0.0705369	-3.00157	0.00268592	0.0266498
FBgn0033021	CG10417	CG10417	2R	1066.67	-0.253729	0.0845475	-3.00103	0.0026907	0.0266904
FBgn0024846	p38b MAP kinase	CG7393	2L	733.379	-0.121478	0.0405452	-2.9961	0.00273454	0.0270504
FBgn0033973	Hermansky-Pudlak Syndrome 1 ortholog (H. sapiens)	CG12855	2R	318.961	-0.173933	0.0580531	-2.99609	0.00273464	0.0270504
FBgn0003863	alphaTrypsin	CG18444	2R	40375.1	-0.49703	0.166013	-2.99392	0.00275415	0.0272227
FBgn0039145	CG6000	CG6000	3R	58.4218	-0.413773	0.138203	-2.99395	0.00275394	0.0272227
FBgn0034733	CG4752	CG4752	2R	1468.98	-0.514539	0.171906	-2.99314	0.00276119	0.0272784
FBgn0038033	CG10097	CG10097	3R	45.882	-0.74422	0.248783	-2.99144	0.00277667	0.0274174
FBgn0030407	CG2543	CG2543	X	117.827	-0.264875	0.0885526	-2.99117	0.00277915	0.027435
FBgn0051091	CG31091	CG31091	3R	141.502	-1.40143	0.468873	-2.98894	0.00279944	0.027615
FBgn0040827	CG13315	CG13315	3L	20180.7	-0.307934	0.103028	-2.98884	0.0028004	0.0276167
FBgn0039558	BCAS2 ortholog	CG4980	3R	226.529	-0.186382	0.0623718	-2.98824	0.00280587	0.0276569
FBgn0037669	CG9740	CG9740	3R	254.654	-0.15038	0.0504098	-2.98315	0.00285302	0.0280929
FBgn0036242	CG6793	CG6793	3L	28.2973	-0.651299	0.21835	-2.98282	0.00285609	0.0281161
FBgn0030555	F box and leucine-rich-repeat gene 4	CG1839	X	870.957	-0.140026	0.0469724	-2.98102	0.00287286	0.0282597
FBgn0085188	CG34159	CG34159	2L	566.494	-0.15623	0.0524296	-2.97981	0.0028843	0.0283579
FBgn0025592	Glycerol kinase	CG18374	3L	2302.61	-0.206663	0.0694067	-2.97757	0.00290543	0.0285585
FBgn0027583	CG7601	CG7601	3R	861.258	-0.15604	0.0524289	-2.97623	0.00291819	0.0286694
FBgn0052803	CG32803	CG32803	X	332.782	-0.16244	0.0545894	-2.97568	0.00292343	0.0287125
FBgn0033320	CG8586	CG8586	2R	1935.1	-0.337978	0.113609	-2.97492	0.00293063	0.0287698
FBgn0029091	Chitin synthase 2	CG7464	3L	1153.58	-0.278013	0.0934711	-2.97432	0.00293639	0.0288191
FBgn0051207	CG31207	CG31207	3R	605.441	-0.299862	0.10083	-2.97395	0.00293996	0.0288468
FBgn0032880	CG9318	CG9318	2L	3025.65	-0.0908188	0.0305579	-2.97202	0.00295845	0.0290209
FBgn0032891	Outer segment 5	CG9333	2L	73.6287	-0.420338	0.141447	-2.9717	0.00296157	0.0290369
FBgn0036527	CG7304	CG7304	3L	219.146	-0.32103	0.108028	-2.97172	0.00296134	0.0290369
FBgn0031609	CG15443	CG15443	2L	257.629	-0.26939	0.0907382	-2.96887	0.00298895	0.0292833
FBgn0037026	CG3634	CG3634	3L	499.108	-0.161574	0.0544259	-2.96869	0.00299073	0.0292926
FBgn0266445	CG45075	CG45075	2L	719.294	-0.375069	0.126345	-2.96862	0.00299141	0.0292926
FBgn0260944	RNA-binding protein 1	CG17136	3R	1048.86	-0.159698	0.0538113	-2.96773	0.00300006	0.02937
FBgn0025674	Cyclin K	CG15218	2L	1025.07	-0.109553	0.0369449	-2.9653	0.00302387	0.0295733
FBgn0034628	acyl-Coenzyme A oxidase at 57D proximal	CG9707	2R	1597.38	-0.434579	0.146588	-2.96463	0.00303043	0.0296152
FBgn0264325	Autophagy-specific gene 6	CG5429	3R	497.011	-0.133611	0.0450745	-2.96422	0.00303448	0.0296473
FBgn0040283	SMC1	CG6057	3R	867.359	-0.162301	0.0547999	-2.9617	0.00305943	0.0298648
FBgn0030984	twiggy	CG7440	X	149.761	-0.462919	0.156352	-2.96075	0.00306895	0.0299315
FBgn0032618	CG31743	CG31743	2L	1675.58	-0.284075	0.095943	-2.96087	0.00306767	0.0299315
FBgn0020392	N-myristoyl transferase	CG7436	3L	798.267	-0.220672	0.0746025	-2.95796	0.00309679	0.0301728
FBgn0039742	CG15528	CG15528	3R	537.743	-0.286396	0.0968515	-2.95706	0.00310586	0.0302536
FBgn0260964	Vesicular monoamine transporter	CG33528	2R	3707.62	-0.10211	0.0345561	-2.95491	0.00312764	0.0304277
FBgn0031930	CG7025	CG7025	2L	214.047	-0.905377	0.306508	-2.95384	0.00313844	0.0305251
FBgn0032949	Lamp1	CG3305	2L	7823.59	-0.179439	0.0607785	-2.95235	0.00315363	0.0306499
FBgn0032230	lowfat	CG13139	2L	323.626	-0.219304	0.0743091	-2.95124	0.00316506	0.0307456
FBgn0034031	CG12963	CG12963	2R	1676.94	-0.1671	0.0566261	-2.95093	0.00316814	0.0307679
FBgn0003204	raspberry	CG1799	X	1763.5	-0.145562	0.0493321	-2.95065	0.00317106	0.0307809
FBgn0032032	CG17294	CG17294	2L	204.842	-0.211917	0.0718193	-2.9507	0.00317055	0.0307809
FBgn0030913	CG6123	CG6123	X	206.981	-0.259116	0.0878421	-2.9498	0.00317983	0.0308583
FBgn0029913	Cht11	CG3044	X	183.507	-0.182052	0.0617235	-2.94947	0.00318317	0.0308831
FBgn0032067	CG9465	CG9465	2L	77.1383	-1.57725	0.534857	-2.94892	0.00318889	0.0309308
FBgn0051712	CG31712	CG31712	2L	2119.84	-0.183327	0.0621877	-2.94796	0.00319876	0.0310111
FBgn0027535	brother of tout-velu	CG15110	2R	450.402	-0.173539	0.0588909	-2.94679	0.00321089	0.0311183
FBgn0030270	CG15199	CG15199	X	193.449	-0.634984	0.215487	-2.94674	0.00321142	0.0311183
FBgn0036812	Nufip	CG4076	3L	80.2042	-0.21185	0.0719215	-2.94557	0.00322365	0.0312057
FBgn0029714	CG3527	CG3527	X	144.53	-0.190445	0.0647156	-2.9428	0.00325261	0.0314704
FBgn0261573	CoRest	CG42687	X	1299.98	-0.119353	0.0405742	-2.9416	0.00326524	0.0315613
FBgn0037577	CG7443	CG7443	3R	60.618	-0.492653	0.167511	-2.94101	0.00327139	0.031605
FBgn0037345	rev7	CG2948	3R	112.06	-0.198777	0.0676116	-2.93998	0.00328231	0.0316948
FBgn0037757	CG8516	CG8516	3R	697.884	-0.125123	0.042575	-2.93888	0.00329399	0.031784
FBgn0034928	CG13562	CG13562	2R	34.2888	-0.444353	0.151309	-2.93671	0.0033171	0.0319594
FBgn0014023	mitochondrial ribosomal protein L47	CG9378	3R	444.881	-0.14791	0.0503756	-2.93614	0.00332328	0.0320032
FBgn0015546	spellchecker1	CG4215	2L	322.2	-0.296991	0.101195	-2.93482	0.0033374	0.0321152
FBgn0028399	TMS1	CG4672	3L	4044.42	-0.140997	0.048048	-2.93451	0.0033407	0.0321312
FBgn0016694	PAR-domain protein 1	CG17888	3L	5360.43	-0.259032	0.088282	-2.93414	0.00334471	0.0321538
FBgn0039846	CG11337	CG11337	3R	369.2	-0.19403	0.0661377	-2.93373	0.00334911	0.0321882
FBgn0033762	Zinc transporter 49B	CG8632	2R	1178.48	-0.180359	0.061519	-2.93176	0.00337044	0.0323729
FBgn0033250	CG14762	CG14762	2R	3509.77	-0.376819	0.128601	-2.93013	0.00338816	0.0325154
FBgn0265298	SC35	CG5442	2L	1026.91	-0.138858	0.0473999	-2.9295	0.00339509	0.0325737
FBgn0039067	will decrease acetylation	CG4448	3R	246.561	-0.199219	0.0680135	-2.92911	0.00339935	0.0326067
FBgn0002570	Maltase A1	CG8696	2R	26763.4	-0.58893	0.201156	-2.92773	0.00341447	0.0327274
FBgn0038318	CG6236	CG6236	3R	505.473	-0.181316	0.0619481	-2.9269	0.00342362	0.0328071
FBgn0034299	CG5757	CG5757	2R	140.435	-0.303247	0.103616	-2.92663	0.00342652	0.0328268
FBgn0004868	GDP dissociation inhibitor	CG4422	2L	5688.88	-0.0983199	0.0336068	-2.9256	0.00343795	0.0329282
FBgn0032785	CG10026	CG10026	2L	656.948	-0.343211	0.117357	-2.92451	0.00344999	0.0330138
FBgn0034618	CG9485	CG9485	2R	6449.07	-0.410351	0.140432	-2.92206	0.00347727	0.0332359
FBgn0069923	CG41128	CG41128	3RHet	779.406	-0.329939	0.112915	-2.92201	0.00347776	0.0332359
FBgn0010421	Transcription factor TFIIFbeta	CG6538	3R	359.235	-0.12107	0.0414362	-2.92184	0.00347973	0.0332391
FBgn0038702	CG3739	CG3739	3R	3619.7	-1.07073	0.366567	-2.92095	0.00348962	0.0333247
FBgn0035779	CG8562	CG8562	3L	1340.38	-0.285466	0.0977399	-2.92067	0.00349279	0.0333468
FBgn0033733	CG8834	CG8834	2R	3941.8	-0.325626	0.111509	-2.92018	0.00349831	0.0333913
FBgn0038861	CG7009	CG7009	3R	215.544	-0.238557	0.0817339	-2.91871	0.00351485	0.0335245
FBgn0039789	CG9717	CG9717	3R	669.541	-0.238253	0.0816275	-2.91878	0.00351405	0.0335245
FBgn0031515	CG9664	CG9664	2L	761.791	-0.483554	0.165689	-2.91845	0.00351777	0.0335369
FBgn0039024	CG4721	CG4721	3R	2396.81	-0.284032	0.0973781	-2.9168	0.00353645	0.0336976
FBgn0038414	CG6901	CG6901	3R	155.535	-0.401746	0.137767	-2.91613	0.00354407	0.0337537
FBgn0037996	CG4830	CG4830	3R	112.995	-1.39863	0.479847	-2.91474	0.00355982	0.0338871
FBgn0052418	viriato	CG32418	3L	125.134	-0.211525	0.0725901	-2.91397	0.00356865	0.0339379
FBgn0261530	nbs	CG6754	3L	482.382	-0.201707	0.0692506	-2.91271	0.00358305	0.0340416
FBgn0040346	CG3704	CG3704	X	285.925	-0.161699	0.0555633	-2.91017	0.00361231	0.0342778
FBgn0085220	CG34191	CG34191	2R	241.431	-0.19787	0.0680052	-2.90963	0.00361856	0.0343287
FBgn0034795	Mediator complex subunit 23	CG3695	2R	248.768	-0.246123	0.0846351	-2.90804	0.00363696	0.0344697
FBgn0264494	CG17646	CG17646	2L	5458.52	-0.222387	0.0765434	-2.90537	0.00366824	0.0347323
FBgn0031814	real-time	CG9528	2L	3423.99	-0.227467	0.0783707	-2.90245	0.00370255	0.0350401
FBgn0026268	antdh	CG1386	X	936.55	-0.467985	0.161307	-2.90121	0.00371719	0.0351531
FBgn0040384	CG32795	CG32795	X	1651.77	-0.151391	0.0521978	-2.90033	0.00372768	0.0352437
FBgn0038973	Phosphatidylethanolamine-binding protein 1	CG18594	3R	1648.95	-0.417106	0.143843	-2.89973	0.00373485	0.0352772
FBgn0039085	CG10170	CG10170	3R	455.975	-0.427649	0.147528	-2.89876	0.00374639	0.0353691
FBgn0034223	Testin ortholog	CG6522	2R	200.97	-0.246634	0.0850922	-2.89843	0.0037504	0.035386
FBgn0039735	CG7911	CG7911	3R	774.106	-0.138714	0.0478593	-2.89836	0.00375116	0.035386
FBgn0034520	lateral muscles scarcer	CG13424	2R	224.404	-0.293198	0.101165	-2.89822	0.00375282	0.0353869
FBgn0029893	CG14442	CG14442	X	1284.7	-0.166116	0.057391	-2.89446	0.00379811	0.035736
FBgn0034479	CG8654	CG8654	2R	2941.39	-0.27568	0.0952509	-2.89425	0.00380066	0.0357502
FBgn0036908	CG14103	CG14103	3L	367.024	-0.193154	0.066742	-2.89404	0.00380317	0.0357577
FBgn0038923	mitochondrial ribosomal protein L35	CG13410	3R	370.609	-0.15771	0.0545089	-2.89328	0.00381236	0.0358268
FBgn0032049	beta-site APP-cleaving enzyme	CG13095	2L	17191.8	-0.535393	0.185109	-2.89232	0.00382414	0.0359115
FBgn0033569	CG12942	CG12942	2R	148.305	-0.223496	0.0772781	-2.8921	0.00382677	0.0359275
FBgn0032781	CG9987	CG9987	2L	582.696	-0.168861	0.0584109	-2.89091	0.00384123	0.0360459
FBgn0263200	Galactose-1-phosphate uridylyltransferase	CG9232	2L	3006.95	-0.26629	0.0921228	-2.89059	0.00384515	0.036074
FBgn0003339	Sex combs reduced	CG1030	3R	174.125	-0.201049	0.0695679	-2.88996	0.00385289	0.0361292
FBgn0050340	CG30340	CG30340	2R	33.9947	-0.469728	0.162598	-2.8889	0.00386594	0.0362429
FBgn0040575	CG15922	CG15922	3R	211.809	-0.164028	0.0567826	-2.88871	0.00386823	0.0362556
FBgn0036278	Corazonin receptor	CG10698	3L	813.153	-0.337771	0.116946	-2.88826	0.00387379	0.0362989
FBgn0036853	mitochondrial ribosomal protein L21	CG9730	3L	282.903	-0.188397	0.0652919	-2.88545	0.00390852	0.0365891
FBgn0031062	CG14230	CG14230	X	188.762	-0.23391	0.0811112	-2.88382	0.00392883	0.0367528
FBgn0037770	Arginine methyltransferase 4	CG5358	3R	239.686	-0.181539	0.062996	-2.88176	0.00395457	0.0369403
FBgn0261111	Birt-Hogg-Dube homolog	CG8616	3L	193.453	-0.137187	0.0476143	-2.88122	0.00396144	0.0369779
FBgn0263120	Acyl-CoA synthetase long-chain	CG8732	2R	15277	-0.225291	0.0782202	-2.88021	0.00397406	0.0370867
FBgn0003300	runt	CG1849	X	28.29	-0.405473	0.140811	-2.87955	0.0039824	0.0371557
FBgn0040211	homogentisate 1%2C2-dioxygenase	CG4779	2L	665.842	-0.462352	0.160599	-2.87892	0.00399035	0.0372101
FBgn0053509	CG33509	CG33509	2L	117.669	-0.544227	0.189042	-2.87886	0.0039911	0.0372101
FBgn0003896	tailup	CG10619	2L	223.735	-0.189792	0.0659436	-2.8781	0.00400084	0.0372742
FBgn0013753	Big brother	CG7959	3L	261.129	-0.171795	0.059732	-2.87609	0.00402638	0.0374852
FBgn0259224	CG42324	CG42324	3L	894.652	-0.339813	0.118208	-2.87471	0.00404394	0.0376217
FBgn0038473	Nucleostemin ortholog (H. sapiens) 1	CG3983	3R	590.948	-0.168942	0.0587706	-2.87461	0.00404532	0.0376256
FBgn0013531	Mediator complex subunit 20	CG18780	2L	167.588	-0.171713	0.0597939	-2.87175	0.00408211	0.0379315
FBgn0033826	CG4734	CG4734	2R	1195.05	-0.8784	0.305906	-2.87147	0.00408568	0.0379465
FBgn0025827	CG6421	CG6421	2R	536.958	-0.247973	0.0863682	-2.87111	0.00409029	0.0379802
FBgn0051148	CG31148	CG31148	3R	557.106	-0.612352	0.213332	-2.87042	0.00409927	0.0380455
FBgn0033482	CG1371	CG1371	2R	1931.32	-0.133659	0.0465736	-2.86985	0.00410667	0.0380961
FBgn0034629	acyl-Coenzyme A oxidase at 57D distal	CG9709	2R	536.189	-0.603348	0.210394	-2.8677	0.00413466	0.0383283
FBgn0043578	PGRP-SB1	CG9681	3L	443.332	-0.636769	0.222095	-2.86711	0.00414243	0.0383912
FBgn0038588	CG7156	CG7156	3R	416.163	-0.130542	0.0455504	-2.86588	0.00415858	0.0385225
FBgn0036576	CG5151	CG5151	3L	1581.59	-0.176751	0.0617089	-2.86427	0.00417969	0.0386905
FBgn0000542	echinus	CG2904	X	340.332	-0.214776	0.0750071	-2.8634	0.00419115	0.0387689
FBgn0086450	suppressor of rudimentary	CG2194	X	1184.96	-0.435155	0.151968	-2.86345	0.00419051	0.0387689
FBgn0004654	Phosphogluconate dehydrogenase	CG3724	X	6661.16	-0.312011	0.109006	-2.86232	0.00420546	0.0388735
FBgn0033942	Cuticular protein 51A	CG10112	2R	369.4	-0.240959	0.0842194	-2.86109	0.00422191	0.039016
FBgn0050031	CG30031	CG30031	2R	5947.18	-0.492509	0.172145	-2.86101	0.00422288	0.039016
FBgn0015527	penguin	CG1685	X	433.373	-0.186703	0.0652776	-2.86014	0.00423449	0.0391047
FBgn0008646	E5	CG9930	3R	73.3998	-0.263795	0.0922929	-2.85824	0.00426001	0.0393031
FBgn0030365	Transport and Golgi organization 4	CG1796	X	253.642	-0.18371	0.0642828	-2.85784	0.00426536	0.0393152
FBgn0005670	Cytochrome P450-4d1	CG3656	X	206.353	-0.698407	0.244541	-2.85599	0.00429025	0.0395073
FBgn0030801	Receptor component protein	CG4875	X	136.418	-0.189293	0.0662866	-2.85567	0.00429457	0.0395377
FBgn0032149	CG4036	CG4036	2L	629.509	-0.188343	0.0659825	-2.85444	0.0043113	0.0396636
FBgn0029942	CG2059	CG2059	X	683.724	-0.113414	0.0397342	-2.85432	0.00431285	0.0396684
FBgn0033463	CG1513	CG1513	2R	2504.03	-0.0935306	0.0327702	-2.85413	0.00431545	0.039683
FBgn0051718	Ionotropic receptor 31a	CG31718	2L	19.7975	-0.758159	0.265752	-2.85288	0.00433248	0.0397832
FBgn0030467	CG1764	CG1764	X	179.485	-0.170052	0.0596154	-2.85249	0.00433785	0.0398043
FBgn0036090	CG8009	CG8009	3L	356.765	-0.148616	0.0521001	-2.85252	0.00433743	0.0398043
FBgn0038045	Sialic acid phosphate synthase	CG5232	3R	23.4772	-0.437436	0.153375	-2.85206	0.00434369	0.0398391
FBgn0030328	Amun	CG2446	X	2211.61	-0.144155	0.0505496	-2.85176	0.00434785	0.0398585
FBgn0032390	dim gamma-tubulin 2	CG16969	2L	153.562	-0.276791	0.097114	-2.85017	0.00436963	0.0400299
FBgn0034172	CG6665	CG6665	2R	425.322	-0.208292	0.0730877	-2.84988	0.00437353	0.0400468
FBgn0038447	CG14892	CG14892	3R	113.986	-0.363583	0.127575	-2.84996	0.00437251	0.0400468
FBgn0035370	CG1240	CG1240	3L	1254.22	-0.134026	0.0470616	-2.84788	0.00440115	0.0402524
FBgn0033879	CG6543	CG6543	2R	2979.11	-0.222527	0.0781959	-2.84577	0.00443044	0.0404822
FBgn0030099	CG12056	CG12056	X	262.306	-0.23916	0.0841833	-2.84095	0.00449795	0.041022
FBgn0039709	Cadherin 99C	CG31009	3R	581.295	-0.302526	0.106496	-2.84073	0.00450107	0.0410409
FBgn0029867	CG3847	CG3847	X	684.835	-0.170631	0.0601185	-2.83823	0.00453639	0.0413339
FBgn0005638	slow border cells	CG4354	2R	181.386	-0.28132	0.0992078	-2.83567	0.004573	0.0416285
FBgn0028693	Regulatory particle non-ATPase 12	CG4157	3L	1423.67	-0.217068	0.0766592	-2.8316	0.00463151	0.0421021
FBgn0035469	CG14977	CG14977	3L	380.559	-0.15425	0.0544795	-2.83134	0.00463529	0.0421266
FBgn0026879	CG13364	CG13364	X	750.046	-0.182147	0.0643645	-2.82993	0.00465587	0.0422954
FBgn0029932	CG4607	CG4607	X	1943.56	-0.362629	0.128274	-2.827	0.00469869	0.0426034
FBgn0003964	ultraspiracle	CG4380	X	928.24	-0.14073	0.0498407	-2.82359	0.00474886	0.0430031
FBgn0023511	Edem1	CG3810	X	1020.53	-0.136627	0.0484301	-2.82111	0.00478573	0.0433018
FBgn0051199	CG31199	CG31199	3R	1288.72	-0.285006	0.101044	-2.82061	0.00479318	0.043329
FBgn0023542	Nonsense-mediated mRNA 3	CG3460	X	695.546	-0.176102	0.0624592	-2.81948	0.00481015	0.0434621
FBgn0029131	death executioner Bcl-2 homologue	CG33134	2R	823.788	-0.147788	0.0524477	-2.81781	0.00483527	0.0436486
FBgn0036910	Cyp305a1	CG8733	3L	1605.09	-0.281685	0.0999789	-2.81744	0.0048408	0.0436884
FBgn0030873	CG15814	CG15814	X	1063.17	-0.110299	0.0391654	-2.81624	0.00485889	0.0438212
FBgn0037552	CG7800	CG7800	3R	211.102	-0.28169	0.100059	-2.81523	0.00487423	0.043929
FBgn0037244	CG14647	CG14647	3R	428.509	-0.305481	0.108618	-2.81243	0.00491687	0.0442518
FBgn0259152	Caliban	CG11847	3R	936.063	-0.204571	0.0727477	-2.81206	0.0049225	0.0442922
FBgn0011335	lethal (3) j2D3	CG6801	3L	301.353	-0.212181	0.075463	-2.81173	0.00492763	0.044318
FBgn0004629	Cystatin-like	CG8050	3R	3129.74	-0.489857	0.174414	-2.80859	0.00497589	0.0446643
FBgn0262782	Malate dehydrogenase 1	CG5362	2L	9951.69	-0.158962	0.0565971	-2.80866	0.00497489	0.0446643
FBgn0039332	astrocytic leucine-rich repeat molecule	CG11910	3R	662.542	-0.263155	0.0937083	-2.80823	0.00498145	0.0446987
FBgn0040666	CG12848	CG12848	2R	365.146	-0.144705	0.0515419	-2.80751	0.00499257	0.0447573
FBgn0259935	CG42458	CG42458	3L	320.672	-0.187015	0.0666119	-2.80754	0.00499218	0.0447573
FBgn0038482	CG4053	CG4053	3R	69.7384	-0.440966	0.157073	-2.80739	0.00499441	0.0447635
FBgn0031143	CG1532	CG1532	X	1035.7	-0.517691	0.184458	-2.80656	0.00500738	0.0448694
FBgn0005775	Connectin	CG7503	3L	572.748	-0.165335	0.0589491	-2.8047	0.00503629	0.045118
FBgn0038917	CG6678	CG6678	3R	123.832	-0.568587	0.202735	-2.80459	0.00503812	0.045124
FBgn0038272	CG7265	CG7265	3R	431.077	-0.2748	0.0979928	-2.80428	0.00504284	0.0451559
FBgn0036118	Biogenesis of lysosome-related organelles complex 1%2C subunit 2	CG14145	3L	132.96	-0.188681	0.0673183	-2.80281	0.00506593	0.0453523
FBgn0037680	CG8121	CG8121	3R	327.959	-0.170196	0.0607768	-2.80035	0.00510468	0.0456572
FBgn0025814	Microsomal glutathione S-transferase-like	CG1742	X	3584.28	-0.33478	0.119621	-2.79868	0.00513114	0.0458517
FBgn0052204	CG32204	CG32204	3L	167.762	-0.188769	0.0674839	-2.79725	0.00515397	0.0460135
FBgn0053493	CG33493	CG33493	3L	753.525	-0.351784	0.125826	-2.7958	0.00517722	0.0461892
FBgn0266518	DNA polymerase interacting tpr containing protein of 47kD	CG3189	2R	421.998	-0.245948	0.0880612	-2.79292	0.00522353	0.0465491
FBgn0025454	Cyp6g1	CG8453	2R	45466.1	-0.872854	0.312919	-2.78939	0.00528071	0.0469941
FBgn0037087	CG7519	CG7519	3L	248.017	-0.156913	0.0562575	-2.78919	0.00528403	0.0470129
FBgn0039277	CG13650	CG13650	3R	495.713	-0.165165	0.0592232	-2.78885	0.00528958	0.0470407
FBgn0031002	CG14196	CG14196	X	967.65	-0.23867	0.0857757	-2.78249	0.00539435	0.0478087
FBgn0041234	Gustatory receptor 59f	CG33150	2R	23.1495	-0.584546	0.210205	-2.78084	0.00542181	0.0480083
FBgn0001147	gooseberry-neuro	CG2692	2R	175.741	-0.335373	0.120629	-2.7802	0.00543262	0.0480712
FBgn0036300	CG10688	CG10688	3L	533.255	-0.25341	0.0911475	-2.78022	0.00543227	0.0480712
FBgn0004168	5-hydroxytryptamine (serotonin) receptor 1A	CG16720	2R	260.834	-0.200382	0.0721363	-2.77783	0.00547235	0.0483679
FBgn0038808	Signal recognition particle protein 14	CG5417	3R	522.128	-0.144362	0.0519736	-2.77761	0.00547606	0.0483896
FBgn0037973	CG18547	CG18547	3R	1308.41	-0.322795	0.116245	-2.77684	0.00548902	0.0484932
FBgn0050035	Trehalose transporter 1-1	CG30035	2R	8892.61	-0.277991	0.100124	-2.77647	0.00549525	0.0484932
FBgn0053281	CG33281	CG33281	2L	643.234	-0.218989	0.0788704	-2.77657	0.00549354	0.0484932
FBgn0027592	Mediator complex subunit 15	CG4184	2L	681.713	-0.122254	0.0440476	-2.77549	0.00551182	0.0486284
FBgn0266354	CG45002	CG45002	X	640.538	-0.169721	0.0611608	-2.775	0.00552019	0.0486912
FBgn0016797	frizzled 2	CG9739	3L	1472.59	-0.190615	0.0686972	-2.77471	0.00552506	0.0487231
FBgn0025638	Roc1a	CG16982	X	1530.78	-0.111676	0.0402683	-2.7733	0.00554907	0.0489238
FBgn0002941	slouch	CG6534	3R	67.75	-0.283911	0.102378	-2.77318	0.00555119	0.0489314
FBgn0050360	Maltase A6	CG30360	2R	13379.4	-0.689514	0.24872	-2.77225	0.005567	0.0490597
FBgn0034573	CG3295	CG3295	2R	1152.62	-0.15064	0.0543476	-2.7718	0.00557475	0.0490835
FBgn0029082	hibris	CG7449	2R	163.021	-0.299855	0.108218	-2.77083	0.00559134	0.0492185
FBgn0038760	Mediator complex subunit 25	CG12254	3R	220.679	-0.20503	0.0740445	-2.76901	0.00562269	0.0494609
FBgn0038498	beaten path IIa	CG14334	3R	395.815	-0.209693	0.0757397	-2.7686	0.00562974	0.0495005
FBgn0003511	Serendipity beta	CG7938	3R	206.703	-0.183465	0.0663023	-2.7671	0.00565569	0.0497063
FBgn0003567	suppressor of Hairy wing	CG8573	3R	880.761	-0.13532	0.0489164	-2.76634	0.00566893	0.0497839
FBgn0054031	CG34031	CG34031	3L	5.30938	-0.882525	0.319027	-2.7663	0.00566964	0.0497839
FBgn0015582	defective in the avoidance of repellents	CG12390	2R	356.862	-0.232024	0.0838896	-2.76582	0.00567794	0.0498455
