# Supplementary material for: Canalization of gene expression is a major signature of regulatory cold adaptation in temperate Drosophila melanogaster
Source: BMC Genomics. 2016 Aug 8;17:574. doi: 10.1186/s12864-016-2866-0 (PMC4977637; doi:10.1186/s12864-016-2866-0)
Supplement: Additional file 9: Table S8. — Europe-biased genes (FDR < 5 %) (XLS 767 kb) [file 12864_2016_2866_MOESM9_ESM.xls]

## Sheet: ~continent+condition+continentX
FB identifier	name	CG number	chromosome	baseMean	log2FoldChange	lfcSE	stat	pvalue	padj
FBgn0025621	CG16989	CG16989	X	804.974	0.761976	0.0302162	25.2174	2.57866e-140	3.56396e-136
FBgn0036024	CG18180	CG18180	3L	10322	2.94075	0.123675	23.778	5.64645e-125	3.90198e-121
FBgn0030583	CG14410	CG14410	X	30.0483	2.8941	0.129171	22.4052	3.50035e-111	1.61261e-107
FBgn0039932	fussel	CG11093	4	118.36	1.74769	0.0792624	22.0495	9.66259e-108	3.33867e-104
FBgn0034543	CG30152	CG30152	2R	1091.55	0.584153	0.0295909	19.741	9.59329e-87	2.65178e-83
FBgn0030048	CG12112	CG12112	X	123.921	1.57483	0.0835821	18.8417	3.43849e-79	7.92057e-76
FBgn0032337	Allatostatin double C	CG14920	2L	64.537	4.65201	0.256461	18.1393	1.56096e-73	3.082e-70
FBgn0265102	Outer segment 1	CG7161	3L	558.206	1.01655	0.0600438	16.9302	2.69392e-64	4.13696e-61
FBgn0040318	HGTX	CG13475	3L	78.3981	1.96752	0.119418	16.4759	5.46689e-61	7.55578e-58
FBgn0038804	CG10877	CG10877	3R	381.738	1.07349	0.065221	16.4593	7.19219e-61	9.03666e-58
FBgn0266647	CG45154	CG45154	X	166.01	2.13501	0.135161	15.7961	3.31103e-56	3.81348e-53
FBgn0034365	CG5335	CG5335	2R	459.924	0.450115	0.0297721	15.1187	1.2197e-51	9.91616e-49
FBgn0034093	CG15706	CG15706	2R	508.295	0.454905	0.0314218	14.4774	1.68383e-47	1.2929e-44
FBgn0040735	CG16836	CG16836	2R	608.08	1.80969	0.125187	14.4559	2.29954e-47	1.58909e-44
FBgn0039690	CG1969	CG1969	3R	627.815	0.621475	0.043259	14.3664	8.41278e-47	5.53681e-44
FBgn0262792	CG43173	CG43173	3L	128.785	2.26168	0.158694	14.2518	4.36575e-46	2.62344e-43
FBgn0032253	CG5322	CG5322	2L	585.509	1.00909	0.0711721	14.1782	1.25011e-45	7.1991e-43
FBgn0030889	CG15373	CG15373	X	21.4649	2.68602	0.190917	14.0691	5.88404e-45	3.25293e-42
FBgn0033429	CG12929	CG12929	2R	109.846	0.832157	0.0595411	13.9762	2.17887e-44	1.15824e-41
FBgn0040350	CG3690	CG3690	X	899.637	0.935988	0.0681802	13.7281	6.8879e-43	3.52584e-40
FBgn0063499	Glutathione S transferase E10	CG17522	2R	307.554	1.09858	0.0805054	13.6461	2.13053e-42	1.01538e-39
FBgn0031523	CG15408	CG15408	2L	787.695	0.895641	0.0660206	13.5661	6.36375e-42	2.83721e-39
FBgn0260393	CG17147	CG17147	3L	57.4943	3.37586	0.248906	13.5628	6.65727e-42	2.87531e-39
FBgn0032047	CG13088	CG13088	2L	1434.77	1.68879	0.125111	13.4984	1.59884e-41	6.69623e-39
FBgn0037617	CG8145	CG8145	3R	157.495	0.704272	0.0522821	13.4706	2.32961e-41	9.19929e-39
FBgn0053282	CG33282	CG33282	2L	323.583	1.3033	0.0984788	13.2344	5.55655e-40	1.8731e-37
FBgn0266163	CG44869	CG44869	2L	24.8735	4.42553	0.338897	13.0586	5.67459e-39	1.86735e-36
FBgn0025645	CG3598	CG3598	X	9.14176	3.33239	0.256666	12.9833	1.52105e-38	4.88894e-36
FBgn0030558	CG1461	CG1461	X	3415.6	1.04811	0.0808994	12.9557	2.18181e-38	6.85335e-36
FBgn0034636	CG10440	CG10440	2R	186.22	0.724142	0.0559351	12.9461	2.47172e-38	7.59148e-36
FBgn0262357	CG43055	CG43055	2L	428.999	3.28411	0.255858	12.8357	1.03528e-37	3.07023e-35
FBgn0030311	CG11699	CG11699	X	566.516	1.04438	0.0820454	12.7293	4.06271e-37	1.14593e-34
FBgn0030695	Peptidoglycan recognition protein LE	CG8995	X	470.962	0.407554	0.0321113	12.6919	6.55677e-37	1.74271e-34
FBgn0053965	CG33965	CG33965	3L	93.3348	1.04485	0.0841564	12.4156	2.15086e-35	5.505e-33
FBgn0033696	Cyp6g2	CG8859	2R	793.306	1.78878	0.144721	12.3602	4.29091e-35	1.07827e-32
FBgn0036168	CG7512	CG7512	3L	73.2696	1.62475	0.131937	12.3145	7.56367e-35	1.86674e-32
FBgn0052774	Mucin 4B	CG32774	X	80.6107	4.52191	0.36758	12.3018	8.85539e-35	2.1472e-32
FBgn0002868	Metallothionein A	CG9470	3R	12691.3	0.728351	0.0605658	12.0258	2.60128e-33	5.89382e-31
FBgn0038976	CG7048	CG7048	3R	1024.31	0.321927	0.0269255	11.9562	6.02604e-33	1.322e-30
FBgn0262613	CG43139	CG43139	3R	23.4172	1.73915	0.146042	11.9085	1.06828e-32	2.27149e-30
FBgn0000261	Catalase	CG6871	3L	20045.2	0.3566	0.0299745	11.8968	1.22999e-32	2.57572e-30
FBgn0053258	CG33258	CG33258	3L	1483.59	0.943319	0.079611	11.8491	2.17484e-32	4.48635e-30
FBgn0038889	CG7922	CG7922	3R	1232.95	0.634206	0.0537337	11.8028	3.77711e-32	7.67698e-30
FBgn0020429	Glutamate receptor IIB	CG7234	2L	36.9643	2.36302	0.201794	11.7101	1.13155e-31	2.23417e-29
FBgn0030433	mitochondrial ribosomal protein L49	CG4647	X	328.454	0.441042	0.037847	11.6533	2.20772e-31	4.29759e-29
FBgn0085485	CG34456	CG34456	3L	76.0736	1.15412	0.0992869	11.6241	3.1089e-31	5.96779e-29
FBgn0005664	Crystallin	CG16963	2L	278.138	1.69058	0.145719	11.6016	4.04405e-31	7.57341e-29
FBgn0028916	CG33090	CG33090	2L	982.24	0.359253	0.031074	11.5612	6.48058e-31	1.19424e-28
FBgn0025692	CG3814	CG3814	2R	568.479	0.547344	0.0474227	11.5418	8.11837e-31	1.47637e-28
FBgn0004778	Ccp84Af	CG1331	3R	29.6797	4.0113	0.348425	11.5127	1.13895e-30	2.04435e-28
FBgn0036023	CG18179	CG18179	3L	1162.48	3.41735	0.298053	11.4656	1.96438e-30	3.48072e-28
FBgn0027843	Carbonic anhydrase 2	CG6906	3L	2943.83	0.807425	0.0708543	11.3956	4.39906e-30	7.69613e-28
FBgn0043535	Odorant-binding protein 57a	CG30141	2R	727.882	1.82038	0.161557	11.2677	1.89413e-29	3.27234e-27
FBgn0051076	CG31076	CG31076	3R	54.8813	0.905557	0.0810679	11.1703	5.6961e-29	9.6007e-27
FBgn0262793	CG43174	CG43174	3L	101.843	1.31869	0.118045	11.1711	5.64996e-29	9.6007e-27
FBgn0085484	CG34455	CG34455	3L	1815.55	0.405485	0.0363507	11.1548	6.78341e-29	1.1267e-26
FBgn0261790	Small ribonucleoprotein particle protein SmE	CG18591	2L	341.369	0.410153	0.036772	11.154	6.84774e-29	1.1267e-26
FBgn0032331	CG14913	CG14913	2L	28.9412	1.1125	0.0997919	11.1482	7.3063e-29	1.188e-26
FBgn0046689	Tak1-like 1	CG31421	3R	83.6553	1.00367	0.0902309	11.1233	9.66074e-29	1.53473e-26
FBgn0032614	CG13284	CG13284	2L	1843.86	0.711954	0.0642793	11.0759	1.64148e-28	2.57805e-26
FBgn0031080	CG12655	CG12655	X	237.065	0.873013	0.0790765	11.0401	2.44733e-28	3.80051e-26
FBgn0033891	CG8067	CG8067	2R	308.222	0.464653	0.0422019	11.0102	3.41112e-28	5.18077e-26
FBgn0039408	CG14551	CG14551	3R	11.1653	2.044	0.185798	11.0012	3.77118e-28	5.66538e-26
FBgn0000056	Adh-related	CG3484	2L	189.613	1.184	0.108609	10.9014	1.13468e-27	1.68629e-25
FBgn0033395	Cyp4p2	CG1944	2R	234.626	0.65448	0.0600576	10.8975	1.18405e-27	1.74093e-25
FBgn0052447	CG32447	CG32447	3L	27.9897	1.17294	0.10791	10.8696	1.60969e-27	2.31745e-25
FBgn0261631	CG42714	CG42714	3L	118.969	1.53453	0.141211	10.8669	1.6569e-27	2.36083e-25
FBgn0031148	Cystathionine beta-synthase	CG1753	X	756.253	0.732771	0.0674379	10.8659	1.67604e-27	2.36373e-25
FBgn0029838	CG4666	CG4666	X	3125.4	0.565089	0.0523216	10.8003	3.43057e-27	4.69445e-25
FBgn0032964	CG11630	CG11630	2L	195.84	0.87762	0.081269	10.7989	3.48169e-27	4.71768e-25
FBgn0029522	CG13373	CG13373	X	157.895	0.456443	0.042695	10.6908	1.12409e-26	1.47963e-24
FBgn0004780	Ccp84Ad	CG2341	3R	21.8736	4.16087	0.391725	10.6219	2.35727e-26	3.01665e-24
FBgn0004087	Dihydrofolate reductase	CG14887	3R	140.733	0.787517	0.0742726	10.6031	2.88397e-26	3.65682e-24
FBgn0025815	Minichromosome maintenance 6	CG4039	X	152.201	0.517905	0.0489396	10.5825	3.59053e-26	4.51134e-24
FBgn0031504	CG15403	CG15403	2L	668.865	0.704736	0.0670899	10.5044	8.24796e-26	1.02698e-23
FBgn0037637	CG9836	CG9836	3R	8288.59	0.661977	0.0631259	10.4866	9.9535e-26	1.21741e-23
FBgn0262035	CG42846	CG42846	3L	270.947	0.651961	0.0624589	10.4382	1.65863e-25	1.99338e-23
FBgn0053093	CG33093	CG33093	3R	6.16169	5.21682	0.501793	10.3964	2.57612e-25	3.04312e-23
FBgn0263656	CG43647	CG43647	2R	13.783	1.51208	0.146286	10.3365	4.81815e-25	5.5493e-23
FBgn0265199	CG44259	CG44259	3R	45.842	2.9953	0.290136	10.3238	5.49999e-25	6.28227e-23
FBgn0038846	CG5697	CG5697	3R	441.815	0.962222	0.0933552	10.3071	6.5436e-25	7.41304e-23
FBgn0039420	CG6154	CG6154	3R	287.596	1.13059	0.109892	10.2882	7.96173e-25	8.94626e-23
FBgn0030880	CG6788	CG6788	X	25.3489	2.88236	0.281381	10.2436	1.26428e-24	1.39789e-22
FBgn0031195	CG17600	CG17600	X	254.203	0.538843	0.0527001	10.2247	1.53695e-24	1.68588e-22
FBgn0033799	Glial Lazarillo	CG4604	2R	665.022	0.543223	0.0533506	10.1821	2.38248e-24	2.53294e-22
FBgn0030777	CG9672	CG9672	X	853.905	1.9507	0.192017	10.159	3.02184e-24	3.16401e-22
FBgn0032079	CG31886	CG31886	2L	555.962	0.608465	0.0599387	10.1515	3.26419e-24	3.39205e-22
FBgn0262480	CG43070	CG43070	2R	30.6905	2.23797	0.220652	10.1425	3.57678e-24	3.66183e-22
FBgn0050392	CG30392	CG30392	2R	720.928	0.478582	0.0473185	10.1141	4.78611e-24	4.86388e-22
FBgn0030157	CG1468	CG1468	X	1655.31	0.602258	0.0597168	10.0852	6.42092e-24	6.47763e-22
FBgn0040729	CG15126	CG15126	2R	184.995	0.759234	0.0754558	10.062	8.1355e-24	8.14788e-22
FBgn0004430	Lysozyme S	CG1165	3L	179.186	4.32727	0.430598	10.0494	9.23976e-24	9.18724e-22
FBgn0058160	CG40160	CG40160	3LHet	1017.67	0.696014	0.0692766	10.0469	9.48191e-24	9.29429e-22
FBgn0031657	CG3756	CG3756	2L	397.246	0.35839	0.0356926	10.041	1.00621e-23	9.72505e-22
FBgn0051089	CG31089	CG31089	3R	94.5184	2.93391	0.292421	10.0332	1.08962e-23	1.03859e-21
FBgn0050044	stanley-cup	CG30044	2R	200.865	0.908317	0.0907592	10.008	1.40575e-23	1.3217e-21
FBgn0039413	CG14556	CG14556	3R	684.152	1.1276	0.112896	9.98795	1.72096e-23	1.58569e-21
FBgn0033113	Serpin 42Dc	CG9455	2R	800.199	0.367968	0.0370973	9.91897	3.44277e-23	3.10997e-21
FBgn0035750	CG14826	CG14826	3L	44.6763	2.72007	0.274408	9.91249	3.67392e-23	3.27595e-21
FBgn0265177	CG44242	CG44242	2R	1178.75	0.401993	0.040606	9.89984	4.16931e-23	3.69385e-21
FBgn0038552	CG18012	CG18012	3R	799.811	0.30276	0.0306121	9.89019	4.59149e-23	4.04198e-21
FBgn0067782	alternative testis transcripts open reading frame B	CG33488	3R	1211.39	0.299149	0.0302837	9.87822	5.17433e-23	4.52623e-21
FBgn0042101	CG18744	CG18744	3R	197.199	0.883269	0.0899761	9.81671	9.54106e-23	8.1905e-21
FBgn0032981	CG3635	CG3635	2L	95.1324	0.943855	0.09618	9.81342	9.85685e-23	8.40935e-21
FBgn0002719	Malic enzyme	CG10120	3R	17582.1	0.478633	0.0487796	9.81216	9.98079e-23	8.46285e-21
FBgn0051157	CG31157	CG31157	3R	1164.48	1.5513	0.158703	9.77488	1.44331e-22	1.21634e-20
FBgn0032188	CG13137	CG13137	2L	85.8172	0.639472	0.065475	9.76666	1.56526e-22	1.29542e-20
FBgn0038718	CG17752	CG17752	3R	1533.95	1.11505	0.114284	9.75688	1.72378e-22	1.40973e-20
FBgn0267046	CG45490	CG45490	X	98.7075	1.36069	0.139537	9.75147	1.81815e-22	1.47816e-20
FBgn0036612	CG4998	CG4998	3L	111.224	2.96644	0.304244	9.75023	1.84052e-22	1.48759e-20
FBgn0039184	CG6432	CG6432	3R	1823.37	0.645236	0.0664891	9.70439	2.88804e-22	2.294e-20
FBgn0038386	CG5478	CG5478	3R	351	0.517609	0.0533614	9.70006	3.01308e-22	2.37964e-20
FBgn0264260	CG43760	CG43760	2L	295.916	0.843572	0.0871761	9.67664	3.78959e-22	2.95909e-20
FBgn0035356	CG16986	CG16986	3L	1037.41	0.633435	0.0659978	9.59782	8.16551e-22	6.23511e-20
FBgn0052232	CG32232	CG32232	3L	381.189	0.692293	0.0722579	9.58086	9.62364e-22	7.26822e-20
FBgn0036110	Cuticular protein 67Fb	CG18348	3L	156.766	1.70166	0.177704	9.57579	1.01081e-21	7.59263e-20
FBgn0032187	CG4839	CG4839	2L	706.497	0.57185	0.060073	9.51924	1.74451e-21	1.28935e-19
FBgn0051832	CG31832	CG31832	2L	19.5122	1.85312	0.194736	9.51604	1.79903e-21	1.32257e-19
FBgn0085452	CG34423	CG34423	2R	400.073	1.00953	0.106151	9.51029	1.90135e-21	1.3904e-19
FBgn0259953	CG42463	CG42463	2L	192.193	1.33038	0.140386	9.47659	2.62741e-21	1.89132e-19
FBgn0036036	CG14174	CG14174	3L	322.148	1.31294	0.13907	9.44087	3.69692e-21	2.62026e-19
FBgn0033292	Cyp4ad1	CG2110	2R	294.884	1.14031	0.120807	9.43911	3.75961e-21	2.6511e-19
FBgn0263655	CG43646	CG43646	2R	7.31286	1.97615	0.209533	9.43119	4.05459e-21	2.83023e-19
FBgn0034736	CG6018	CG6018	2R	222.617	0.569204	0.0606948	9.37813	6.71526e-21	4.59463e-19
FBgn0035661	CG10477	CG10477	3L	2730.65	0.900484	0.0961001	9.37027	7.23455e-21	4.92555e-19
FBgn0031337	CG14346	CG14346	2L	553.974	0.645252	0.0689314	9.36078	7.91474e-21	5.33608e-19
FBgn0038901	Bursicon	CG13419	3R	20.1933	1.74277	0.186515	9.34384	9.29061e-21	6.23328e-19
FBgn0025454	Cyp6g1	CG8453	2R	45466.1	2.06351	0.221272	9.32566	1.10291e-20	7.29342e-19
FBgn0010395	Integrin betanu subunit	CG1762	2L	487.576	0.52407	0.0562409	9.31831	1.18211e-20	7.77996e-19
FBgn0266518	DNA polymerase interacting tpr containing protein of 47kD	CG3189	2R	421.998	0.577159	0.0621016	9.29378	1.489e-20	9.75333e-19
FBgn0038115	CG7966	CG7966	3R	1286.07	1.16841	0.125963	9.27582	1.7626e-20	1.1437e-18
FBgn0014031	Serine pyruvate aminotransferase	CG3926	X	1793.23	0.512162	0.0552666	9.26712	1.91241e-20	1.23511e-18
FBgn0037955	CG6950	CG6950	3R	1704.24	0.369518	0.039917	9.25715	2.09967e-20	1.33731e-18
FBgn0053333	CG33333	CG33333	3R	92.5175	1.82056	0.197242	9.23007	2.7045e-20	1.69135e-18
FBgn0036193	CG14135	CG14135	3L	135.255	0.622876	0.0675194	9.22515	2.83166e-20	1.755e-18
FBgn0027552	CG10863	CG10863	3L	3735.89	0.555727	0.0603624	9.20651	3.36912e-20	2.06038e-18
FBgn0029848	Biotinidase	CG3599	X	12.0025	1.50329	0.163464	9.19647	3.69911e-20	2.24234e-18
FBgn0039373	CG5024	CG5024	3R	1545.24	0.507489	0.055215	9.19115	3.88671e-20	2.33557e-18
FBgn0034489	pickpocket 6	CG11209	2R	98.5393	2.25454	0.246072	9.16212	5.08879e-20	3.04468e-18
FBgn0034139	CG4927	CG4927	2R	122.318	2.08008	0.227355	9.149	5.74618e-20	3.42319e-18
FBgn0038681	Cyp12a4	CG6042	3R	3753.5	1.32502	0.144991	9.13867	6.32242e-20	3.72827e-18
FBgn0051720	methuselah-like 15	CG31720	2L	151.699	0.984276	0.108102	9.10508	8.62041e-20	5.006e-18
FBgn0026878	CG4325	CG4325	X	103.719	0.58761	0.0646074	9.0951	9.45006e-20	5.44205e-18
FBgn0035344	Cyp4d20	CG16761	3L	1123.54	0.988349	0.10871	9.0916	9.75901e-20	5.59665e-18
FBgn0034191	CG6984	CG6984	2R	163.997	0.376258	0.0414897	9.06872	1.20424e-19	6.79338e-18
FBgn0036085	CG6527	CG6527	3L	1818.76	0.39038	0.0430542	9.06718	1.22134e-19	6.86185e-18
FBgn0036929	CG7668	CG7668	3L	738.653	0.524781	0.0580984	9.03262	1.67617e-19	9.30373e-18
FBgn0031613	Heterochromatin protein 6	CG15636	2L	189.199	0.551246	0.0610467	9.02991	1.71819e-19	9.49883e-18
FBgn0034045	CG8249	CG8249	2R	472.735	0.788258	0.0874618	9.01259	2.01249e-19	1.10815e-17
FBgn0052037	CG32037	CG32037	3L	33.0271	1.56498	0.173778	9.00561	2.14471e-19	1.17627e-17
FBgn0029502	COQ7	CG14437	X	896.441	0.274733	0.0306801	8.95476	3.40465e-19	1.84532e-17
FBgn0035436	CG12016	CG12016	3L	1473.17	0.353543	0.0395183	8.94633	3.6751e-19	1.9764e-17
FBgn0033798	CG15870	CG15870	2R	148.624	0.699114	0.0781981	8.9403	3.881e-19	2.07904e-17
FBgn0053664	CG33664	CG33664	X	1380.36	0.695512	0.0779301	8.92482	4.46415e-19	2.37304e-17
FBgn0033357	Translocase of outer membrane 7	CG8226	2R	1359.34	0.280567	0.0314703	8.91529	4.86544e-19	2.56661e-17
FBgn0033138	Tetraspanin 42Eq	CG12832	2R	528.342	0.380266	0.0428748	8.86923	7.36515e-19	3.87048e-17
FBgn0010228	HMG protein Z	CG17921	2R	2992.33	0.349427	0.0394683	8.85336	8.49236e-19	4.44594e-17
FBgn0030594	CG9509	CG9509	X	2049.1	0.788199	0.0891837	8.83793	9.75108e-19	5.08565e-17
FBgn0036993	CG5910	CG5910	3L	714.754	0.397187	0.0449912	8.82809	1.06481e-18	5.5119e-17
FBgn0026398	Odorant receptor 22a	CG12193	2L	6.99365	1.85039	0.209847	8.81778	1.16746e-18	6.02072e-17
FBgn0261280	CG42617	CG42617	3RHet	48.1402	1.02992	0.117218	8.78639	1.54446e-18	7.76219e-17
FBgn0037408	Neuropeptide F receptor	CG1147	3R	201.367	1.12157	0.127689	8.78359	1.58339e-18	7.92901e-17
FBgn0040064	yippee interacting protein 2	CG4600	2L	5127.73	0.473381	0.0539092	8.78108	1.61912e-18	8.07866e-17
FBgn0038381	CG3303	CG3303	3R	330.249	0.467543	0.0533502	8.76366	1.89016e-18	9.29677e-17
FBgn0030797	CG13004	CG13004	X	1233.05	0.367412	0.0420271	8.74227	2.28481e-18	1.10801e-16
FBgn0037753	CG12947	CG12947	3R	79.4904	1.65059	0.188844	8.74051	2.32064e-18	1.12145e-16
FBgn0052669	CG32669	CG32669	X	376.383	0.467174	0.0535842	8.7185	2.81918e-18	1.35291e-16
FBgn0051087	CG31087	CG31087	3R	319.393	0.670269	0.0768977	8.71637	2.87271e-18	1.37383e-16
FBgn0053192	Metallothionein D	CG33192	3R	147.775	1.88059	0.216073	8.70347	3.21876e-18	1.52875e-16
FBgn0040968	CG14933	CG14933	2L	3097.4	0.597078	0.0686867	8.69278	3.53687e-18	1.66836e-16
FBgn0036133	CG7638	CG7638	3L	807.022	0.23185	0.0266859	8.68809	3.68584e-18	1.72685e-16
FBgn0036706	CG6485	CG6485	3L	714.867	0.449989	0.0517923	8.68834	3.67766e-18	1.72685e-16
FBgn0036756	cln3	CG5582	3L	929.552	0.474311	0.0547189	8.66813	4.39281e-18	2.01037e-16
FBgn0259237	CG42335	CG42335	3R	230.552	1.98079	0.228653	8.66284	4.60146e-18	2.0989e-16
FBgn0265714	CG44521	CG44521	3L	49.2964	1.57444	0.181824	8.65915	4.75304e-18	2.16091e-16
FBgn0053194	Chemosensory protein A 29a	CG33194	2L	20.2088	1.07813	0.124568	8.65496	4.93089e-18	2.23442e-16
FBgn0034296	CG10912	CG10912	2R	2180.77	0.730901	0.0846331	8.63611	5.81599e-18	2.61833e-16
FBgn0260967	CG42590	CG42590	3L	184.973	1.49306	0.173059	8.62747	6.27251e-18	2.81469e-16
FBgn0058178	CG40178	CG40178	3LHet	1220.28	0.692448	0.0802737	8.62608	6.34881e-18	2.83971e-16
FBgn0051798	CG31798	CG31798	2L	1259.9	0.489977	0.0568952	8.61192	7.18441e-18	3.20309e-16
FBgn0032957	CG2225	CG2225	2L	1603.06	0.380585	0.0441984	8.61082	7.25381e-18	3.22363e-16
FBgn0264377	CG43829	CG43829	2R	21.6231	1.28244	0.149185	8.59634	8.22978e-18	3.64563e-16
FBgn0038516	Pyrroline-5-carboxylate reductase-like 2	CG5840	3R	903.719	0.768224	0.0896808	8.5662	1.06961e-17	4.66341e-16
FBgn0038291	CG3984	CG3984	3R	206.046	1.6162	0.189027	8.55012	1.22959e-17	5.34406e-16
FBgn0036953	CG17145	CG17145	3L	15.3102	3.1772	0.372175	8.53685	1.37927e-17	5.97582e-16
FBgn0052495	CG32495	CG32495	X	4789.28	0.983126	0.115888	8.48339	2.18725e-17	9.21648e-16
FBgn0053872	His2B:CG33872	CG33872	2L	5.06842	5.18406	0.615512	8.42236	3.68978e-17	1.50877e-15
FBgn0038397	CG10185	CG10185	3R	379.666	0.99322	0.118019	8.41578	3.90306e-17	1.58659e-15
FBgn0025630	CG4061	CG4061	X	313.068	0.364262	0.0433772	8.39753	4.55977e-17	1.84271e-15
FBgn0050049	CG30049	CG30049	2R	133.34	0.799915	0.0952785	8.39555	4.63732e-17	1.86315e-15
FBgn0027611	Lysosomal alpha-mannosidase	CG6206	2L	7012.84	0.667261	0.0799097	8.35019	6.81511e-17	2.6989e-15
FBgn0040069	vanin-like	CG32754	X	237.623	1.52125	0.182354	8.34229	7.28659e-17	2.86917e-15
FBgn0053234	CG33234	CG33234	3L	676.695	0.494804	0.0593153	8.34193	7.30863e-17	2.86968e-15
FBgn0002565	Larval serum protein 2	CG6806	3L	5504.06	3.14432	0.377864	8.32129	8.7009e-17	3.39704e-15
FBgn0026565	CG1315	CG1315	3R	1063.72	0.304149	0.0366119	8.30737	9.7847e-17	3.7775e-15
FBgn0263621	CG43630	CG43630	3R	342.484	0.533268	0.064376	8.28365	1.19458e-16	4.58619e-15
FBgn0037215	CG12582	CG12582	3R	1711.69	0.620247	0.0750867	8.26041	1.45174e-16	5.51222e-15
FBgn0032846	CG10721	CG10721	2L	311.081	0.724268	0.0877513	8.25365	1.53635e-16	5.8016e-15
FBgn0026570	CG5704	CG5704	3L	269.386	0.530868	0.064354	8.24919	1.59477e-16	6.0058e-15
FBgn0033047	CG7882	CG7882	2R	1856.39	0.645006	0.0783418	8.23324	1.82221e-16	6.8437e-15
FBgn0036552	CG17028	CG17028	3L	185.999	0.59985	0.0729048	8.22785	1.90611e-16	7.12008e-15
FBgn0004908	ADP ribosylation factor-like 2	CG7435	3R	287.561	0.246736	0.0299932	8.22639	1.92947e-16	7.18792e-15
FBgn0265610	CG44428	CG44428	X	2.32073	6.86636	0.836752	8.20596	2.28746e-16	8.45322e-15
FBgn0038795	CG4335	CG4335	3R	263.618	0.874945	0.106754	8.19593	2.48657e-16	9.14014e-15
FBgn0052553	CG32553	CG32553	X	40.257	1.98978	0.242791	8.19545	2.49664e-16	9.1528e-15
FBgn0034022	CG12964	CG12964	2R	33.2248	1.05354	0.128613	8.19159	2.57796e-16	9.42592e-15
FBgn0036484	Peroxin 3	CG6859	3L	2125.29	0.206624	0.0252941	8.16885	3.11354e-16	1.1265e-14
FBgn0052476	methuselah-like 14	CG32476	3L	406.953	0.568879	0.0697002	8.1618	3.30068e-16	1.1849e-14
FBgn0262150	CG42876	CG42876	2L	20.0344	3.74233	0.458889	8.1552	3.48597e-16	1.24817e-14
FBgn0050288	CG30288	CG30288	2R	6.86483	3.07418	0.376986	8.15463	3.50263e-16	1.2509e-14
FBgn0032287	CG6415	CG6415	2L	784.234	0.73428	0.0900557	8.15363	3.53174e-16	1.25804e-14
FBgn0031289	CG13950	CG13950	2L	160.039	0.683124	0.0838306	8.14887	3.67343e-16	1.30515e-14
FBgn0035548	CG15023	CG15023	3L	8.17034	4.04105	0.497714	8.11923	4.69141e-16	1.65408e-14
FBgn0037455	CG2336	CG2336	3R	1241.87	0.383594	0.0472547	8.11757	4.75607e-16	1.67002e-14
FBgn0025115	Acylphosphatase	CG16870	2L	717.637	0.544856	0.0671689	8.11173	4.9903e-16	1.7461e-14
FBgn0004863	C15	CG7937	3R	64.6271	0.899107	0.111048	8.09654	5.65464e-16	1.97356e-14
FBgn0264691	Lst8	CG3004	X	297.101	0.259986	0.0322129	8.07088	6.97957e-16	2.41766e-14
FBgn0067783	alternative testis transcripts open reading frame A	CG4241	3R	1718.39	0.236657	0.0293979	8.05013	8.27086e-16	2.84357e-14
FBgn0036030	CG6767	CG6767	3L	4123.25	0.492108	0.0612468	8.03484	9.37027e-16	3.19769e-14
FBgn0004957	porcupine	CG6205	X	283.288	0.321858	0.0401038	8.02563	1.01009e-15	3.43009e-14
FBgn0045477	Gustatory receptor 64c	CG32256	3L	36.0524	0.990964	0.123774	8.00621	1.18297e-15	3.98775e-14
FBgn0034642	CG15674	CG15674	2R	141.385	0.590494	0.0737794	8.00351	1.20924e-15	4.05652e-14
FBgn0038160	CG9759	CG9759	3R	41.7826	1.59297	0.199492	7.98514	1.4036e-15	4.69713e-14
FBgn0034509	Odorant-binding protein 57c	CG13421	2R	1551.47	0.65849	0.0826144	7.97064	1.57852e-15	5.25706e-14
FBgn0032449	CG17036	CG17036	2L	270.339	0.699092	0.0878478	7.95799	1.74853e-15	5.80924e-14
FBgn0051826	CG31826	CG31826	2L	591.847	0.248526	0.0312327	7.95722	1.75952e-15	5.83173e-14
FBgn0039577	CG12516	CG12516	3R	615.064	0.687209	0.0863929	7.95446	1.79912e-15	5.94872e-14
FBgn0035949	CG13314	CG13314	3L	35.7399	1.0497	0.131999	7.95238	1.82965e-15	6.03522e-14
FBgn0039099	CG10157	CG10157	3R	837.609	0.532184	0.066964	7.94731	1.90603e-15	6.25732e-14
FBgn0028884	CG4892	CG4892	2L	264.956	0.39098	0.0493445	7.92348	2.30948e-15	7.52616e-14
FBgn0052279	Drosomycin-like 2	CG32279	3L	9.936	2.43248	0.307006	7.92322	2.31432e-15	7.52616e-14
FBgn0262531	CG43085	CG43085	3L	40.3342	1.59649	0.201625	7.91813	2.41102e-15	7.82222e-14
FBgn0265317	CG44290	CG44290	3R	9.41914	2.57682	0.325765	7.91005	2.57284e-15	8.3277e-14
FBgn0264699	CG43968	CG43968	3L	62.0119	0.933678	0.118144	7.90289	2.72504e-15	8.7792e-14
FBgn0036589	CG13067	CG13067	3L	159.658	1.00843	0.127881	7.88569	3.12795e-15	9.98415e-14
FBgn0032330	SAM-motif ubiquitously expressed punctatedly localized protein	CG31868	2L	780.27	0.438474	0.0557927	7.85898	3.87264e-15	1.23043e-13
FBgn0023537	CG17896	CG17896	X	4125.48	0.319855	0.040702	7.85847	3.88868e-15	1.23121e-13
FBgn0030914	CG6106	CG6106	X	124.364	1.14079	0.145169	7.85833	3.8929e-15	1.23121e-13
FBgn0038290	CG6912	CG6912	3R	354.282	2.32796	0.297456	7.82626	5.02603e-15	1.5716e-13
FBgn0038412	Zinc/iron regulated transporter-related protein 89B	CG6898	3R	230.747	0.712216	0.0910781	7.81984	5.28892e-15	1.64635e-13
FBgn0028563	sugar transporter 1	CG8714	2R	822.47	0.34899	0.0446402	7.81785	5.37337e-15	1.66889e-13
FBgn0039613	CG14527	CG14527	3R	94.5373	1.04388	0.133553	7.81621	5.44385e-15	1.68698e-13
FBgn0003719	tolloid	CG6868	3R	33.6116	1.58842	0.203482	7.80619	5.89423e-15	1.82246e-13
FBgn0263401	CG43447	CG43447	3R	44.0202	2.46937	0.316404	7.8045	5.97368e-15	1.84291e-13
FBgn0264540	CG43919	CG43919	2R	30.6254	1.14957	0.147426	7.79758	6.31041e-15	1.93814e-13
FBgn0030484	Glutathione S transferase T4	CG1681	X	4897.97	0.450242	0.0577902	7.79097	6.64965e-15	2.0378e-13
FBgn0051041	CG31041	CG31041	3R	23.7169	2.55037	0.328363	7.76693	8.04114e-15	2.44573e-13
FBgn0036449	brummer	CG5295	3L	2530.54	0.409884	0.052813	7.76105	8.42308e-15	2.54738e-13
FBgn0041174	von Hippel-Lindau	CG13221	2R	182.808	0.335907	0.0432869	7.76001	8.49207e-15	2.56264e-13
FBgn0040383	CG5254	CG5254	X	1098.29	0.486486	0.0627296	7.75529	8.81425e-15	2.6483e-13
FBgn0000078	Amylase distal	CG17876	2R	21610.9	1.0603	0.136756	7.75324	8.95754e-15	2.68551e-13
FBgn0040001	CG17374	CG17374	3LHet	8970.53	0.762098	0.0987355	7.71858	1.17635e-14	3.50396e-13
FBgn0014427	CG11899	CG11899	3R	1498.56	0.775318	0.100619	7.70544	1.30391e-14	3.83288e-13
FBgn0026084	ciboulot	CG4944	X	2154.95	0.336283	0.0436569	7.70286	1.3305e-14	3.89595e-13
FBgn0034429	CG18607	CG18607	2R	5.40683	2.28261	0.296756	7.69189	1.44982e-14	4.20965e-13
FBgn0038419	CG14879	CG14879	3R	435.92	0.455948	0.0592801	7.69143	1.45499e-14	4.21582e-13
FBgn0034670	CG13488	CG13488	2R	71.6482	0.654097	0.0850574	7.69007	1.47055e-14	4.25198e-13
FBgn0052150	CG32150	CG32150	3L	77.8901	0.653091	0.0849352	7.68928	1.47971e-14	4.26952e-13
FBgn0031522	CG3285	CG3285	2L	487.68	0.677082	0.0880611	7.68877	1.48553e-14	4.2774e-13
FBgn0016126	Calcium/calmodulin-dependent protein kinase I	CG1495	4	4961.04	0.416769	0.0542292	7.68533	1.52601e-14	4.36665e-13
FBgn0036035	CG18178	CG18178	3L	720.737	0.351704	0.0459334	7.65681	1.90612e-14	5.40955e-13
FBgn0052182	CG32182	CG32182	3L	24.2402	1.30713	0.170734	7.65594	1.91901e-14	5.43498e-13
FBgn0031453	Bacchus	CG9894	2L	6633.49	0.291189	0.0380571	7.65139	1.98822e-14	5.61947e-13
FBgn0040759	CG13177	CG13177	2R	249.984	0.674619	0.0882417	7.64513	2.08742e-14	5.8758e-13
FBgn0037687	CG8132	CG8132	3R	388.997	0.394597	0.051625	7.64352	2.11355e-14	5.93726e-13
FBgn0031034	CG14205	CG14205	X	428.448	1.90933	0.249907	7.64015	2.16968e-14	6.0826e-13
FBgn0021738	Circadianly Regulated Gene	CG32788	X	53.3732	1.24201	0.162784	7.62983	2.35073e-14	6.5109e-13
FBgn0034639	CG15673	CG15673	2R	405.077	0.392925	0.0516142	7.61273	2.68374e-14	7.35952e-13
FBgn0034368	CG5482	CG5482	2R	4392.79	0.152366	0.0200169	7.61187	2.70163e-14	7.39392e-13
FBgn0035082	CG2811	CG2811	2R	254.058	0.256925	0.0337626	7.60976	2.74607e-14	7.48587e-13
FBgn0051370	CG31370	CG31370	3R	147.431	1.80475	0.237179	7.60922	2.75754e-14	7.50236e-13
FBgn0037620	ranshi	CG9793	3R	49.4005	0.612612	0.0806112	7.59959	2.97071e-14	8.05063e-13
FBgn0038353	CG5399	CG5399	3R	4431.76	0.45579	0.0601001	7.58386	3.35433e-14	9.00197e-13
FBgn0054010	CG34010	CG34010	2L	17.3844	1.32294	0.174718	7.57183	3.67991e-14	9.81853e-13
FBgn0038321	CG6218	CG6218	3R	2040.73	0.402084	0.0531061	7.57134	3.69403e-14	9.83722e-13
FBgn0033818	CG4712	CG4712	2R	2275.01	0.40052	0.0529666	7.56174	3.97717e-14	1.05304e-12
FBgn0043458	CG12084	CG12084	3L	1986.64	0.215797	0.0286159	7.54114	4.65867e-14	1.22567e-12
FBgn0035730	CG17744	CG17744	3L	857.679	0.629399	0.0836099	7.5278	5.16012e-14	1.34562e-12
FBgn0039228	CG6980	CG6980	3R	762.493	0.396758	0.052714	7.52662	5.20721e-14	1.35535e-12
FBgn0038359	CG5614	CG5614	3R	5070.57	0.476156	0.063265	7.52637	5.21719e-14	1.35539e-12
FBgn0038307	mitochondrial ribosomal protein S10	CG4247	3R	319.142	0.396384	0.0526923	7.52262	5.36887e-14	1.3901e-12
FBgn0261975	CG42806	CG42806	2R	544.576	0.478472	0.0636079	7.5222	5.38603e-14	1.39141e-12
FBgn0032740	CG15172	CG15172	2L	601.581	0.492344	0.0654694	7.52023	5.46818e-14	1.40737e-12
FBgn0053269	CG33269	CG33269	3L	17.4265	1.61348	0.214912	7.50763	6.02068e-14	1.54382e-12
FBgn0000451	ectodermal	CG6611	3L	199.947	0.385671	0.0513784	7.50649	6.07317e-14	1.5544e-12
FBgn0085217	CG34188	CG34188	2R	366.324	0.791865	0.10551	7.50512	6.13721e-14	1.56788e-12
FBgn0264776	CG44014	CG44014	3R	910.178	0.55007	0.073338	7.50048	6.35867e-14	1.62146e-12
FBgn0001125	Glutamate oxaloacetate transaminase 2	CG4233	2L	7140.07	0.595696	0.0794651	7.49632	6.56351e-14	1.67061e-12
FBgn0039686	CG15506	CG15506	3R	141.263	0.583068	0.0778796	7.48679	7.05784e-14	1.79313e-12
FBgn0032335	CG14915	CG14915	2L	29.1723	1.82815	0.244827	7.46713	8.19636e-14	2.07476e-12
FBgn0035412	CG14957	CG14957	3L	25.1247	2.1429	0.287164	7.46228	8.50373e-14	2.14863e-12
FBgn0041245	Gustatory receptor 39b	CG31620	2L	10.965	2.39398	0.321255	7.45196	9.19665e-14	2.30684e-12
FBgn0039812	CG15548	CG15548	3R	831.2	0.592913	0.0796719	7.44194	9.92205e-14	2.48429e-12
FBgn0031150	bves	CG32513	X	1005.76	0.278818	0.037475	7.44009	1.00615e-13	2.5101e-12
FBgn0034330	CG18107	CG18107	2R	812.196	0.772797	0.103992	7.43131	1.07526e-13	2.67288e-12
FBgn0039031	CG17244	CG17244	3R	785.137	0.485427	0.0654643	7.41514	1.21494e-13	3.00927e-12
FBgn0033093	CG3270	CG3270	2R	1792.27	0.473573	0.0639566	7.40461	1.31541e-13	3.25229e-12
FBgn0035312	CG15820	CG15820	3L	14.6925	2.35602	0.318552	7.39604	1.40308e-13	3.45054e-12
FBgn0030437	hector	CG4395	X	42.1422	0.618222	0.083671	7.38872	1.48244e-13	3.63923e-12
FBgn0262022	CG42833	CG42833	3L	131.586	0.60055	0.0813325	7.38389	1.53733e-13	3.76727e-12
FBgn0030406	CG1463	CG1463	X	198.09	0.389814	0.0528278	7.37896	1.59536e-13	3.87916e-12
FBgn0035584	CG17030	CG17030	3L	761.36	0.498368	0.0676485	7.36703	1.7447e-13	4.20096e-12
FBgn0050076	CG30076	CG30076	2R	7.08355	1.43087	0.194582	7.35354	1.93025e-13	4.63965e-12
FBgn0040377	Vacuolar H[+] ATPase 36kD subunit 3	CG8310	X	518.117	0.341437	0.0464624	7.34868	2.00175e-13	4.79483e-12
FBgn0033693	CG13175	CG13175	2R	287.534	0.478163	0.0651164	7.3432	2.08547e-13	4.98673e-12
FBgn0033523	CG12895	CG12895	2R	358.312	0.293432	0.0399722	7.34092	2.12133e-13	5.04627e-12
FBgn0051644	CG31644	CG31644	2L	955.723	0.555301	0.0758611	7.31997	2.48035e-13	5.87001e-12
FBgn0030294	PTIP associated 1	CG11750	X	377.882	0.52659	0.0721404	7.2995	2.88829e-13	6.78895e-12
FBgn0040733	CG15068	CG15068	2R	1084.73	2.06563	0.282991	7.29927	2.89323e-13	6.78901e-12
FBgn0040723	CG5011	CG5011	2L	1181.9	0.74824	0.102513	7.29896	2.90003e-13	6.79343e-12
FBgn0034494	CG10444	CG10444	2R	938.244	0.31427	0.0431428	7.2844	3.231e-13	7.51778e-12
FBgn0263390	Na[+]/H[+] hydrogen antiporter 2	CG43442	3R	891.411	0.346769	0.0476104	7.28348	3.25319e-13	7.54403e-12
FBgn0031749	CG14000	CG14000	2L	478.16	0.618901	0.0850144	7.27996	3.33929e-13	7.71777e-12
FBgn0003257	rudimentary-like	CG3593	3R	436.113	0.515482	0.0708509	7.27559	3.44914e-13	7.94509e-12
FBgn0030748	TNF-receptor-associated factor-like	CG4394	X	371.128	0.338372	0.0465097	7.27531	3.45636e-13	7.94848e-12
FBgn0052582	CG32582	CG32582	X	228.08	0.38057	0.0523246	7.27326	3.5092e-13	8.04323e-12
FBgn0031379	CG7289	CG7289	2L	1230.79	0.266389	0.0366784	7.26285	3.79029e-13	8.65877e-12
FBgn0051780	CG31780	CG31780	2L	138.775	0.880477	0.121268	7.26058	3.85422e-13	8.77967e-12
FBgn0051133	Seryl-tRNA synthetase-like insect mitochondrial protein	CG31133	3R	116.537	0.377734	0.0520429	7.25813	3.92467e-13	8.92153e-12
FBgn0050118	CG30118	CG30118	2R	5419.03	0.276496	0.0380972	7.25764	3.93909e-13	8.9396e-12
FBgn0039336	CG4553	CG4553	3R	124.793	0.333536	0.0459581	7.2574	3.94609e-13	8.9408e-12
FBgn0038445	CG14891	CG14891	3R	1143.38	0.408903	0.0563681	7.25415	4.04194e-13	9.14298e-12
FBgn0033883	CG16935	CG16935	2R	1577.6	0.264132	0.0364334	7.24972	4.17635e-13	9.43158e-12
FBgn0038470	CG18213	CG18213	3R	148.156	0.857665	0.118384	7.24479	4.33103e-13	9.76494e-12
FBgn0262880	CG43235	CG43235	2L	277.52	1.53453	0.211825	7.24431	4.34635e-13	9.78353e-12
FBgn0011300	baboon	CG8224	2R	1487.67	0.232275	0.0320716	7.24239	4.40848e-13	9.90725e-12
FBgn0085423	CG34394	CG34394	2L	2381.28	0.231443	0.0319671	7.24001	4.48637e-13	1.00659e-11
FBgn0036837	CG18135	CG18135	3L	11192.4	0.468075	0.0646961	7.23498	4.65598e-13	1.04127e-11
FBgn0032193	CG5727	CG5727	2L	325.862	0.565979	0.0786048	7.20032	6.00712e-13	1.32839e-11
FBgn0266848	wings apart	CG14614	X	999.288	0.247795	0.0344557	7.19169	6.39922e-13	1.40834e-11
FBgn0032066	CG9463	CG9463	2L	573.226	1.76323	0.245375	7.18588	6.67779e-13	1.46498e-11
FBgn0038830	CG17272	CG17272	3R	356.299	0.764682	0.106506	7.17973	6.98497e-13	1.52752e-11
FBgn0038865	CG10824	CG10824	3R	632.03	0.644955	0.0900735	7.16032	8.049e-13	1.74914e-11
FBgn0030665	CG15646	CG15646	X	34.7909	1.57307	0.219828	7.15591	8.31207e-13	1.80347e-11
FBgn0250834	CG33308	CG33308	2L	1445.88	0.633492	0.088765	7.13673	9.55788e-13	2.05123e-11
FBgn0030357	Sclp	CG2471	X	732.401	0.445844	0.0626043	7.12162	1.06664e-12	2.27501e-11
FBgn0262791	CG43172	CG43172	2R	1302.6	0.518709	0.0728703	7.11825	1.09302e-12	2.32768e-11
FBgn0037295	dpr16	CG12591	3R	297.594	0.716447	0.100776	7.10932	1.16615e-12	2.46821e-11
FBgn0014342	meiosis I arrest	CG10390	3R	327.644	1.00461	0.1416	7.09466	1.29674e-12	2.7073e-11
FBgn0263997	CG43740	CG43740	X	250.596	0.592856	0.0836618	7.08634	1.37708e-12	2.86205e-11
FBgn0023550	CG18031	CG18031	X	1120.38	0.734072	0.10362	7.08427	1.39784e-12	2.90083e-11
FBgn0025693	Zinc transporter 41F	CG11163	2R	893.592	0.360139	0.0509161	7.07319	1.51411e-12	3.13271e-11
FBgn0034294	Mucin 55B	CG5765	2R	70.7703	1.175	0.166336	7.064	1.61782e-12	3.33233e-11
FBgn0031276	CG12506	CG12506	2L	1229.45	0.664391	0.0941413	7.05738	1.69672e-12	3.47929e-11
FBgn0051548	CG31548	CG31548	3R	1006.59	0.287003	0.0406669	7.0574	1.6965e-12	3.47929e-11
FBgn0035674	CG13295	CG13295	3L	406.897	0.307093	0.0435608	7.04975	1.79236e-12	3.64833e-11
FBgn0034592	CG9406	CG9406	2R	633.622	0.455284	0.0646265	7.04486	1.85653e-12	3.76785e-11
FBgn0052633	CG32633	CG32633	X	460.458	0.564843	0.0802333	7.04	1.92241e-12	3.89585e-11
FBgn0263078	CG43339	CG43339	2L	473.774	0.390259	0.0554607	7.03667	1.96884e-12	3.98408e-11
FBgn0031117	Glutathione S transferase T3	CG1702	X	920.396	0.595022	0.0846559	7.02872	2.08438e-12	4.20558e-11
FBgn0032360	CG14926	CG14926	2L	6090.05	0.284036	0.0404157	7.02786	2.09719e-12	4.22526e-11
FBgn0036044	Zasp67	CG14168	3L	224.603	0.584748	0.083317	7.01835	2.245e-12	4.50336e-11
FBgn0039659	CG14506	CG14506	3R	154.084	0.455036	0.0648418	7.01764	2.25643e-12	4.51972e-11
FBgn0039357	CG4743	CG4743	3R	184.355	0.375273	0.053514	7.01263	2.33883e-12	4.678e-11
FBgn0034564	CG9344	CG9344	2R	173.326	0.419139	0.0598035	7.0086	2.40715e-12	4.79702e-11
FBgn0034879	Rrp4	CG3931	2R	311.979	0.389151	0.0555224	7.00889	2.40215e-12	4.79702e-11
FBgn0034387	Cyp12b2	CG15077	2R	915.729	0.867354	0.123794	7.00646	2.44432e-12	4.86085e-11
FBgn0036411	Sox21a	CG7345	3L	73.4303	2.00051	0.285583	7.005	2.46983e-12	4.8975e-11
FBgn0263200	Galactose-1-phosphate uridylyltransferase	CG9232	2L	3006.95	0.456139	0.0651161	7.005	2.46979e-12	4.8975e-11
FBgn0036354	Proteome of centrioles 1	CG10191	3L	1527.27	0.451778	0.0645119	7.00302	2.50505e-12	4.96021e-11
FBgn0036254	CG5645	CG5645	3L	372.101	0.370454	0.0529057	7.00215	2.52057e-12	4.98381e-11
FBgn0050345	CG30345	CG30345	2R	1015.8	0.781874	0.111758	6.99611	2.63161e-12	5.18851e-11
FBgn0030688	CG8952	CG8952	X	891.509	0.396502	0.0567588	6.98575	2.83339e-12	5.54678e-11
FBgn0050275	CG30275	CG30275	2R	1443.22	0.358317	0.0513307	6.98057	2.9399e-12	5.73903e-11
FBgn0001941	infertile crescent	CG9078	2L	2016.77	0.185318	0.0265561	6.97835	2.98658e-12	5.82194e-11
FBgn0036426	CG9592	CG9592	3L	289.908	0.458185	0.0657563	6.96793	3.21648e-12	6.26127e-11
FBgn0052626	AMP deaminase	CG32626	X	5496.26	0.302175	0.0434353	6.95689	3.47861e-12	6.74305e-11
FBgn0085317	CG34288	CG34288	3R	135.916	0.500511	0.0719923	6.95228	3.59431e-12	6.92845e-11
FBgn0030508	CG15760	CG15760	X	253.386	0.303573	0.0436666	6.95205	3.60014e-12	6.93001e-11
FBgn0039531	CG5611	CG5611	3R	244.542	0.254453	0.0366053	6.95127	3.62012e-12	6.95879e-11
FBgn0001123	G protein alpha s subunit	CG2835	2R	1340.26	0.246957	0.0355971	6.93755	3.98951e-12	7.64758e-11
FBgn0259740	CG42394	CG42394	3R	347.685	0.391387	0.0564263	6.93626	4.02623e-12	7.70728e-11
FBgn0029155	Malic enzyme b	CG5889	3R	7223.02	0.271342	0.0391996	6.92205	4.4517e-12	8.49819e-11
FBgn0012036	Aldehyde dehydrogenase	CG3752	2L	17427.5	0.402897	0.0582142	6.92094	4.4865e-12	8.55281e-11
FBgn0013308	Ornithine decarboxylase 2	CG8719	2R	63.518	1.84691	0.266901	6.91981	4.5224e-12	8.60939e-11
FBgn0051286	CG31286	CG31286	3R	1869.44	0.361303	0.0522358	6.91676	4.62082e-12	8.77257e-11
FBgn0262566	CG43106	CG43106	2R	516.006	1.00863	0.14591	6.9127	4.75501e-12	9.01495e-11
FBgn0003082	photorepair	CG11205	2R	222.844	1.72661	0.249821	6.91139	4.79944e-12	9.08671e-11
FBgn0031065	CG14234	CG14234	X	319.146	0.265237	0.0384257	6.90259	5.10613e-12	9.6278e-11
FBgn0026630	nessy	CG9655	3L	1727.25	0.208327	0.0301913	6.90023	5.19198e-12	9.77634e-11
FBgn0032850	Kua	CG10723	2L	539.112	0.351783	0.0509993	6.8978	5.28149e-12	9.91787e-11
FBgn0029524	CG3176	CG3176	X	39.7331	0.526026	0.076264	6.89744	5.29496e-12	9.92966e-11
FBgn0033502	CG12910	CG12910	2R	228.433	0.721961	0.104949	6.87918	6.01974e-12	1.12431e-10
FBgn0038313	CG4338	CG4338	3R	229.231	0.448802	0.0652935	6.87361	6.25971e-12	1.16441e-10
FBgn0086608	CG34112	CG34112	3R	160.001	0.60981	0.0887682	6.86968	6.43446e-12	1.1937e-10
FBgn0039015	Tak1-like 2	CG4803	3R	55.0714	0.813693	0.118467	6.86855	6.48589e-12	1.20163e-10
FBgn0025814	Microsomal glutathione S-transferase-like	CG1742	X	3584.28	0.579461	0.0845676	6.85205	7.28005e-12	1.33622e-10
FBgn0029642	CG3592	CG3592	X	35.3216	0.806255	0.117681	6.85118	7.32454e-12	1.34261e-10
FBgn0030703	membrane steroid binding protein	CG9066	X	7344.55	0.404762	0.0590816	6.85089	7.33917e-12	1.34351e-10
FBgn0265187	CG44252	CG44252	2R	1514.9	0.277253	0.0404873	6.84791	7.49372e-12	1.36998e-10
FBgn0028886	CG15279	CG15279	2L	1267.55	0.35452	0.0517963	6.84452	7.67353e-12	1.39915e-10
FBgn0003513	spineless	CG6993	3R	209.53	0.370959	0.0543366	6.82706	8.66745e-12	1.56592e-10
FBgn0052850	CG32850	CG32850	4	1159.46	0.417575	0.0613093	6.81096	9.69508e-12	1.74247e-10
FBgn0032997	CG17486	CG17486	2R	687.484	0.486467	0.0714555	6.80797	9.8987e-12	1.77445e-10
FBgn0050484	CG30484	CG30484	2R	156.026	0.677359	0.099493	6.80811	9.88887e-12	1.77445e-10
FBgn0031426	CG18641	CG18641	2L	227.166	0.810582	0.119143	6.80344	1.02149e-11	1.82639e-10
FBgn0030313	CG11697	CG11697	X	899.451	0.483545	0.0711198	6.79902	1.05333e-11	1.87847e-10
FBgn0035094	CG9380	CG9380	2R	2120.64	0.698253	0.102743	6.79613	1.0747e-11	1.90672e-10
FBgn0261393	alpha-Esterase-5	CG1089	3R	767.134	0.348891	0.0513643	6.79248	1.10221e-11	1.95302e-10
FBgn0036248	sunspot	CG17153	3L	426.347	0.32958	0.0486022	6.78117	1.19206e-11	2.10146e-10
FBgn0052984	CG32984	CG32984	2L	97.9949	1.19488	0.176234	6.78009	1.20103e-11	2.11189e-10
FBgn0031717	Oscillin	CG6957	2L	669.051	0.310153	0.0457517	6.77904	1.20977e-11	2.12185e-10
FBgn0039802	dj-1beta	CG1349	3R	1163.61	0.331473	0.048923	6.77539	1.24067e-11	2.17054e-10
FBgn0003346	Ran GTPase activating protein	CG9999	2L	887.974	0.533642	0.0787668	6.77496	1.24439e-11	2.17155e-10
FBgn0053490	CG33490	CG33490	3L	997.264	0.339505	0.0502183	6.7606	1.37426e-11	2.38914e-10
FBgn0263606	Heat shock protein cognate 20	CG34246	3L	117.426	0.437296	0.0647193	6.75681	1.41062e-11	2.44926e-10
FBgn0031004	CG7992	CG7992	X	627.019	0.470889	0.0698807	6.73847	1.60066e-11	2.75158e-10
FBgn0045479	Gustatory receptor 64a	CG32261	3L	18.9966	1.09257	0.162302	6.73169	1.677e-11	2.86853e-10
FBgn0035848	CG7979	CG7979	3L	619.76	0.242017	0.0359655	6.72914	1.7067e-11	2.90855e-10
FBgn0033202	CG1339	CG1339	2R	9.5012	2.76631	0.411107	6.72893	1.7091e-11	2.90905e-10
FBgn0259989	CG42486	CG42486	2L	155.203	0.479112	0.0712337	6.72592	1.74488e-11	2.96629e-10
FBgn0263934	espinas	CG43722	2R	228.786	1.12098	0.166818	6.71975	1.82035e-11	3.08701e-10
FBgn0032029	CG17292	CG17292	2L	2092.17	0.268314	0.0399415	6.71767	1.84654e-11	3.12376e-10
FBgn0034958	CG3907	CG3907	2R	1861.91	0.298023	0.0444023	6.71187	1.9214e-11	3.2385e-10
FBgn0037490	CG10053	CG10053	3R	429.475	0.299836	0.0446846	6.71005	1.94556e-11	3.27522e-10
FBgn0051437	CG31437	CG31437	3R	56.5192	2.7345	0.407564	6.70936	1.95473e-11	3.28666e-10
FBgn0003733	torso	CG1389	2R	172.314	0.400922	0.0597866	6.70588	2.00191e-11	3.36189e-10
FBgn0052580	Mucin 14A	CG32580	X	492.547	0.642248	0.0958993	6.69711	2.12589e-11	3.56576e-10
FBgn0263020	CG43315	CG43315	2R	9.18834	1.60724	0.240067	6.69498	2.15701e-11	3.60049e-10
FBgn0259742	CG42360	CG42360	2R	953.171	0.510894	0.0763698	6.68973	2.23577e-11	3.72745e-10
FBgn0262812	CG43183	CG43183	2R	409.488	0.501165	0.0749364	6.68788	2.26431e-11	3.77049e-10
FBgn0036999	iso Glutaminyl cyclase	CG5976	3L	434.034	0.285891	0.0427518	6.68724	2.27421e-11	3.78241e-10
FBgn0023170	Ribosomal protein L39	CG3997	2R	7048.83	0.329446	0.0492858	6.68441	2.31864e-11	3.85167e-10
FBgn0036493	CG7255	CG7255	3L	1000.54	0.304744	0.0456049	6.68226	2.35287e-11	3.90385e-10
FBgn0264775	CG44013	CG44013	3R	104.325	1.66563	0.249476	6.67651	2.44707e-11	4.05042e-10
FBgn0030615	Cyp4s3	CG9081	X	297.216	0.661205	0.0990727	6.67394	2.49026e-11	4.11698e-10
FBgn0030900	Holes in muscle	CG15064	X	41.7591	0.957781	0.143657	6.66715	2.6081e-11	4.29637e-10
FBgn0040850	CG15210	CG15210	X	252.998	0.432415	0.0649248	6.66024	2.73373e-11	4.49796e-10
FBgn0032076	CG9510	CG9510	2L	2027.6	0.704524	0.105787	6.65983	2.74142e-11	4.50207e-10
FBgn0036461	Zinc/iron regulated transporter-related protein 71B	CG10006	3L	753.854	0.450405	0.0676308	6.65976	2.74274e-11	4.50207e-10
FBgn0054043	CG34043	CG34043	2L	666.986	0.838692	0.126027	6.65484	2.83601e-11	4.64964e-10
FBgn0032109	CG17005	CG17005	2L	670.801	0.493933	0.0742579	6.65159	2.89943e-11	4.74237e-10
FBgn0058470	CG40470	CG40470	3L	368.292	0.724936	0.109015	6.64985	2.93388e-11	4.79305e-10
FBgn0030506	Ligase4	CG12176	X	349.42	0.192617	0.0289852	6.64536	3.02487e-11	4.93004e-10
FBgn0030666	CG12708	CG12708	X	11.4263	1.46585	0.220621	6.64421	3.04852e-11	4.96273e-10
FBgn0025571	Splicing factor 1	CG5836	3R	2033.88	0.175744	0.0264696	6.63946	3.14841e-11	5.1073e-10
FBgn0040805	CG12355	CG12355	3L	842.812	0.382985	0.0577436	6.6325	3.30039e-11	5.34756e-10
FBgn0037579	CG18193	CG18193	3R	1461.25	0.323944	0.0488709	6.62856	3.38969e-11	5.473e-10
FBgn0038455	CG14907	CG14907	3R	286.387	0.354962	0.0535591	6.62748	3.41472e-11	5.50057e-10
FBgn0041585	olf186-F	CG11430	2R	1831.59	0.227955	0.0344119	6.62431	3.48881e-11	5.60684e-10
FBgn0031688	Cyp28d2	CG6081	2L	211.826	0.875722	0.132345	6.61696	3.66664e-11	5.87215e-10
FBgn0033051	dream	CG7863	2R	229.157	0.406451	0.0614715	6.61204	3.79071e-11	6.04982e-10
FBgn0028978	tribbles	CG5408	3L	989.503	0.277765	0.0420164	6.61088	3.82051e-11	6.09034e-10
FBgn0027619	Adam	CG12131	2R	2295.49	0.151888	0.0229916	6.60624	3.94199e-11	6.27675e-10
FBgn0053667	CG33667	CG33667	X	425.467	0.620349	0.0940154	6.59837	4.1569e-11	6.58859e-10
FBgn0036638	CG13033	CG13033	3L	10.8012	1.97906	0.300065	6.59543	4.24022e-11	6.71295e-10
FBgn0032955	CG2201	CG2201	2L	2480.6	0.299749	0.0455279	6.58385	4.58425e-11	7.23275e-10
FBgn0263743	CG43668	CG43668	2R	10.3966	2.22478	0.338156	6.57917	4.73088e-11	7.43862e-10
FBgn0050472	CG30472	CG30472	2R	169.312	0.903778	0.137452	6.57522	4.8582e-11	7.63014e-10
FBgn0038266	CG3610	CG3610	3R	1505.92	0.285272	0.043401	6.57294	4.93313e-11	7.73527e-10
FBgn0051109	CG31109	CG31109	3R	241.822	0.277529	0.0422236	6.57284	4.93633e-11	7.73527e-10
FBgn0028663	Vacuolar H[+] ATPase M9.7 subunit b	CG7625	3L	2410.79	0.39203	0.0596856	6.56825	5.0909e-11	7.95043e-10
FBgn0031472	CG2983	CG2983	2L	202.14	1.1094	0.169144	6.5589	5.42061e-11	8.45578e-10
FBgn0039030	CG6660	CG6660	3R	819.247	0.638301	0.0973357	6.55773	5.46334e-11	8.50325e-10
FBgn0000055	Alcohol dehydrogenase	CG3481	2L	90288.8	0.535971	0.0817699	6.55462	5.57827e-11	8.66262e-10
FBgn0051098	CG31098	CG31098	3R	504.05	0.293877	0.0448516	6.5522	5.66967e-11	8.78481e-10
FBgn0053223	CG33223	CG33223	X	653.518	0.568753	0.0868908	6.5456	5.92561e-11	9.16083e-10
FBgn0037613	Cyclin-dependent kinase subunit 85A	CG9790	3R	743.714	0.206456	0.0315513	6.5435	6.00963e-11	9.28035e-10
FBgn0015568	alpha-Esterase-1	CG1031	3R	1090.3	0.358735	0.0548658	6.53841	6.2176e-11	9.59078e-10
FBgn0035482	CG14985	CG14985	3L	140.309	0.307399	0.0471707	6.51673	7.18543e-11	1.10222e-09
FBgn0025687	lysine ketoglutarate reductase	CG7144	2L	665.22	0.482306	0.0740302	6.51499	7.26945e-11	1.11387e-09
FBgn0035875	Cuticular protein 66Cb	CG7076	3L	45.3844	1.253	0.192376	6.51328	7.35276e-11	1.12414e-09
FBgn0039809	CG15547	CG15547	3R	1396.61	0.363961	0.055882	6.51303	7.36499e-11	1.12477e-09
FBgn0033763	CG8646	CG8646	2R	91.258	0.549474	0.0843895	6.51117	7.45679e-11	1.13628e-09
FBgn0051301	CG31301	CG31301	3R	659.708	0.158137	0.0243505	6.49418	8.34867e-11	1.26938e-09
FBgn0052055	CG32055	CG32055	3L	26.3375	1.65486	0.254991	6.48986	8.59162e-11	1.30255e-09
FBgn0033446	CG1648	CG1648	2R	19766.6	0.793592	0.122421	6.48246	9.0238e-11	1.36007e-09
FBgn0036596	CG13045	CG13045	3L	7.06314	1.86769	0.288484	6.47416	9.53399e-11	1.4354e-09
FBgn0051740	CG31740	CG31740	2L	15743.3	0.328334	0.0507891	6.46466	1.01525e-10	1.52354e-09
FBgn0031488	CG17265	CG17265	2L	128.062	0.392572	0.0609081	6.44532	1.15358e-10	1.72178e-09
FBgn0028583	la costa	CG12794	X	17683.4	0.752403	0.116876	6.43763	1.21356e-10	1.80545e-09
FBgn0003450	snake	CG7996	3R	11.8759	1.08205	0.168096	6.43707	1.21802e-10	1.81014e-09
FBgn0031288	CG13949	CG13949	2L	81.6965	0.810148	0.125947	6.43246	1.25559e-10	1.86397e-09
FBgn0031703	CG12512	CG12512	2L	1101.89	0.410168	0.0637704	6.43195	1.25978e-10	1.86727e-09
FBgn0050039	CG30039	CG30039	2R	3393.74	0.454027	0.070642	6.42715	1.30014e-10	1.92185e-09
FBgn0027590	Glutathione S transferase E12	CG16936	2R	7959.97	0.262155	0.0408107	6.42369	1.33011e-10	1.96195e-09
FBgn0028838	COP9 complex homolog subunit 1 a	CG4697	2L	734.38	0.478624	0.0745127	6.4234	1.33268e-10	1.96364e-09
FBgn0032048	Diuretic hormone 31	CG13094	2L	385.16	0.385189	0.060004	6.41939	1.36821e-10	2.0117e-09
FBgn0051404	CG31404	CG31404	3R	329.941	0.421386	0.0656977	6.41402	1.41731e-10	2.07947e-09
FBgn0032090	CG9582	CG9582	2L	628.797	0.351822	0.0549234	6.40568	1.49696e-10	2.18937e-09
FBgn0036181	Mucin 68Ca	CG18331	3L	122.426	1.77456	0.277026	6.40575	1.49633e-10	2.18937e-09
FBgn0035656	CG10479	CG10479	3L	782.541	0.398321	0.0622106	6.40278	1.5257e-10	2.22434e-09
FBgn0039452	CG14245	CG14245	3R	1511.45	0.943103	0.147489	6.39441	1.61163e-10	2.3324e-09
FBgn0035911	CG6638	CG6638	3L	459.675	0.287224	0.0449284	6.39292	1.62742e-10	2.35032e-09
FBgn0030223	CG2111	CG2111	X	184.445	0.424264	0.0663753	6.3919	1.63842e-10	2.36373e-09
FBgn0035849	estrogen-related receptor	CG7404	3L	982.866	0.281019	0.0439914	6.38804	1.68023e-10	2.42153e-09
FBgn0052029	Cuticular protein 66D	CG32029	3L	131.569	0.872686	0.136699	6.38401	1.72513e-10	2.47849e-09
FBgn0034366	Autophagy-specific gene 7	CG5489	2R	263.441	0.403986	0.0632999	6.3821	1.74678e-10	2.50179e-09
FBgn0034491	Hormone-sensitive lipase ortholog	CG11055	2R	1802.15	0.137874	0.0216213	6.37676	1.80878e-10	2.58256e-09
FBgn0002563	Larval serum protein 1 beta	CG4178	2L	183.801	1.97485	0.309717	6.37629	1.81429e-10	2.58508e-09
FBgn0036553	CG17027	CG17027	3L	842.348	0.334396	0.0525386	6.36477	1.95589e-10	2.7811e-09
FBgn0013325	Ribosomal protein L11	CG7726	2R	11600	0.230101	0.0361626	6.36293	1.97935e-10	2.80868e-09
FBgn0031646	CG2837	CG2837	2L	52.4692	0.754482	0.118584	6.36242	1.98597e-10	2.81519e-09
FBgn0051759	CG31759	CG31759	2L	207.761	0.588971	0.0926018	6.36025	2.0142e-10	2.85228e-09
FBgn0039969	Fis1	CG17510	2R	1203.96	0.557468	0.0876742	6.35841	2.03856e-10	2.88381e-09
FBgn0027610	Dicarboxylate carrier 1	CG8790	3R	2651.36	0.290338	0.0457486	6.34639	2.20431e-10	3.11511e-09
FBgn0052112	CG32112	CG32112	3L	1714.49	0.20338	0.0320883	6.33812	2.32591e-10	3.27023e-09
FBgn0038312	Zinc/iron regulated transporter-related protein 88E	CG4334	3R	227.44	0.31138	0.0491351	6.33723	2.3393e-10	3.28571e-09
FBgn0036952	CG6933	CG6933	3L	26.7769	2.01191	0.317484	6.33703	2.34235e-10	3.28666e-09
FBgn0038002	CG12256	CG12256	3R	31.9158	0.593811	0.0937653	6.33295	2.40519e-10	3.37142e-09
FBgn0039694	fos intronic gene	CG7615	3R	1795.99	0.357399	0.0564685	6.32918	2.46471e-10	3.45135e-09
FBgn0040007	Ribosomal protein L38	CG18001	2R	4940.44	0.575928	0.0911354	6.31948	2.62447e-10	3.66393e-09
FBgn0260761	CG42559	CG42559	2R	1536.6	0.553091	0.0876668	6.30901	2.80829e-10	3.9087e-09
FBgn0264516	CG43915	CG43915	3L	80.1839	1.02116	0.161959	6.30505	2.88096e-10	4.00178e-09
FBgn0038142	Chemosensory protein A 87a	CG14379	3R	347.605	0.614696	0.0974958	6.30484	2.88483e-10	4.00314e-09
FBgn0040634	CG4186	CG4186	3L	92.187	0.806345	0.128009	6.29911	2.99355e-10	4.13325e-09
FBgn0085191	CG34162	CG34162	2L	74.1763	0.682223	0.108423	6.29225	3.12899e-10	4.30306e-09
FBgn0250868	CG42239	CG42239	2R	300.296	0.478091	0.0760212	6.28892	3.19677e-10	4.38755e-09
FBgn0033873	CG6337	CG6337	2R	226.74	1.03041	0.163991	6.28333	3.314e-10	4.54393e-09
FBgn0262592	CG43127	CG43127	3L	406.881	0.566656	0.0904116	6.26751	3.66863e-10	5.00534e-09
FBgn0013725	phyllopod	CG10108	2R	311.306	0.791537	0.126355	6.2644	3.74258e-10	5.09337e-09
FBgn0034512	CG18067	CG18067	2R	13421.6	0.565948	0.0903806	6.26182	3.80503e-10	5.16594e-09
FBgn0053099	CG33099	CG33099	3R	246.553	0.437062	0.0698079	6.26093	3.8269e-10	5.19054e-09
FBgn0000662	female lethal d	CG6315	2R	1403.65	0.119546	0.0191248	6.25084	4.08242e-10	5.51008e-09
FBgn0040009	CG17490	CG17490	2L	406.362	0.81608	0.130639	6.24685	4.18816e-10	5.63079e-09
FBgn0050295	Ipk1	CG30295	2R	162.578	0.797143	0.127858	6.23458	4.52998e-10	6.05501e-09
FBgn0033816	CG4679	CG4679	2R	583.096	0.34309	0.0550447	6.23293	4.57801e-10	6.11331e-09
FBgn0038449	CG17562	CG17562	3R	1186.99	0.48583	0.0779584	6.23192	4.60763e-10	6.14691e-09
FBgn0035042	CG3640	CG3640	2R	1891.45	0.506217	0.0812656	6.22917	4.68909e-10	6.24354e-09
FBgn0039568	CG4815	CG4815	3R	103.759	1.27316	0.204458	6.22698	4.75505e-10	6.32527e-09
FBgn0030257	CG11160	CG11160	X	413.586	0.443222	0.0711854	6.22631	4.77538e-10	6.34621e-09
FBgn0053061	CG33061	CG33061	3L	518.744	0.30922	0.0497764	6.21219	5.22521e-10	6.89099e-09
FBgn0036153	CG7573	CG7573	3L	297.106	0.725531	0.116842	6.20951	5.31497e-10	6.99601e-09
FBgn0261403	super sex combs	CG10392	2R	2765.93	0.541987	0.0872887	6.20913	5.32793e-10	7.00641e-09
FBgn0030668	CG8128	CG8128	X	1972.61	0.274343	0.044193	6.20784	5.37177e-10	7.05064e-09
FBgn0002564	Larval serum protein 1 gamma	CG6821	3L	70.7575	1.25406	0.202214	6.20164	5.58791e-10	7.32043e-09
FBgn0031585	CG2955	CG2955	2L	6252.99	0.463461	0.0748429	6.19245	5.92365e-10	7.74557e-09
FBgn0262960	CG43271	CG43271	2L	78.5224	1.49658	0.242211	6.17884	6.45743e-10	8.38799e-09
FBgn0261582	CG42692	CG42692	2L	432.739	0.845481	0.136887	6.17649	6.55405e-10	8.5055e-09
FBgn0052350	CG32350	CG32350	3L	217.116	0.636094	0.103024	6.17424	6.64809e-10	8.61136e-09
FBgn0036116	CG7888	CG7888	3L	1324.66	0.382573	0.0620011	6.17042	6.81084e-10	8.80567e-09
FBgn0037282	CG14657	CG14657	3R	614.667	0.178457	0.0289451	6.16536	7.03245e-10	9.07522e-09
FBgn0020379	Rfx	CG6312	3R	633.014	0.290294	0.0470929	6.16427	7.08081e-10	9.11625e-09
FBgn0029118	Sucb	CG10622	3L	836.382	0.229136	0.0371717	6.16427	7.08096e-10	9.11625e-09
FBgn0035512	Cuticular protein 64Ac	CG15008	3L	15.7938	1.58687	0.257433	6.1642	7.08404e-10	9.11625e-09
FBgn0037976	Tachykinin	CG14734	3R	641.703	0.229204	0.0372059	6.16041	7.25563e-10	9.31105e-09
FBgn0025830	Integrator 8	CG5859	2R	279.118	0.212965	0.0345941	6.15612	7.45486e-10	9.54899e-09
FBgn0029948	Chemosensory protein A 7a	CG15033	X	568.705	0.474673	0.0771431	6.15315	7.59606e-10	9.70288e-09
FBgn0034838	CG12782	CG12782	2R	352.602	0.748692	0.121675	6.15319	7.59397e-10	9.70288e-09
FBgn0036236	CG6931	CG6931	3L	464.529	0.302052	0.0491615	6.14408	8.04286e-10	1.02169e-08
FBgn0028540	CG9008	CG9008	2L	2238.37	0.296942	0.0484012	6.13501	8.51518e-10	1.07872e-08
FBgn0032236	mitochondrial ribosomal protein S7	CG5108	2L	917.76	0.142128	0.0231834	6.13059	8.75565e-10	1.10614e-08
FBgn0262877	CG43232	CG43232	2L	43.8145	0.571707	0.0932793	6.12898	8.8443e-10	1.1153e-08
FBgn0030559	CG13404	CG13404	X	157.123	0.43186	0.0705315	6.12293	9.18717e-10	1.15643e-08
FBgn0014903	CG14630	CG14630	X	654.537	0.421375	0.0688394	6.12113	9.29161e-10	1.16745e-08
FBgn0004619	Glutamate receptor IA	CG8442	3L	212.655	0.30161	0.0493327	6.1138	9.7287e-10	1.22015e-08
FBgn0033628	CG13203	CG13203	2R	106.889	0.880577	0.144102	6.11081	9.91273e-10	1.2421e-08
FBgn0038225	scotti	CG8489	3R	2974.47	0.288738	0.047336	6.09975	1.06234e-09	1.32276e-08
FBgn0040363	CG11384	CG11384	X	14.4057	0.856814	0.140539	6.09664	1.08319e-09	1.34508e-08
FBgn0034595	CG15657	CG15657	2R	726.498	0.278395	0.0457171	6.08951	1.13258e-09	1.40264e-08
FBgn0032725	Nedd8	CG10679	2L	573.027	0.223414	0.0366952	6.08838	1.14057e-09	1.40874e-08
FBgn0035648	CG13288	CG13288	3L	44.4209	0.623924	0.102476	6.0885	1.13977e-09	1.40874e-08
FBgn0035926	CG5804	CG5804	3L	1583.74	0.466299	0.0766183	6.086	1.15764e-09	1.42855e-08
FBgn0028570	robl22E	CG10838	2L	408.408	0.49581	0.0814887	6.0844	1.16929e-09	1.44164e-08
FBgn0035767	CG8596	CG8596	3L	938.903	0.256778	0.0422489	6.07775	1.21881e-09	1.49735e-08
FBgn0039130	CG5854	CG5854	3R	679.55	0.19063	0.0313749	6.07587	1.23318e-09	1.51366e-08
FBgn0029667	Growth arrest specific protein 8	CG14271	X	574.291	0.339033	0.0558383	6.07168	1.26576e-09	1.55227e-08
FBgn0044510	mitochondrial ribosomal protein S5	CG40049	3L	2956.1	0.710351	0.117002	6.07129	1.26891e-09	1.55475e-08
FBgn0037065	CG12974	CG12974	3L	856.962	0.383985	0.0632525	6.07067	1.27378e-09	1.55934e-08
FBgn0029091	Chitin synthase 2	CG7464	3L	1153.58	0.400817	0.0660417	6.06915	1.2859e-09	1.57278e-08
FBgn0039235	CG10899	CG10899	3R	857.875	0.372545	0.0614147	6.06606	1.31083e-09	1.59903e-08
FBgn0038958	CG13857	CG13857	3R	24.1885	0.803246	0.132448	6.06462	1.32269e-09	1.60924e-08
FBgn0086378	Apoptosis-linked gene-2	CG40410	3RHet	631.219	0.56926	0.0938641	6.06473	1.32179e-09	1.60924e-08
FBgn0033659	Death associated molecule related to Mch2	CG18188	2R	238.777	1.24373	0.205205	6.06091	1.35355e-09	1.64533e-08
FBgn0035455	CG10862	CG10862	3L	1573.02	0.504785	0.0833528	6.05601	1.39542e-09	1.69028e-08
FBgn0037165	CG11437	CG11437	3L	60.5736	0.435119	0.071936	6.0487	1.4602e-09	1.76565e-08
FBgn0031231	mitochondrial ribosomal protein L10	CG11488	2L	626.574	0.218841	0.0361899	6.04704	1.47535e-09	1.78242e-08
FBgn0026257	caravaggio	CG6219	3R	425.656	0.33206	0.0549386	6.04421	1.50147e-09	1.80765e-08
FBgn0034807	CG9897	CG9897	2R	52.6113	0.899266	0.148802	6.04337	1.50931e-09	1.81393e-08
FBgn0053966	CG33966	CG33966	3L	177.163	0.89793	0.148616	6.04196	1.52257e-09	1.82668e-08
FBgn0040020	Mediator complex subunit 21	CG17397	3LHet	208.488	0.410537	0.0679851	6.03863	1.55428e-09	1.8615e-08
FBgn0262845	CG43209	CG43209	2R	355.704	0.512911	0.0849413	6.03842	1.55632e-09	1.86233e-08
FBgn0261090	Synaptotagmin beta	CG42333	3L	247.417	0.230127	0.0381274	6.03573	1.58244e-09	1.8862e-08
FBgn0051431	CG31431	CG31431	3R	318.473	0.313782	0.0520585	6.02749	1.66526e-09	1.98239e-08
FBgn0052695	CG32695	CG32695	X	472.168	0.320101	0.0531789	6.01931	1.75159e-09	2.078e-08
FBgn0037234	CG9795	CG9795	3R	1097.42	0.1427	0.0237279	6.014	1.81003e-09	2.1455e-08
FBgn0037697	Glutathione S transferase Z2	CG9363	3R	644.073	0.625686	0.104077	6.01178	1.83501e-09	2.16952e-08
FBgn0039941	CG17167	CG17167	XHet	415.063	0.382469	0.06363	6.01082	1.84586e-09	2.18048e-08
FBgn0051742	Proteasome beta5 subunit-related 2	CG31742	2L	398.773	0.462855	0.077066	6.00595	1.90212e-09	2.24502e-08
FBgn0032644	CG5131	CG5131	2L	187.069	0.390407	0.0650564	6.00105	1.96042e-09	2.31186e-08
FBgn0011802	Gemin3	CG6539	3L	715.666	1.02142	0.17031	5.99746	2.0043e-09	2.35356e-08
FBgn0029863	CG3823	CG3823	X	333.54	0.46922	0.0782972	5.9928	2.06252e-09	2.41577e-08
FBgn0051459	CG31459	CG31459	3R	2112.54	0.316735	0.0528551	5.99251	2.0663e-09	2.41616e-08
FBgn0051741	CG31741	CG31741	2L	14.4952	1.38933	0.231846	5.99245	2.06705e-09	2.41616e-08
FBgn0052036	CG32036	CG32036	3L	9.99318	2.55515	0.4264	5.99237	2.06809e-09	2.41616e-08
FBgn0038221	CG3259	CG3259	3R	74.7483	1.27117	0.21227	5.98848	2.11809e-09	2.47039e-08
FBgn0036179	CG7368	CG7368	3L	119.605	0.436604	0.0729409	5.98572	2.15433e-09	2.51054e-08
FBgn0052568	CG32568	CG32568	X	553.737	0.547449	0.0915729	5.97828	2.25502e-09	2.62059e-08
FBgn0034558	CIB2 ortholog	CG9236	2R	16.3832	0.718834	0.120274	5.97666	2.27761e-09	2.64085e-08
FBgn0031562	CG3604	CG3604	2L	220.844	0.605437	0.101372	5.97242	2.33762e-09	2.70362e-08
FBgn0036992	CG11796	CG11796	3L	3401.15	0.67083	0.112333	5.97178	2.34683e-09	2.712e-08
FBgn0261625	CG42708	CG42708	2R	3291.09	0.250362	0.0419508	5.96799	2.40188e-09	2.77098e-08
FBgn0019985	metabotropic Glutamate Receptor	CG11144	4	422.614	0.41552	0.0696437	5.96637	2.42593e-09	2.79406e-08
FBgn0262891	CG43246	CG43246	3L	189.962	0.690451	0.115732	5.96592	2.43257e-09	2.79938e-08
FBgn0019828	don juan	CG1980	3R	8417.47	0.500284	0.083906	5.96244	2.48504e-09	2.851e-08
FBgn0038292	CG3987	CG3987	3R	770.758	0.73387	0.123083	5.96239	2.48568e-09	2.851e-08
FBgn0052847	CG32847	CG32847	3L	676.804	0.427329	0.0717019	5.95979	2.52562e-09	2.89201e-08
FBgn0039970	CG17508	CG17508	2R	3297.04	0.27884	0.0468017	5.9579	2.55494e-09	2.92075e-08
FBgn0031001	CG7884	CG7884	X	15.8232	0.773406	0.130037	5.94756	2.72163e-09	3.09946e-08
FBgn0052016	eIF4E-Transporter	CG32016	4	1713.3	0.317836	0.0534401	5.94751	2.72248e-09	3.09946e-08
FBgn0262954	Rpb12	CG34186	2R	215.039	0.410351	0.0690094	5.94631	2.74248e-09	3.11965e-08
FBgn0026787	Na[+]/H[+] hydrogen exchanger 1	CG12178	2L	1201.47	0.17823	0.0299778	5.9454	2.75786e-09	3.13457e-08
FBgn0003423	sluggish A	CG1417	X	6922.97	0.149405	0.0251492	5.94074	2.83738e-09	3.2223e-08
FBgn0262842	CG43206	CG43206	3L	262.905	0.45783	0.0770818	5.93953	2.85839e-09	3.24084e-08
FBgn0033061	CG14590	CG14590	2R	148.045	0.320772	0.0540133	5.93877	2.87173e-09	3.25329e-08
FBgn0262100	CG42853	CG42853	3L	1558.78	0.585903	0.0986634	5.9384	2.8782e-09	3.25796e-08
FBgn0259219	CG42319	CG42319	2R	2711.71	0.360803	0.0607896	5.93527	2.9336e-09	3.31523e-08
FBgn0261112	beta-Amyloid precursor protein binding protein 1	CG7828	3L	1889.76	0.243302	0.0410002	5.93417	2.95334e-09	3.33481e-08
FBgn0036419	CG13482	CG13482	3L	1618.7	0.623571	0.1052	5.92747	3.07643e-09	3.46813e-08
FBgn0264443	CG43861	CG43861	2L	328.734	0.287609	0.0485275	5.92673	3.09028e-09	3.47807e-08
FBgn0035762	RINT1 ortholog	CG8605	3L	640.327	0.179318	0.0302565	5.92659	3.09295e-09	3.47825e-08
FBgn0051128	CG31128	CG31128	3R	891.853	0.293561	0.0495393	5.92583	3.1072e-09	3.49144e-08
FBgn0036670	CG13029	CG13029	3L	296.854	0.279631	0.0472353	5.91995	3.22038e-09	3.60981e-08
FBgn0032374	CG14931	CG14931	2L	403.069	0.83068	0.140386	5.91713	3.27615e-09	3.66044e-08
FBgn0039705	Autophagy-specific gene 16	CG31033	3R	1537.41	0.208292	0.0352104	5.91566	3.30556e-09	3.68733e-08
FBgn0037618	CG11762	CG11762	3R	21.7752	0.839018	0.141841	5.91519	3.31484e-09	3.69173e-08
FBgn0016131	Cyclin-dependent kinase 4	CG5072	2R	184.142	0.397983	0.0672909	5.91437	3.33154e-09	3.70436e-08
FBgn0262876	CG43231	CG43231	2L	179.967	1.30961	0.221521	5.91191	3.38168e-09	3.75407e-08
FBgn0067311	Chemosensory protein B 38b	CG33321	2L	127.896	0.643309	0.10885	5.91006	3.41983e-09	3.79338e-08
FBgn0261436	Dihydropterin deaminase	CG18143	3R	951.355	0.442864	0.0749613	5.9079	3.46506e-09	3.83431e-08
FBgn0029507	Tetraspanin 42Ed	CG12846	2R	2080.14	0.247897	0.0419736	5.90602	3.50467e-09	3.87504e-08
FBgn0032436	CG5418	CG5418	2L	19.0178	1.1611	0.196604	5.90576	3.51016e-09	3.87801e-08
FBgn0003390	shifted	CG3135	X	793.385	0.561296	0.0950504	5.90524	3.52129e-09	3.8872e-08
FBgn0261925	CG42792	CG42792	2L	3.46068	1.84945	0.313318	5.90278	3.57428e-09	3.94255e-08
FBgn0260777	CG42571	CG42571	3L	114.554	0.730592	0.123879	5.89765	3.68714e-09	4.06379e-08
FBgn0040942	CG12643	CG12643	X	212.502	0.48562	0.082409	5.8928	3.79695e-09	4.17483e-08
FBgn0052024	CG32024	CG32024	3L	153.684	0.580982	0.0986476	5.88947	3.87433e-09	4.24977e-08
FBgn0032435	Organic anion transporting polypeptide 33Eb	CG6417	2L	791.852	0.459941	0.0781762	5.88339	4.01945e-09	4.395e-08
FBgn0035780	CG18417	CG18417	3L	156.616	0.897429	0.152541	5.88321	4.02382e-09	4.3963e-08
FBgn0262611	CG43137	CG43137	X	80.3527	0.414904	0.070547	5.88124	4.07197e-09	4.4454e-08
FBgn0039645	CG11898	CG11898	3R	204.582	0.476274	0.0810774	5.87431	4.24609e-09	4.62452e-08
FBgn0032224	Selenophosphate synthetase 2	CG5025	2L	716.74	0.381474	0.0650078	5.86812	4.40764e-09	4.79669e-08
FBgn0052163	CG32163	CG32163	3L	509.969	0.211134	0.0360798	5.85187	4.86066e-09	5.24837e-08
FBgn0015001	iotaTrypsin	CG7754	2R	417.98	0.628717	0.107453	5.85111	4.88304e-09	5.25793e-08
FBgn0039674	CG1907	CG1907	3R	2083.08	0.190405	0.0325522	5.84923	4.93869e-09	5.31187e-08
FBgn0063670	CG40228	CG40228	3LHet	478.211	0.529374	0.0905109	5.84874	4.95325e-09	5.32339e-08
FBgn0027538	beta4GalNAcTA	CG8536	2R	454.231	0.20693	0.0353952	5.84626	5.02757e-09	5.39907e-08
FBgn0083942	CG34106	CG34106	2L	332.719	0.513125	0.0878836	5.83868	5.26152e-09	5.6328e-08
FBgn0039077	CG17380	CG17380	3R	615.302	0.533612	0.0914017	5.8381	5.28002e-09	5.64824e-08
FBgn0031367	calcutta cup	CG15623	2L	1214.68	0.292857	0.0501657	5.8378	5.2895e-09	5.65399e-08
FBgn0259715	CG42369	CG42369	2L	3213.65	0.544642	0.0933063	5.83714	5.31042e-09	5.66759e-08
FBgn0001128	Glycerol 3 phosphate dehydrogenase	CG9042	2L	23821.7	0.444609	0.0761722	5.83689	5.31844e-09	5.67177e-08
FBgn0038542	Tyramine receptor	CG7431	3R	312.438	0.392372	0.067249	5.83461	5.39163e-09	5.74539e-08
FBgn0015324	Vacuolar H[+]-ATPase 26kD subunit	CG1088	3R	14690.6	0.156626	0.0268758	5.82776	5.61768e-09	5.96328e-08
FBgn0024326	MAP kinase kinase 4	CG9738	3R	1207.44	0.155126	0.0266325	5.82469	5.72181e-09	6.06451e-08
FBgn0032358	Palmitoyl-protein Thioesterase 2	CG4851	2L	820.069	0.318396	0.054696	5.8212	5.84281e-09	6.17854e-08
FBgn0261293	Chemosensory protein B 53b	CG33524	2R	12.9651	0.854129	0.146727	5.82121	5.84225e-09	6.17854e-08
FBgn0260944	RNA-binding protein 1	CG17136	3R	1048.86	0.22124	0.0380172	5.81948	5.90313e-09	6.22802e-08
FBgn0033017	CG10465	CG10465	2R	1017.24	0.455154	0.0783302	5.81071	6.22098e-09	6.54838e-08
FBgn0022097	Vacuolar H[+] ATPase 36kD subunit 1	CG8186	2R	3885.93	0.159179	0.0274088	5.8076	6.33753e-09	6.6508e-08
FBgn0004427	Lysozyme D	CG9118	3L	1640.9	1.72278	0.296795	5.8046	6.45199e-09	6.76578e-08
FBgn0037085	Neuroectoderm-expressed 2	CG7204	3L	14.7248	0.854195	0.147256	5.80075	6.60198e-09	6.91257e-08
FBgn0020622	Pi3K21B	CG2699	2L	843.748	0.214919	0.0370706	5.79755	6.72906e-09	7.03497e-08
FBgn0052574	Tweedlealpha	CG32574	X	600.882	0.28496	0.0491565	5.79699	6.75144e-09	7.05304e-08
FBgn0030196	Psf3	CG2222	X	976.031	0.565763	0.0976036	5.79653	6.77006e-09	7.06714e-08
FBgn0037090	Esterase Q	CG7529	3L	779.345	0.411439	0.0709869	5.79598	6.7922e-09	7.07956e-08
FBgn0039153	CG5463	CG5463	3R	229.613	0.365329	0.0630308	5.79604	6.78993e-09	7.07956e-08
FBgn0036320	CG10943	CG10943	3L	111.632	1.03129	0.177972	5.79469	6.8449e-09	7.12912e-08
FBgn0038466	CG8907	CG8907	3R	895.396	0.318964	0.0550529	5.79377	6.88244e-09	7.16282e-08
FBgn0062412	Copper transporter 1B	CG7459	3R	310.643	0.428303	0.0739896	5.78869	7.09372e-09	7.3716e-08
FBgn0032068	CG9466	CG9466	2L	3375.22	0.873193	0.151161	5.77656	7.62414e-09	7.9109e-08
FBgn0003129	Pox meso	CG9610	3R	165.818	0.226147	0.0392038	5.76849	7.99861e-09	8.28081e-08
FBgn0051269	CG31269	CG31269	3R	55.4852	0.702588	0.122011	5.75842	8.49062e-09	8.77047e-08
FBgn0037411	Osiris 3	CG1150	3R	9.04729	2.26369	0.393659	5.75037	8.9046e-09	9.15703e-08
FBgn0034758	CG13510	CG13510	2R	2298.98	0.314642	0.0547561	5.74624	9.12474e-09	9.36947e-08
FBgn0034175	ste24b prenyl protease type I	CG9001	2R	1193.99	0.394884	0.0687547	5.74337	9.28086e-09	9.5227e-08
FBgn0033089	CG17266	CG17266	2R	135.419	0.331754	0.0577693	5.74274	9.31571e-09	9.55136e-08
FBgn0039993	CG17691	CG17691	U	2561.08	0.401016	0.0699444	5.73335	9.84682e-09	1.0066e-07
FBgn0043471	kappaTry	CG12388	2R	952.828	0.4261	0.0743536	5.73073	1.00001e-08	1.02077e-07
FBgn0261807	CG42753	CG42753	2R	319.81	0.680824	0.11883	5.72938	1.00801e-08	1.02817e-07
FBgn0022361	Purine-rich binding protein-alpha	CG1507	4	2073.01	0.464339	0.0812607	5.71419	1.10228e-08	1.11937e-07
FBgn0041581	Attacin-B	CG18372	2R	181.189	1.48012	0.259248	5.70929	1.1345e-08	1.14956e-07
FBgn0020249	steamer duck	CG7954	3R	1860.78	0.219897	0.038519	5.7088	1.13777e-08	1.15202e-07
FBgn0040737	Transport and Golgi organization 8	CG14503	2R	7.08265	1.17951	0.206789	5.70392	1.1708e-08	1.18373e-07
FBgn0035392	CG1271	CG1271	3L	576.212	0.380683	0.0667822	5.70037	1.1955e-08	1.20782e-07
FBgn0035233	Peroxin 10	CG7864	3L	516.15	0.249808	0.043855	5.69624	1.22479e-08	1.23381e-07
FBgn0032472	CG9928	CG9928	2L	1718.59	0.451933	0.079386	5.69286	1.24931e-08	1.25759e-07
FBgn0027579	minotaur	CG5508	3R	5625.25	0.2677	0.047046	5.69019	1.26901e-08	1.27464e-07
FBgn0031941	CG7211	CG7211	2L	641.959	0.297801	0.052351	5.68854	1.28128e-08	1.28447e-07
FBgn0050356	CG30356	CG30356	2R	582.295	0.279828	0.0491919	5.6885	1.28159e-08	1.28447e-07
FBgn0035479	CG14983	CG14983	3L	123.114	0.37571	0.0660745	5.68615	1.29933e-08	1.30131e-07
FBgn0036481	CG16959	CG16959	3L	94.2937	0.567083	0.0997496	5.68506	1.30764e-08	1.3077e-07
FBgn0029152	Makorin 1	CG7184	3L	1964.32	0.210901	0.0371212	5.68142	1.33579e-08	1.32831e-07
FBgn0263389	CG43441	CG43441	3R	133.466	0.953077	0.167762	5.68113	1.33807e-08	1.32951e-07
FBgn0033623	CG13202	CG13202	2R	118.265	0.501449	0.0883026	5.67876	1.35675e-08	1.34517e-07
FBgn0085192	CG34163	CG34163	2L	82.1372	0.390584	0.0688078	5.67644	1.37524e-08	1.36154e-07
FBgn0028532	CG7968	CG7968	2L	381.04	0.581229	0.10245	5.67329	1.40081e-08	1.38587e-07
FBgn0031997	Post-GPI attachment to proteins 5 ortholog (H. sapiens)	CG8455	2L	645.851	0.254379	0.0448545	5.67121	1.41795e-08	1.39982e-07
FBgn0004425	Lysozyme B	CG1179	3L	1327.67	1.54645	0.272803	5.66874	1.43856e-08	1.41713e-07
FBgn0020255	Ran	CG1404	X	4393.1	0.11931	0.0210512	5.66762	1.44797e-08	1.42437e-07
FBgn0263040	CG43335	CG43335	3R	4.99471	2.3704	0.418353	5.66602	1.46153e-08	1.43668e-07
FBgn0035611	CG13285	CG13285	3L	150.33	0.520179	0.091891	5.66082	1.50648e-08	1.47667e-07
FBgn0035644	Pole2	CG10489	3L	102.888	1.44553	0.255412	5.6596	1.51729e-08	1.48411e-07
FBgn0263320	CG43401	CG43401	2L	84.5001	2.2291	0.394294	5.6534	1.57303e-08	1.53537e-07
FBgn0035976	Peptidoglycan recognition protein LC	CG4432	3L	1337.46	0.338739	0.0599598	5.64944	1.60976e-08	1.569e-07
FBgn0034279	CG18635	CG18635	2R	213.105	0.348173	0.061645	5.64803	1.62294e-08	1.58074e-07
FBgn0036948	CG7298	CG7298	3L	67.1444	1.57486	0.279002	5.64462	1.65546e-08	1.61015e-07
FBgn0052652	CG32652	CG32652	X	9365.92	0.335388	0.0594685	5.63976	1.70291e-08	1.6528e-07
FBgn0051445	CG31445	CG31445	3R	1652.31	0.249675	0.044278	5.63881	1.71226e-08	1.66071e-07
FBgn0043530	Odorant-binding protein 51a	CG30473	2R	4529.55	0.523121	0.0928738	5.6326	1.77514e-08	1.71568e-07
FBgn0263778	CG43695	CG43695	X	7.6408	1.79927	0.319895	5.62456	1.85985e-08	1.79504e-07
FBgn0034156	CG5348	CG5348	2R	307.689	0.612835	0.108984	5.62316	1.87499e-08	1.80713e-07
FBgn0037646	Carbonic anhydrase beta	CG11967	3R	582.255	0.328945	0.0585026	5.62275	1.87945e-08	1.81017e-07
FBgn0030704	CG15916	CG15916	X	270.634	0.236516	0.0420689	5.6221	1.88649e-08	1.81568e-07
FBgn0259817	SteXh:CG42398	CG42398	U	20.5956	1.51337	0.269365	5.6183	1.92845e-08	1.85477e-07
FBgn0031547	Scavenger receptor class C%2C type IV	CG3212	2L	81.8434	0.743038	0.132333	5.61489	1.96682e-08	1.88774e-07
FBgn0014417	CG13397	CG13397	2L	372.458	0.49565	0.088334	5.61109	2.01061e-08	1.92575e-07
FBgn0037463	don juan like	CG1984	3R	3784.75	0.528679	0.094261	5.60868	2.03881e-08	1.94782e-07
FBgn0035360	CG1246	CG1246	3L	949.297	0.320936	0.0572422	5.60663	2.06303e-08	1.96642e-07
FBgn0038311	CG14864	CG14864	3R	768.033	0.277505	0.0495249	5.60335	2.10254e-08	1.99995e-07
FBgn0027106	Innexin 7	CG2977	X	594.863	0.322954	0.057676	5.59946	2.15017e-08	2.04244e-07
FBgn0033697	Cyp6t3	CG8457	2R	91.8295	0.821726	0.1468	5.5976	2.17339e-08	2.06308e-07
FBgn0046113	Glutamate receptor IIC	CG4226	2L	272.256	0.502474	0.0898793	5.59054	2.26364e-08	2.14433e-07
FBgn0039223	CG5805	CG5805	3R	1091.89	0.152311	0.0272485	5.58971	2.27451e-08	2.15168e-07
FBgn0032069	CG9468	CG9468	2L	6787.73	0.895572	0.160267	5.588	2.29702e-08	2.16858e-07
FBgn0051816	CG31816	CG31816	2L	897.025	0.363372	0.0650272	5.58799	2.29709e-08	2.16858e-07
FBgn0011279	Odorant-binding protein 69a	CG10436	3L	157.903	0.560697	0.100345	5.58769	2.30116e-08	2.17094e-07
FBgn0086687	Desaturase 1	CG5887	3R	55309.8	0.330177	0.0591628	5.58083	2.39372e-08	2.25673e-07
FBgn0032593	Transient receptor potential cation channel gamma	CG5996	2L	142.212	0.836001	0.149883	5.57769	2.43735e-08	2.29316e-07
FBgn0038220	CG12207	CG12207	3R	3053.08	0.150645	0.027052	5.56872	2.56613e-08	2.40941e-07
FBgn0028406	DNA fragmentation factor-related protein 4	CG9414	2L	194.903	0.377518	0.0678496	5.56404	2.63603e-08	2.47168e-07
FBgn0032598	ChLD3	CG17905	2L	93.5662	0.654471	0.117694	5.56081	2.68529e-08	2.51446e-07
FBgn0034262	swi2	CG14485	2R	291.406	0.414859	0.0746231	5.5594	2.70707e-08	2.53313e-07
FBgn0052192	CG32192	CG32192	3L	3667.53	0.638621	0.114973	5.55454	2.78347e-08	2.59759e-07
FBgn0261108	Autophagy-specific gene 13	CG7331	3R	1060.9	0.231838	0.041743	5.55393	2.79317e-08	2.60489e-07
FBgn0039300	Ribosomal protein S27	CG10423	3R	6629.18	0.201915	0.036364	5.55261	2.81436e-08	2.62111e-07
FBgn0051436	CG31436	CG31436	3R	232.928	0.889709	0.160265	5.5515	2.8323e-08	2.63604e-07
FBgn0025615	Torsin	CG3024	X	720.99	0.423675	0.0763359	5.55015	2.8543e-08	2.65473e-07
FBgn0036502	CG7841	CG7841	3L	1949.94	0.206149	0.0371616	5.54736	2.90017e-08	2.69015e-07
FBgn0011576	Cytochrome P450-4d2	CG3466	X	605.619	0.343092	0.0618914	5.54346	2.96555e-08	2.74527e-07
FBgn0035208	CG9184	CG9184	3L	32.0121	0.713187	0.128697	5.54158	2.99756e-08	2.77119e-07
FBgn0086691	UK114	CG15261	2L	1467.81	0.398606	0.0719342	5.54126	3.00298e-08	2.77434e-07
FBgn0000351	cortex	CG11330	2L	34.8147	0.559424	0.100973	5.54035	3.01868e-08	2.78698e-07
FBgn0036218	CG14128	CG14128	3L	2017.96	0.411423	0.0742711	5.53948	3.03366e-08	2.79894e-07
FBgn0027493	Adenylosuccinate Synthetase	CG17273	3R	4954.33	0.200965	0.0362978	5.53656	3.0847e-08	2.83846e-07
FBgn0036787	CG4306	CG4306	3L	571.172	0.585347	0.10576	5.53469	3.11786e-08	2.86515e-07
FBgn0085325	CG34296	CG34296	3R	4.68107	1.31607	0.238114	5.52706	3.25638e-08	2.98649e-07
FBgn0259917	CG42446	CG42446	3R	520.06	0.324381	0.0586986	5.52622	3.27212e-08	2.99894e-07
FBgn0052240	CG32240	CG32240	3L	1753.32	0.227204	0.0411229	5.525	3.29481e-08	3.01374e-07
FBgn0040005	CG17883	CG17883	2R	1034.26	0.453272	0.0820957	5.52126	3.36572e-08	3.07453e-07
FBgn0032286	CG7300	CG7300	2L	309.654	1.35429	0.24531	5.52073	3.37603e-08	3.07784e-07
FBgn0038979	CG7046	CG7046	3R	3033.74	0.412097	0.0746499	5.5204	3.38235e-08	3.08157e-07
FBgn0260396	CG42521	CG42521	3L	381.608	0.766379	0.138849	5.51952	3.39929e-08	3.09293e-07
FBgn0263112	Mitf	CG43369	4	1587.99	0.375747	0.0680886	5.5185	3.41913e-08	3.10689e-07
FBgn0033076	CG15233	CG15233	2R	116.958	0.368342	0.0668066	5.51356	3.51637e-08	3.19106e-07
FBgn0030964	PDGF- and VEGF-related factor 1	CG7103	X	702.857	0.215677	0.0391306	5.51171	3.55369e-08	3.22069e-07
FBgn0263841	CG43702	CG43702	3L	128.253	0.569356	0.103297	5.51182	3.55143e-08	3.22069e-07
FBgn0262539	CG43093	CG43093	3R	710.754	1.00451	0.182308	5.50995	3.58945e-08	3.25097e-07
FBgn0267255	CG45691	CG45691	2L	12.8542	1.81713	0.329804	5.50971	3.59417e-08	3.25311e-07
FBgn0010247	Poly-(ADP-ribose) polymerase	CG40411	3RHet	689.2	0.63979	0.116141	5.50874	3.6142e-08	3.2691e-07
FBgn0261599	Ribosomal protein S29	CG8495	3R	9973.36	0.191542	0.0347816	5.50699	3.65026e-08	3.29956e-07
FBgn0032217	CG4972	CG4972	2L	1632.79	0.261541	0.0474952	5.50668	3.65658e-08	3.30311e-07
FBgn0051126	CG31126	CG31126	3R	421.656	0.234381	0.0425789	5.50463	3.69948e-08	3.33532e-07
FBgn0262575	CG43115	CG43115	X	246.143	0.473261	0.0859798	5.50432	3.70593e-08	3.33896e-07
FBgn0259193	Ionotropic receptor 94d	CG42297	3R	222.062	0.534578	0.097194	5.50012	3.79539e-08	3.40846e-07
FBgn0052672	Autophagy-specific gene 8a	CG32672	X	11165.4	0.257295	0.0467885	5.49911	3.81712e-08	3.42574e-07
FBgn0035924	CG6576	CG6576	3L	814.479	0.292728	0.05324	5.49827	3.83539e-08	3.43991e-07
FBgn0036791	CG7271	CG7271	3L	9.75652	2.98297	0.542702	5.49651	3.87392e-08	3.47221e-07
FBgn0085287	CG34258	CG34258	3L	265.428	0.54872	0.0999554	5.48965	4.02729e-08	3.60033e-07
FBgn0053237	Ste:CG33237	CG33237	X	17.4562	2.05415	0.374203	5.48941	4.03282e-08	3.60062e-07
FBgn0039299	CG11854	CG11854	3R	82.2015	1.45934	0.265993	5.48639	4.10229e-08	3.65556e-07
FBgn0262102	CG42855	CG42855	2R	3361.54	0.302578	0.0551507	5.4864	4.10218e-08	3.65556e-07
FBgn0032470	CG5142	CG5142	2L	69.2622	0.447507	0.0815893	5.48487	4.13773e-08	3.68239e-07
FBgn0261085	Synaptotagmin 12	CG10617	X	193.432	0.236689	0.0431917	5.47996	4.25425e-08	3.78366e-07
FBgn0039727	CG15523	CG15523	3R	6374.76	0.21976	0.0401066	5.47939	4.26786e-08	3.79332e-07
FBgn0052040	CG32040	CG32040	3L	66.0038	0.530921	0.0969759	5.47477	4.38084e-08	3.88873e-07
FBgn0262985	CG43293	CG43293	3L	368.47	0.755691	0.138037	5.47454	4.38653e-08	3.89128e-07
FBgn0031516	CG9663	CG9663	2L	551.157	0.286198	0.052282	5.47413	4.39663e-08	3.89634e-07
FBgn0039889	ADP ribosylation factor-like 4	CG2219	4	698.248	0.485572	0.0887232	5.47289	4.42767e-08	3.91956e-07
FBgn0051373	CG31373	CG31373	3R	844.432	0.339823	0.0621762	5.46548	4.6166e-08	4.07904e-07
FBgn0037724	Frost	CG9434	3R	4220.61	1.03197	0.188962	5.46124	4.7283e-08	4.16772e-07
FBgn0259739	CG42393	CG42393	3L	4306.42	0.559808	0.102627	5.45478	4.90336e-08	4.31652e-07
FBgn0037487	CG14608	CG14608	3R	61.8165	0.558704	0.102497	5.45094	5.01046e-08	4.40799e-07
FBgn0039777	Jonah 99Fii	CG2229	3R	3429.56	1.80244	0.330682	5.45067	5.01801e-08	4.41182e-07
FBgn0037031	CG11456	CG11456	3L	189.728	0.213262	0.0391542	5.44673	5.13049e-08	4.50785e-07
FBgn0016675	Galactose-specific C-type lectin	CG9976	2L	1010.98	1.90447	0.349768	5.44495	5.18202e-08	4.55024e-07
FBgn0033372	CG13742	CG13742	2R	635.966	0.275643	0.0506784	5.43906	5.35614e-08	4.69418e-07
FBgn0264556	Gustatory receptor 39a	CG31622	2L	43.5015	0.535257	0.0984229	5.43834	5.37784e-08	4.71021e-07
FBgn0039086	CG16732	CG16732	3R	132.17	0.446557	0.0821266	5.43742	5.40583e-08	4.73173e-07
FBgn0040255	Ugt86De	CG6653	3R	24.1111	0.70955	0.130656	5.43068	5.614e-08	4.90462e-07
FBgn0054027	CG34027	CG34027	3R	151.03	0.712805	0.131276	5.42982	5.64104e-08	4.92513e-07
FBgn0040250	Ugt86Dj	CG15902	3R	100.232	0.620426	0.114378	5.42435	5.81645e-08	5.06548e-07
FBgn0265052	Sulfotransferase 3	CG44167	2R	419.975	0.40661	0.0749929	5.42199	5.89401e-08	5.12979e-07
FBgn0050462	ste24c prenyl protease type I	CG9002	2R	12.7246	0.716489	0.132187	5.42026	5.9514e-08	5.16672e-07
FBgn0033905	CG18324	CG18324	2R	567.658	0.273929	0.0505568	5.41826	6.01828e-08	5.22151e-07
FBgn0053668	CG33668	CG33668	X	53.3747	1.43279	0.264463	5.41772	6.03635e-08	5.23062e-07
FBgn0034033	CG8204	CG8204	2R	414.859	0.393906	0.0727312	5.41591	6.09782e-08	5.27397e-07
FBgn0015765	p38a MAP kinase	CG5475	3R	490.625	0.270323	0.0499159	5.41557	6.10933e-08	5.28062e-07
FBgn0022740	HLH54F	CG5005	2R	23.1892	0.926166	0.171157	5.4112	6.26055e-08	5.40119e-07
FBgn0031413	CG9967	CG9967	2L	143.882	0.706794	0.130679	5.40861	6.35162e-08	5.47293e-07
FBgn0085294	CG34265	CG34265	3L	6.06906	1.13517	0.209993	5.40575	6.45364e-08	5.55737e-07
FBgn0035279	Cuticular protein 62Ba	CG13934	3L	56.1645	1.22213	0.226154	5.40397	6.51804e-08	5.60584e-07
FBgn0262824	CG43195	CG43195	2R	182.236	0.711959	0.131812	5.40134	6.61448e-08	5.67466e-07
FBgn0034634	CG10494	CG10494	2R	173.668	0.337315	0.0624556	5.40087	6.63173e-08	5.68592e-07
FBgn0016650	Leucine-rich repeat-containing G protein-coupled receptor 1	CG7665	3R	545.333	0.259699	0.0481162	5.39734	6.76346e-08	5.79528e-07
FBgn0003358	Jonah 99Ci	CG31039	3R	3513.75	1.04136	0.19295	5.39706	6.77425e-08	5.80093e-07
FBgn0002922	nautilus	CG10250	3R	84.8006	0.394678	0.0731356	5.39653	6.79431e-08	5.8145e-07
FBgn0264845	Thioester-containing protein 5	CG13079	2L	27.8299	1.81048	0.335607	5.39463	6.86649e-08	5.869e-07
FBgn0033963	CG12857	CG12857	2R	860.919	0.39134	0.0725525	5.39388	6.89523e-08	5.88993e-07
FBgn0053459	CG33459	CG33459	2R	11.8165	2.51623	0.466809	5.39027	7.03508e-08	6.00567e-07
FBgn0032612	CG13282	CG13282	2L	142.304	0.390963	0.072605	5.38479	7.25295e-08	6.18402e-07
FBgn0030510	CG12177	CG12177	X	511.65	0.308655	0.0573229	5.3845	7.26482e-08	6.19032e-07
FBgn0259167	CG42272	CG42272	3L	208.738	0.971343	0.180504	5.38129	7.39543e-08	6.29774e-07
FBgn0038053	CG18549	CG18549	3R	1071.78	0.174877	0.0325001	5.38082	7.4147e-08	6.30856e-07
FBgn0034651	CG15676	CG15676	2R	308.85	0.39735	0.0738486	5.38061	7.42349e-08	6.30997e-07
FBgn0032590	CG4631	CG4631	2L	5812.43	0.359146	0.0667727	5.37863	7.50539e-08	6.37174e-07
FBgn0030539	CG1368	CG1368	X	69.865	0.511533	0.0951366	5.37683	7.58086e-08	6.43186e-07
FBgn0034477	CG13872	CG13872	2R	1766.17	0.353721	0.065803	5.37545	7.63916e-08	6.47735e-07
FBgn0032782	Rab9	CG9994	2L	950.264	0.206527	0.0384332	5.37366	7.71531e-08	6.53391e-07
FBgn0000079	Amylase proximal	CG18730	2R	6523.21	1.1922	0.222211	5.36519	8.0866e-08	6.81909e-07
FBgn0066084	Ribosomal protein L41	CG30425	2R	15752	0.306731	0.0571931	5.36307	8.18197e-08	6.88691e-07
FBgn0037754	CG8500	CG8500	3R	844.247	0.191026	0.0356223	5.36254	8.20601e-08	6.90294e-07
FBgn0010288	Ubiquitin carboxy-terminal hydrolase	CG4265	2L	3388.31	0.156112	0.0291615	5.35336	8.63368e-08	7.24506e-07
FBgn0051053	CG31053	CG31053	3R	45.2879	0.694545	0.129766	5.35228	8.68514e-08	7.28381e-07
FBgn0035839	CG7550	CG7550	3L	135.331	0.217902	0.0407311	5.34978	8.80633e-08	7.38098e-07
FBgn0038479	CG17477	CG17477	3R	43.503	0.909342	0.170046	5.34763	8.9113e-08	7.46443e-07
FBgn0031515	CG9664	CG9664	2L	761.791	0.625201	0.117116	5.33832	9.38114e-08	7.83898e-07
FBgn0033421	CG1888	CG1888	2R	403.484	0.262799	0.0492458	5.33648	9.47697e-08	7.9095e-07
FBgn0033473	CG12128	CG12128	2R	580.756	0.342083	0.0641136	5.33558	9.52397e-08	7.93913e-07
FBgn0030603	CG5541	CG5541	X	1450.01	0.180782	0.0338895	5.33445	9.58361e-08	7.97922e-07
FBgn0032665	CG15152	CG15152	2L	358.977	0.293418	0.0550117	5.33374	9.62119e-08	8.00087e-07
FBgn0024995	CG2680	CG2680	X	1235.24	0.248348	0.046587	5.33084	9.77586e-08	8.10511e-07
FBgn0023534	CG17778	CG17778	X	150.937	0.332688	0.0624599	5.32643	1.00162e-07	8.29446e-07
FBgn0036333	MICAL-like	CG11259	3L	1088.61	0.411156	0.0772542	5.32212	1.02565e-07	8.47312e-07
FBgn0264563	CG43935	CG43935	3R	900.337	0.300088	0.0564414	5.31681	1.05604e-07	8.70855e-07
FBgn0028381	death executioner caspase related to Apopain/Yama	CG14902	3R	926.764	0.264184	0.0497318	5.31218	1.08323e-07	8.91679e-07
FBgn0034356	CG10924	CG10924	2R	950.408	0.713877	0.134459	5.30925	1.10076e-07	9.05575e-07
FBgn0042112	mitochondrial ribosomal protein L36	CG18767	3L	269.326	0.23948	0.045211	5.29695	1.17754e-07	9.63544e-07
FBgn0037485	CG14606	CG14606	3R	282.857	1.2316	0.232581	5.29534	1.18792e-07	9.70348e-07
FBgn0033730	Cuticular protein 49Ag	CG8511	2R	48.9513	0.996904	0.188287	5.29461	1.19272e-07	9.73116e-07
FBgn0032949	Lamp1	CG3305	2L	7823.59	0.227267	0.0429723	5.28869	1.23195e-07	1.00335e-06
FBgn0036271	Porphobilinogen synthase	CG10335	3L	476.228	0.380785	0.0720628	5.28408	1.26339e-07	1.02707e-06
FBgn0034602	Leucine-rich repeat activity-regulated protein at synapses	CG15658	2R	428.077	0.228918	0.0433757	5.27756	1.30918e-07	1.06249e-06
FBgn0086356	tumbleweed	CG13345	2R	218.994	0.652157	0.123674	5.27319	1.34074e-07	1.08619e-06
FBgn0033767	CG13148	CG13148	2R	242.916	0.436815	0.0828415	5.27291	1.3428e-07	1.08722e-06
FBgn0033861	CG12464	CG12464	2R	598.43	0.337	0.063956	5.26926	1.36977e-07	1.10711e-06
FBgn0036806	Cyp12c1	CG4120	3L	851.494	1.15575	0.219386	5.2681	1.3784e-07	1.11344e-06
FBgn0051928	CG31928	CG31928	2L	5.12745	4.07832	0.774268	5.26733	1.38425e-07	1.11685e-06
FBgn0031732	CG11149	CG11149	2L	372.221	0.472284	0.0897468	5.2624	1.42184e-07	1.14584e-06
FBgn0053469	CG33469	CG33469	2R	19.2986	0.975284	0.185373	5.2612	1.43114e-07	1.15267e-06
FBgn0035097	CG13405	CG13405	3L	986.214	0.470692	0.0894737	5.26067	1.43529e-07	1.15533e-06
FBgn0001134	Glycine receptor	CG7446	3L	185.556	0.306414	0.058291	5.25662	1.46724e-07	1.17968e-06
FBgn0000046	Actin 87E	CG18290	3R	13292.1	0.2201	0.0418879	5.25449	1.48433e-07	1.19272e-06
FBgn0031000	Mucin 18B	CG7876	X	30.2503	2.54048	0.483536	5.25396	1.48865e-07	1.19551e-06
FBgn0035217	FucTD	CG9169	3L	2249.94	0.243731	0.0463915	5.25378	1.4901e-07	1.19591e-06
FBgn0039149	CG18428	CG18428	3R	249.461	0.223926	0.0426428	5.25121	1.51103e-07	1.20926e-06
FBgn0040259	Ugt86Da	CG18578	3R	2058.47	0.289212	0.0550801	5.25075	1.51481e-07	1.21158e-06
FBgn0038814	CG15923	CG15923	3R	131.787	0.3873	0.0737897	5.2487	1.53179e-07	1.22445e-06
FBgn0032117	FucTB	CG4435	2L	2496.27	0.24897	0.0474457	5.24747	1.54198e-07	1.23118e-06
FBgn0051922	CG31922	CG31922	2L	27.6584	0.542286	0.103354	5.24689	1.5469e-07	1.2344e-06
FBgn0266175	pre-mod(mdg4)-P	CG44881	3R	135.823	0.27328	0.0521099	5.24429	1.56886e-07	1.24975e-06
FBgn0051294	CG31294	CG31294	3R	998.13	0.401775	0.0766221	5.24359	1.57483e-07	1.25306e-06
FBgn0050382	CG30382	CG30382	2R	2563.07	0.323974	0.061795	5.24273	1.58219e-07	1.2582e-06
FBgn0029730	CG12681	CG12681	X	982.235	0.445997	0.0850954	5.24115	1.59583e-07	1.26831e-06
FBgn0030725	CG8958	CG8958	X	484.936	0.343761	0.0656013	5.24015	1.60444e-07	1.27369e-06
FBgn0261287	yellow-emperor	CG12250	3R	4596.25	0.451965	0.0862865	5.23795	1.62369e-07	1.2875e-06
FBgn0042105	CG18748	CG18748	3R	253.513	0.453229	0.0865494	5.23665	1.63517e-07	1.29529e-06
FBgn0052713	CG32713	CG32713	X	894.821	0.450412	0.0860118	5.23663	1.63539e-07	1.29529e-06
FBgn0031758	Uncoupling protein 4B	CG18340	2L	279.149	0.324498	0.0619771	5.23577	1.64297e-07	1.30054e-06
FBgn0036887	CG9231	CG9231	3L	1302.79	0.284314	0.0543117	5.23486	1.65113e-07	1.30625e-06
FBgn0052371	CG32371	CG32371	3L	4773.03	0.370216	0.0707952	5.2294	1.70065e-07	1.34312e-06
FBgn0031253	CG11885	CG11885	2L	403.836	0.196168	0.0375229	5.22794	1.71408e-07	1.35296e-06
FBgn0085271	CG34242	CG34242	3L	209.334	0.274494	0.0525107	5.22738	1.71928e-07	1.35629e-06
FBgn0000406	Cytochrome b5-related	CG13279	2L	11372	0.453484	0.0867537	5.22726	1.72044e-07	1.35643e-06
FBgn0085486	CG34457	CG34457	2R	1301.25	0.40552	0.0775873	5.22662	1.72633e-07	1.36029e-06
FBgn0035444	CG12012	CG12012	3L	685.383	0.263741	0.0504887	5.22378	1.75311e-07	1.37747e-06
FBgn0032726	CG10621	CG10621	2L	1173.17	0.54974	0.105272	5.22208	1.76921e-07	1.38854e-06
FBgn0010215	alpha Catenin	CG17947	3L	1862.89	0.363354	0.0695896	5.22138	1.77593e-07	1.39303e-06
FBgn0041234	Gustatory receptor 59f	CG33150	2R	23.1495	0.765251	0.14669	5.21677	1.82066e-07	1.42488e-06
FBgn0051870	CG31870	CG31870	2L	2949.06	0.517959	0.099286	5.21684	1.82005e-07	1.42488e-06
FBgn0032256	RluA-2	CG6187	2L	115.898	0.478738	0.0918211	5.21381	1.85004e-07	1.44623e-06
FBgn0260470	SP555	CG14041	2L	175.554	0.568354	0.109047	5.21203	1.86785e-07	1.45851e-06
FBgn0083972	CG34136	CG34136	2L	183.34	0.809362	0.155311	5.21123	1.87596e-07	1.46401e-06
FBgn0051221	CG31221	CG31221	3R	2075.37	0.357099	0.0685282	5.21099	1.8784e-07	1.46509e-06
FBgn0024897	b6	CG3100	X	38.4647	0.60468	0.116107	5.20795	1.9094e-07	1.48843e-06
FBgn0051141	CG31141	CG31141	3R	1338.35	0.281256	0.054015	5.207	1.91914e-07	1.49349e-06
FBgn0034605	CG15661	CG15661	2R	553.319	0.470065	0.0904124	5.19912	2.00239e-07	1.5539e-06
FBgn0039719	CG15515	CG15515	3R	194.116	0.844742	0.162497	5.19851	2.00887e-07	1.55806e-06
FBgn0052718	CG32718	CG32718	X	372.691	0.547061	0.105256	5.19742	2.0207e-07	1.56635e-06
FBgn0035415	CG14966	CG14966	3L	129.06	0.2645	0.0509256	5.19384	2.05995e-07	1.59409e-06
FBgn0052006	CG32006	CG32006	4	237.704	0.451284	0.086937	5.19093	2.09247e-07	1.61731e-06
FBgn0262874	CG43229	CG43229	X	6.76786	0.923698	0.177948	5.19084	2.09346e-07	1.61731e-06
FBgn0038196	CG9922	CG9922	3R	1251.23	0.244815	0.0471777	5.18921	2.11185e-07	1.62879e-06
FBgn0039088	CG10164	CG10164	3R	3877.77	0.267503	0.0515529	5.18889	2.11547e-07	1.63067e-06
FBgn0039203	CG13618	CG13618	3R	873.969	0.487995	0.0941062	5.18558	2.15348e-07	1.6572e-06
FBgn0038033	CG10097	CG10097	3R	45.882	0.908606	0.175241	5.18488	2.16155e-07	1.66156e-06
FBgn0032075	Tetraspanin 29Fb	CG9496	2L	5834.12	0.192435	0.0371294	5.18281	2.18563e-07	1.67541e-06
FBgn0032956	Cullin 2	CG1512	2L	2829.23	0.166734	0.0321933	5.17916	2.22887e-07	1.70761e-06
FBgn0004426	Lysozyme C	CG9111	3L	1497.08	1.72121	0.332414	5.17791	2.24383e-07	1.71811e-06
FBgn0039677	pickpocket 30	CG18110	3R	9.31358	1.06177	0.205155	5.17543	2.27387e-07	1.73727e-06
FBgn0037239	CG11739	CG11739	3R	3977.63	0.31052	0.0600045	5.17494	2.27985e-07	1.74088e-06
FBgn0261608	Ribosomal protein L37A	CG5827	2L	7534.59	0.202613	0.0391719	5.17241	2.31095e-07	1.76267e-06
FBgn0030136	Ribosomal protein S28b	CG2998	X	10251	0.205936	0.039821	5.17155	2.32155e-07	1.76978e-06
FBgn0014020	Rho1	CG8416	2R	8112.4	0.162472	0.0314194	5.17109	2.32735e-07	1.77323e-06
FBgn0050100	CG30100	CG30100	2R	317.088	0.565457	0.109475	5.16519	2.40201e-07	1.82408e-06
FBgn0033081	geminin	CG3183	2R	435.423	0.229714	0.0445014	5.16194	2.4441e-07	1.85298e-06
FBgn0039711	CG7824	CG7824	3R	133.477	0.292261	0.0566668	5.15754	2.50216e-07	1.89285e-06
FBgn0038564	CG7785	CG7785	3R	133.818	0.305301	0.0591992	5.15719	2.5068e-07	1.89532e-06
FBgn0259916	CG42445	CG42445	3L	181.88	0.240633	0.0466646	5.15665	2.51413e-07	1.89878e-06
FBgn0033979	Cyp6a19	CG10243	2R	59.7498	0.805893	0.156406	5.15259	2.56919e-07	1.93931e-06
FBgn0033578	Bardet-Biedl syndrome 4 ortholog (H. sapiens)	CG13232	2R	50.4948	1.0609	0.205965	5.15089	2.59247e-07	1.9542e-06
FBgn0037491	CG1227	CG1227	3R	167.36	0.216513	0.0420945	5.1435	2.69668e-07	2.02779e-06
FBgn0035673	CG6602	CG6602	3L	804.333	0.378476	0.0736019	5.14221	2.71523e-07	2.04063e-06
FBgn0031909	CG5181	CG5181	2L	326.706	0.403531	0.0785224	5.13905	2.76127e-07	2.06848e-06
FBgn0030683	CG8239	CG8239	X	115.451	0.461842	0.0898885	5.13794	2.7776e-07	2.07846e-06
FBgn0032087	CG9568	CG9568	2L	1292.7	0.656462	0.127807	5.13634	2.80141e-07	2.09514e-06
FBgn0014092	CG4278	CG4278	2L	237.737	0.193858	0.0377681	5.13286	2.85368e-07	2.13193e-06
FBgn0053271	CG33271	CG33271	3L	3.72988	1.61219	0.314108	5.13258	2.8579e-07	2.13393e-06
FBgn0003997	Wrinkled	CG5123	3L	361.643	0.32455	0.0632381	5.1322	2.86381e-07	2.13719e-06
FBgn0036767	CG16775	CG16775	3L	81.858	1.10593	0.215663	5.12803	2.92784e-07	2.18261e-06
FBgn0263121	Proteasome alpha1 subunit	CG18495	2R	1302.01	0.330928	0.0645608	5.12583	2.96226e-07	2.20709e-06
FBgn0051820	CG31820	CG31820	2L	6674.9	0.258333	0.0504148	5.12414	2.98899e-07	2.2258e-06
FBgn0259730	tal-1A	CG42384	3R	479.425	0.286394	0.0558995	5.12336	3.00137e-07	2.23261e-06
FBgn0024361	Tetraspanin 2A	CG11415	X	742.514	0.265097	0.0517467	5.12298	3.00745e-07	2.23493e-06
FBgn0038928	Fas-associated death domain ortholog	CG12297	3R	186.796	0.341746	0.0667208	5.12203	3.02256e-07	2.24475e-06
FBgn0030181	CG12645	CG12645	X	61.7195	0.708559	0.138358	5.12119	3.03615e-07	2.25363e-06
FBgn0033373	CG8080	CG8080	2R	1196.31	0.214901	0.0420401	5.11181	3.19084e-07	2.35329e-06
FBgn0028942	CG16852	CG16852	2L	383.192	0.301357	0.0589819	5.10932	3.23319e-07	2.38325e-06
FBgn0032336	Allatostatin C	CG14919	2L	476.184	0.325446	0.063758	5.10439	3.31864e-07	2.44493e-06
FBgn0053902	His2B:CG33902	CG33902	2L	0.682212	4.62083	0.905292	5.10424	3.32123e-07	2.44554e-06
FBgn0003515	scarlet	CG4314	3L	477.542	0.269317	0.0527646	5.10412	3.3233e-07	2.44576e-06
FBgn0031220	CG4822	CG4822	2L	1656.61	0.248298	0.0486647	5.10223	3.35679e-07	2.46909e-06
FBgn0037643	skpA associated protein	CG11963	3R	17716	0.149129	0.0292361	5.10086	3.38116e-07	2.48437e-06
FBgn0039887	CG2053	CG2053	3R	609.813	0.26829	0.0525981	5.10075	3.3831e-07	2.48448e-06
FBgn0262858	CG43222	CG43222	3R	1212.45	0.28627	0.0561395	5.09926	3.4098e-07	2.50276e-06
FBgn0037386	CG1208	CG1208	3R	1348.72	0.463072	0.0908501	5.09709	3.44907e-07	2.52621e-06
FBgn0038581	CG14314	CG14314	3R	688.593	0.865751	0.16987	5.09655	3.459e-07	2.53214e-06
FBgn0260027	CG42495	CG42495	3L	58.7336	0.540537	0.106156	5.09191	3.54474e-07	2.58669e-06
FBgn0034885	CG4019	CG4019	2R	5417.67	0.301045	0.0591495	5.08957	3.58871e-07	2.61739e-06
FBgn0023083	frayed	CG7693	3R	2445.73	0.174277	0.0342471	5.0888	3.6033e-07	2.62665e-06
FBgn0039920	CG11360	CG11360	4	816.777	0.494337	0.0971749	5.08708	3.63609e-07	2.64698e-06
FBgn0262568	CG43108	CG43108	2R	534.239	0.347796	0.068369	5.08704	3.63695e-07	2.64698e-06
FBgn0035388	CG2162	CG2162	3L	1986.76	0.138036	0.0271374	5.08657	3.64605e-07	2.65221e-06
FBgn0259701	CG42355	CG42355	3L	1334.75	0.300703	0.0591485	5.08386	3.69839e-07	2.68746e-06
FBgn0036109	Cuticular protein 67Fa2	CG18349	3L	15.0163	1.52953	0.300939	5.08252	3.72464e-07	2.70511e-06
FBgn0264740	CG43998	CG43998	3R	322.093	0.292406	0.0575328	5.08242	3.72659e-07	2.70511e-06
FBgn0262889	CG43244	CG43244	2R	2.03931	2.29078	0.450736	5.08231	3.72868e-07	2.7052e-06
FBgn0085638	CG41378	CG41378	2RHet	303.377	0.489278	0.096297	5.08093	3.756e-07	2.72305e-06
FBgn0030156	CG15247	CG15247	X	377.169	0.231327	0.0455301	5.08075	3.75942e-07	2.72322e-06
FBgn0013749	ADP ribosylation factor at 102F	CG11027	4	1589.9	0.2637	0.0519479	5.07624	3.84976e-07	2.78427e-06
FBgn0036007	pathetic	CG3424	3L	6161.96	0.383566	0.0755778	5.07512	3.87261e-07	2.79934e-06
FBgn0038492	Mucin related 89F	CG4090	3R	52.014	0.739931	0.145959	5.06943	3.99e-07	2.88269e-06
FBgn0052817	CG32817	CG32817	X	194.78	0.244998	0.0483783	5.06422	4.10067e-07	2.958e-06
FBgn0033935	SAPK-interacting protein 1	CG10105	2R	370.707	0.7677	0.151615	5.06348	4.11682e-07	2.9681e-06
FBgn0011746	anachronism	CG8084	2R	626.459	0.270423	0.0534083	5.06331	4.12043e-07	2.96916e-06
FBgn0024811	Crk	CG1587	4	1186.9	0.444396	0.0877871	5.06221	4.14434e-07	2.98271e-06
FBgn0069938	CG41106	CG41106	X	460.436	0.277761	0.0548721	5.06198	4.14928e-07	2.98372e-06
FBgn0030799	CG4872	CG4872	X	246.66	0.262406	0.051843	5.06154	4.1588e-07	2.98901e-06
FBgn0047114	CG31142	CG31142	3R	169.417	0.410473	0.0811257	5.05971	4.19885e-07	3.01623e-06
FBgn0051875	CG31875	CG31875	2L	122.403	0.487053	0.0962709	5.0592	4.2103e-07	3.02288e-06
FBgn0028369	kin of irre	CG3653	X	364.803	0.298187	0.0589635	5.05715	4.25571e-07	3.05074e-06
FBgn0039955	CG41099	CG41099	3RHet	1553.57	0.313314	0.0619693	5.05596	4.28237e-07	3.06667e-06
FBgn0043532	Odorant-binding protein 56i	CG30448	2R	199.503	0.404039	0.0799578	5.05316	4.34562e-07	3.10874e-06
FBgn0053198	presenilin enhancer	CG33198	2R	199.827	0.391329	0.0775225	5.04794	4.46602e-07	3.18662e-06
FBgn0037398	CG15580	CG15580	3R	1126.46	0.359015	0.0711393	5.04666	4.49611e-07	3.20644e-06
FBgn0037906	Peptidoglycan recognition protein LB	CG14704	3R	672.382	0.360872	0.0715588	5.04301	4.58256e-07	3.26136e-06
FBgn0085229	CG34200	CG34200	2R	743.931	0.223735	0.0443774	5.04165	4.61547e-07	3.28309e-06
FBgn0029795	CG15773	CG15773	X	48.5327	0.652519	0.129449	5.04075	4.63717e-07	3.29682e-06
FBgn0032197	CG5694	CG5694	2L	386.685	0.332812	0.0660396	5.03958	4.66544e-07	3.31522e-06
FBgn0033408	CG8800	CG8800	2R	17.3974	1.45013	0.287782	5.03898	4.6801e-07	3.32393e-06
FBgn0029606	CG14052	CG14052	X	6.37769	1.03847	0.206109	5.03842	4.69387e-07	3.332e-06
FBgn0040658	CG13516	CG13516	2R	433.048	0.302195	0.0600055	5.03613	4.7505e-07	3.37047e-06
FBgn0053289	pickpocket 5	CG33289	3L	27.086	1.09594	0.217712	5.0339	4.80604e-07	3.40812e-06
FBgn0027101	Dual-specificity tyrosine phosphorylation-regulated kinase 3	CG40478	4	1357.13	0.315309	0.0626485	5.03299	4.82895e-07	3.42261e-06
FBgn0037251	CG9804	CG9804	3R	192.907	0.382819	0.0760898	5.03115	4.87544e-07	3.45025e-06
FBgn0250845	CG1288	CG1288	3R	8511.21	0.235985	0.0469351	5.02789	4.95897e-07	3.50677e-06
FBgn0004197	Serrate	CG6127	3R	179.442	0.593204	0.11801	5.02673	4.98902e-07	3.52162e-06
FBgn0034464	CG11018	CG11018	2R	1705.14	0.278738	0.0554506	5.02677	4.98801e-07	3.52162e-06
FBgn0250823	gilgamesh	CG6963	3R	9552.02	0.175909	0.0350102	5.0245	5.04744e-07	3.55764e-06
FBgn0262820	CG43191	CG43191	2R	65.1977	0.498527	0.0993012	5.02036	5.15758e-07	3.62579e-06
FBgn0033354	Fanconi anemia complementation group I homologue	CG13745	2R	226.577	0.57243	0.114046	5.01927	5.18686e-07	3.64451e-06
FBgn0036285	twin of eyg	CG10704	3L	833.514	0.318462	0.0635083	5.0145	5.31719e-07	3.72661e-06
FBgn0032074	Tetraspanin 29Fa	CG9494	2L	1457.36	0.257246	0.0513251	5.01209	5.38431e-07	3.77175e-06
FBgn0034968	Ribosomal protein L12	CG3195	2R	11661.1	0.243941	0.0486743	5.01171	5.39484e-07	3.77721e-06
FBgn0036143	CG14142	CG14142	3L	157.239	0.304268	0.0607268	5.01045	5.43034e-07	3.79822e-06
FBgn0263971	CG43725	CG43725	2L	0.978639	3.85179	0.768993	5.00888	5.47474e-07	3.82733e-06
FBgn0039704	neyo	CG7802	3R	92.0665	1.25728	0.251022	5.00865	5.48131e-07	3.82999e-06
FBgn0032626	CG12620	CG12620	2L	1362.71	0.341175	0.0681893	5.00335	5.63434e-07	3.92699e-06
FBgn0052856	CG32856	CG32856	3R	103.419	0.326145	0.0652252	5.00029	5.72443e-07	3.9794e-06
FBgn0259697	neverland	CG40050	3L	24.2459	0.732728	0.146539	5.00021	5.7268e-07	3.9794e-06
FBgn0262788	CG43169	CG43169	3L	655.007	0.349758	0.0699729	4.99848	5.77852e-07	4.0113e-06
FBgn0032124	CG17855	CG17855	2L	154.628	0.376063	0.0752626	4.99667	5.83282e-07	4.04493e-06
FBgn0014026	Ribosomal protein L7A	CG3314	X	21564.6	0.142289	0.0284826	4.99564	5.86398e-07	4.05839e-06
FBgn0036520	CG13449	CG13449	3L	799.228	0.298231	0.059698	4.99565	5.86368e-07	4.05839e-06
FBgn0032400	CG6770	CG6770	2L	22270.5	0.344335	0.0689883	4.99121	6.00035e-07	4.14654e-06
FBgn0038924	CG6028	CG6028	3R	1789.24	0.201023	0.0402949	4.98879	6.07596e-07	4.19459e-06
FBgn0260776	CG42570	CG42570	3L	1312.92	0.400988	0.0804559	4.98395	6.22978e-07	4.29435e-06
FBgn0050222	CG30222	CG30222	2R	1024.53	0.461055	0.0925107	4.98381	6.23456e-07	4.29551e-06
FBgn0036105	Biogenesis of lysosome-related organelles complex 1%2C subunit 4	CG14149	3L	123.346	0.325933	0.0654316	4.98127	6.31668e-07	4.34992e-06
FBgn0051601	CG31601	CG31601	2L	1412.24	0.492113	0.0988252	4.97963	6.37057e-07	4.38266e-06
FBgn0039342	CG5107	CG5107	3R	7600.5	0.559045	0.112278	4.97913	6.38692e-07	4.38954e-06
FBgn0030509	CG11162	CG11162	X	101.485	0.672746	0.135152	4.97769	6.43475e-07	4.41582e-06
FBgn0031022	CG12204	CG12204	X	64.016	0.397741	0.079915	4.97705	6.4559e-07	4.42814e-06
FBgn0035036	CG4707	CG4707	2R	892.219	0.220094	0.0442289	4.97625	6.48282e-07	4.44219e-06
FBgn0031094	CG9578	CG9578	X	380.005	0.166965	0.0335834	4.97164	6.63882e-07	4.5439e-06
FBgn0031800	CG9497	CG9497	2L	950.394	0.282521	0.0568272	4.97158	6.64111e-07	4.5439e-06
FBgn0051352	Unc-115a	CG31352	3R	3858.73	0.504818	0.101578	4.96977	6.70332e-07	4.58203e-06
FBgn0035069	CG3611	CG3611	2R	556.8	0.459795	0.0925464	4.96826	6.75561e-07	4.61311e-06
FBgn0050050	CG30050	CG30050	2R	9.1395	1.23664	0.249149	4.96345	6.92508e-07	4.71718e-06
FBgn0001314	male fertility factor kl3	CG17629	YHet	241.774	0.50489	0.101794	4.95993	7.05169e-07	4.79397e-06
FBgn0039890	CG2316	CG2316	4	2492.3	0.455543	0.091847	4.95981	7.05633e-07	4.79477e-06
FBgn0033209	CG12107	CG12107	2R	734.481	0.232314	0.0468479	4.9589	7.08941e-07	4.81487e-06
FBgn0053554	Nipped-A	CG33554	2R	998.817	0.410163	0.082752	4.95653	7.17633e-07	4.86913e-06
FBgn0260007	CG42493	CG42493	2R	192.121	0.467026	0.0942846	4.95336	7.29414e-07	4.94421e-06
FBgn0085244	CG34215	CG34215	2R	295.706	0.422598	0.0854577	4.94512	7.60979e-07	5.14554e-06
FBgn0002284	Proteasome beta6 subunit	CG4097	3L	3509.17	0.210201	0.0425135	4.94433	7.64059e-07	5.16132e-06
FBgn0033304	Cyp6a13	CG2397	2R	795.434	0.280322	0.056709	4.94317	7.68606e-07	5.1895e-06
FBgn0034490	CG9864	CG9864	2R	908.71	0.319172	0.0645769	4.9425	7.71255e-07	5.20484e-06
FBgn0004362	High mobility group protein D	CG17950	2R	1032.2	0.24043	0.0486597	4.94105	7.77016e-07	5.23605e-06
FBgn0058439	CG40439	CG40439	2L	351.09	0.486554	0.0984815	4.94056	7.78966e-07	5.24407e-06
FBgn0083943	CG34107	CG34107	3R	1778.93	0.280372	0.0567481	4.94064	7.78654e-07	5.24407e-06
FBgn0038735	CG4662	CG4662	3R	1370.11	0.318875	0.0645606	4.93916	7.84604e-07	5.27432e-06
FBgn0266282	java no jive	CG5524	3R	1705.2	0.241677	0.0489597	4.93624	7.9642e-07	5.35115e-06
FBgn0260428	CG42523	CG42523	2L	1968.8	0.293999	0.0595751	4.93493	8.01797e-07	5.37943e-06
FBgn0033773	mos	CG8767	2R	9.04031	0.753608	0.152755	4.93344	8.0794e-07	5.41802e-06
FBgn0004228	midgut expression 1	CG7936	3L	703.385	0.374053	0.0758253	4.93309	8.09403e-07	5.4252e-06
FBgn0037818	CG6465	CG6465	3R	620.092	0.280638	0.0568967	4.93241	8.12193e-07	5.43862e-06
FBgn0263270	CG43396	CG43396	2R	88.3923	0.358812	0.0727448	4.93247	8.11962e-07	5.43862e-06
FBgn0039994	conundrum	CG17082	2R	974.634	0.304942	0.0618303	4.93192	8.14267e-07	5.44987e-06
FBgn0085207	CG34178	CG34178	2L	455.969	0.420192	0.0852462	4.92916	8.2583e-07	5.51391e-06
FBgn0260463	Unc-115b	CG31332	3R	1159.76	0.664427	0.134843	4.92742	8.3324e-07	5.55801e-06
FBgn0034312	CG10916	CG10916	2R	450.026	0.291048	0.059069	4.92726	8.33911e-07	5.55981e-06
FBgn0260464	CG9288	CG9288	3R	7.96903	1.11647	0.226608	4.92686	8.35601e-07	5.56839e-06
FBgn0004687	Myosin light chain cytoplasmic	CG3201	X	2714.01	0.157512	0.0319723	4.92652	8.37071e-07	5.5755e-06
FBgn0265455	CG44355	CG44355	3L	30.4793	1.78897	0.363164	4.92607	8.38981e-07	5.58553e-06
FBgn0263977	Tim17b	CG40451	3RHet	1791.78	0.262123	0.0532508	4.92243	8.54769e-07	5.67424e-06
FBgn0051323	CG31323	CG31323	3R	259.437	0.292753	0.0594939	4.92072	8.62272e-07	5.71581e-06
FBgn0037755	CG12945	CG12945	3R	561.85	0.240171	0.0488406	4.91745	8.76783e-07	5.80921e-06
FBgn0037540	PSEA-binding protein 95kD	CG2702	3R	119.16	0.317139	0.0644997	4.9169	8.79253e-07	5.82279e-06
FBgn0033574	Serpin 47C	CG7722	2R	1564.05	0.303724	0.0617951	4.91502	8.87757e-07	5.87347e-06
FBgn0015039	Cytochrome P450-9b2	CG4486	2R	3233.44	0.47976	0.0978881	4.9011	9.53001e-07	6.28741e-06
FBgn0034717	CG5819	CG5819	2R	1356.86	0.291918	0.0595618	4.90109	9.53052e-07	6.28741e-06
FBgn0023090	defective transmitter release	CG31623	2L	1231.71	0.46432	0.0947682	4.89954	9.60617e-07	6.33128e-06
FBgn0035815	Sensory neuron membrane protein 2	CG7422	3L	864.332	0.448599	0.0916071	4.89699	9.73169e-07	6.40484e-06
FBgn0036735	Enhancer of decapping 3	CG6311	3L	620.681	0.208691	0.042652	4.89288	9.93685e-07	6.52743e-06
FBgn0034487	EFHC1 homologue 2	CG11048	2R	413.905	0.505814	0.103415	4.89113	1.0026e-06	6.58286e-06
FBgn0263199	Galactokinase	CG5288	3L	4213.77	0.372885	0.0762757	4.88865	1.01532e-06	6.65689e-06
FBgn0038017	CG4115	CG4115	3R	141.808	0.389194	0.079628	4.88765	1.02048e-06	6.68438e-06
FBgn0262821	CG43192	CG43192	2R	59.0517	0.559634	0.114505	4.88743	1.02161e-06	6.6886e-06
FBgn0085426	Rad%2C Gem/Kir family member 3	CG34397	2R	1405.03	0.285377	0.0584016	4.88646	1.02664e-06	6.71838e-06
FBgn0004432	Cyclophilin 1	CG9916	X	11423.6	0.154688	0.0316588	4.88608	1.02861e-06	6.72809e-06
FBgn0035770	pastrel	CG8588	3L	7073	0.60933	0.124719	4.88562	1.03103e-06	6.73755e-06
FBgn0264922	smt3	CG4494	2L	2454.49	0.170868	0.0349791	4.88487	1.03496e-06	6.76002e-06
FBgn0034859	CG3520	CG3520	2R	204.264	0.23785	0.0487398	4.88	1.06088e-06	6.9195e-06
FBgn0264817	pre-lola-G	CG44025	2R	171.221	0.274265	0.0562088	4.8794	1.06412e-06	6.93733e-06
FBgn0034671	CG13494	CG13494	2R	439.216	0.312075	0.0639646	4.87887	1.06694e-06	6.9525e-06
FBgn0038609	Nucleoporin 43kD	CG7671	3R	194.641	0.609604	0.124966	4.87817	1.07073e-06	6.97385e-06
FBgn0032115	CG4438	CG4438	2L	694.224	0.424521	0.087058	4.8763	1.08092e-06	7.0336e-06
FBgn0052181	CG32181	CG32181	3L	2945.97	0.282002	0.0578483	4.87486	1.08886e-06	7.07863e-06
FBgn0051803	CG31803	CG31803	2L	842.802	0.269982	0.0553931	4.87392	1.09404e-06	7.10229e-06
FBgn0033777	CG17574	CG17574	2R	1858.21	0.275183	0.0564628	4.87369	1.09532e-06	7.10721e-06
FBgn0039836	CG1750	CG1750	3R	54.1688	0.33016	0.0677457	4.87352	1.09626e-06	7.11002e-06
FBgn0262036	CG42847	CG42847	2L	1071.47	0.593118	0.12174	4.87199	1.10482e-06	7.15883e-06
FBgn0030929	CG15043	CG15043	X	1631.11	0.592987	0.121718	4.8718	1.10589e-06	7.16236e-06
FBgn0017482	Type III alcohol dehydrogenase	CG3425	2R	322.837	0.474861	0.0975259	4.86907	1.12124e-06	7.25836e-06
FBgn0035823	eIF4E-5	CG8277	3L	2977.26	0.22746	0.0467542	4.86501	1.14449e-06	7.40541e-06
FBgn0260644	CG42536	CG42536	3L	344.449	0.599131	0.123161	4.86462	1.14679e-06	7.41687e-06
FBgn0053238	Ste:CG33238	CG33238	X	27.0259	1.52761	0.314035	4.86445	1.14775e-06	7.41961e-06
FBgn0085453	CG34424	CG34424	2R	678.853	0.331074	0.0681015	4.86148	1.16509e-06	7.52112e-06
FBgn0050430	CG30430	CG30430	2R	4450.71	0.284944	0.0586266	4.86033	1.17192e-06	7.56164e-06
FBgn0004611	Phospholipase C at 21C	CG4574	2L	2506.75	0.154643	0.0318496	4.85541	1.20139e-06	7.74457e-06
FBgn0036059	nudE	CG8104	3L	2605.6	0.161839	0.033338	4.85449	1.20694e-06	7.7695e-06
FBgn0038202	CG12402	CG12402	3R	284.68	0.228908	0.0471864	4.85115	1.22749e-06	7.89441e-06
FBgn0037824	CG14684	CG14684	3R	180.139	0.223215	0.0460218	4.85021	1.23333e-06	7.9283e-06
FBgn0040396	CG3939	CG3939	X	667.686	0.177808	0.0366696	4.8489	1.24146e-06	7.97685e-06
FBgn0004372	always early	CG2075	3L	186.038	0.342093	0.0705833	4.84666	1.2556e-06	8.06393e-06
FBgn0259216	Rho GTPase activating protein at 102A	CG42316	4	572.136	0.383736	0.0791871	4.84594	1.26013e-06	8.08929e-06
FBgn0031432	Cyp309a1	CG9964	2L	476.463	0.901563	0.186094	4.84467	1.26822e-06	8.13748e-06
FBgn0263773	fledgling of Klp38B	CG43690	2L	4293.61	0.303494	0.0626964	4.8407	1.29381e-06	8.28241e-06
FBgn0015359	CG2034	CG2034	3L	1255.5	0.192282	0.0397276	4.84002	1.29827e-06	8.3071e-06
FBgn0043005	portabella	CG10251	3R	107.545	0.322045	0.066547	4.83937	1.30254e-06	8.32286e-06
FBgn0064225	Ribosomal protein L5	CG17489	2L	27055.1	0.148613	0.0307133	4.8387	1.30689e-06	8.34298e-06
FBgn0011217	effete	CG7425	3R	12295.6	0.133036	0.0275004	4.83762	1.31406e-06	8.381e-06
FBgn0262733	Src oncogene at 64B	CG7524	3L	548.287	0.225808	0.0466994	4.83535	1.32911e-06	8.46918e-06
FBgn0027657	globin 1	CG9734	3R	3831.91	0.774259	0.160174	4.83387	1.33904e-06	8.5261e-06
FBgn0032350	CG6287	CG6287	2L	3514.76	0.413536	0.0855503	4.83383	1.33928e-06	8.5261e-06
FBgn0042696	Nuclear factor I	CG2380	4	1836.96	0.369703	0.0764962	4.83296	1.34517e-06	8.55573e-06
FBgn0051788	CG31788	CG31788	2L	2858.5	0.282552	0.0584702	4.83242	1.34887e-06	8.57135e-06
FBgn0026760	Tehao	CG7121	2L	131.969	0.364038	0.0753469	4.83149	1.35513e-06	8.60722e-06
FBgn0027584	CG4757	CG4757	3R	811.531	1.37255	0.284102	4.83119	1.35721e-06	8.61645e-06
FBgn0029657	CG12535	CG12535	X	411.679	0.251119	0.0519798	4.83109	1.35787e-06	8.61671e-06
FBgn0039551	Odorant receptor 98a	CG5540	3R	10.8202	2.33808	0.484035	4.83039	1.36269e-06	8.63933e-06
FBgn0085431	CG34402	CG34402	3R	112.409	0.406925	0.0842973	4.82726	1.38426e-06	8.75599e-06
FBgn0040679	CG11373	CG11373	3R	852.674	0.280958	0.0583287	4.81681	1.45871e-06	9.20588e-06
FBgn0261675	Niemann-Pick type C-1b	CG12092	X	254.35	0.725722	0.150842	4.81114	1.50073e-06	9.44089e-06
FBgn0010431	matrimony	CG18543	3L	36.1867	0.729718	0.151746	4.80881	1.51832e-06	9.54718e-06
FBgn0035495	CG14989	CG14989	3L	3079.73	0.260001	0.0540899	4.80682	1.53349e-06	9.63817e-06
FBgn0039443	TweedleS	CG14242	3R	1.41797	2.91365	0.606363	4.80513	1.54651e-06	9.70675e-06
FBgn0034013	unc-5	CG8166	2R	589.731	0.382027	0.0795381	4.80307	1.56251e-06	9.79827e-06
FBgn0052061	CG32061	CG32061	3L	942.665	0.374704	0.0780218	4.80255	1.56659e-06	9.81057e-06
FBgn0038944	CG5388	CG5388	3R	769.776	0.259573	0.0540511	4.80236	1.56805e-06	9.81524e-06
FBgn0003444	smoothened	CG11561	2L	325.224	0.208712	0.0434771	4.80051	1.58264e-06	9.89762e-06
FBgn0053236	Ste:CG33236	CG33236	X	41.4764	1.19757	0.24948	4.80026	1.58458e-06	9.90521e-06
FBgn0004797	midway	CG31991	2L	936.059	0.44809	0.0933603	4.79957	1.59003e-06	9.9303e-06
FBgn0026238	gustavus	CG2944	2R	968.224	0.303715	0.0632792	4.7996	1.5898e-06	9.9303e-06
FBgn0042182	CG18749	CG18749	3R	1068.24	0.247663	0.0516187	4.79794	1.60309e-06	1.00028e-05
FBgn0262000	CG42818	CG42818	2L	169.022	0.489761	0.102077	4.79796	1.60292e-06	1.00028e-05
FBgn0028857	CG12448	CG12448	2L	1566.32	0.32856	0.0684901	4.79719	1.6091e-06	1.00313e-05
FBgn0032082	CG18088	CG18088	2L	38.3069	0.44514	0.0928048	4.79652	1.61447e-06	1.00602e-05
FBgn0262512	Vacuolar H[+] ATPase 14kD subunit 1	CG8210	2R	1933.13	0.143566	0.0299614	4.79169	1.65381e-06	1.02776e-05
FBgn0040843	CG15213	CG15213	3L	76.5141	0.650682	0.13581	4.7911	1.65868e-06	1.02986e-05
FBgn0014857	Histone H3.3A	CG5825	2L	2699.82	0.20205	0.0421736	4.7909	1.66032e-06	1.03041e-05
FBgn0034219	methuselah-like 4	CG6536	2R	288.655	0.48274	0.100775	4.79028	1.66545e-06	1.03307e-05
FBgn0037601	Cyp313b1	CG9716	3R	115.633	0.467272	0.0975475	4.79021	1.6661e-06	1.03307e-05
FBgn0030673	CG15601	CG15601	X	139.531	0.268144	0.0560023	4.78809	1.68373e-06	1.04354e-05
FBgn0027111	miple	CG1221	3L	1470.76	0.256434	0.0535693	4.78696	1.69324e-06	1.04802e-05
FBgn0000286	Chorion factor 2	CG11924	2L	3413.07	1.0914	0.228166	4.78335	1.72401e-06	1.06468e-05
FBgn0058045	CG40045	CG40045	3L	1228.63	0.318744	0.0667503	4.77517	1.79556e-06	1.10738e-05
FBgn0053481	dpr7	CG33481	4	452.335	0.374258	0.0783802	4.77491	1.7979e-06	1.1082e-05
FBgn0034628	acyl-Coenzyme A oxidase at 57D proximal	CG9707	2R	1597.38	0.494497	0.103603	4.77299	1.81507e-06	1.11778e-05
FBgn0085341	CG34312	CG34312	2R	433.168	0.409516	0.0858599	4.76958	1.84606e-06	1.13549e-05
FBgn0033806	FLASH ortholog	CG4616	2R	401.801	0.259569	0.0544648	4.76582	1.88087e-06	1.15587e-05
FBgn0029823	CG3011	CG3011	X	2736.2	0.50908	0.106827	4.76548	1.88406e-06	1.15732e-05
FBgn0031335	CG5565	CG5565	2L	1699.03	0.24304	0.0510053	4.76499	1.88866e-06	1.15911e-05
FBgn0036497	Ran-like	CG7815	3L	1775.66	0.279396	0.0586636	4.76268	1.91034e-06	1.17086e-05
FBgn0052141	CG32141	CG32141	3L	1767.84	0.448001	0.094075	4.76216	1.91529e-06	1.17337e-05
FBgn0051230	CG31230	CG31230	3R	302.183	0.456205	0.0958115	4.76148	1.92176e-06	1.17681e-05
FBgn0058263	Major Facilitator Superfamily Transporter 17	CG40263	2RHet	1190.7	0.44828	0.0941774	4.75995	1.93636e-06	1.18523e-05
FBgn0033624	CG12384	CG12384	2R	1730.54	0.280885	0.0590148	4.75956	1.94017e-06	1.18704e-05
FBgn0046323	Occludin-Related Y	CG40446	YHet	53.4124	0.591159	0.12427	4.75707	1.96424e-06	1.20017e-05
FBgn0039291	CG13663	CG13663	3R	339.809	0.523339	0.110023	4.75664	1.96842e-06	1.20219e-05
FBgn0051174	CG31174	CG31174	3R	742.889	0.637813	0.134224	4.75186	2.01553e-06	1.2277e-05
FBgn0036972	CG6434	CG6434	3L	68.4465	0.379612	0.0799474	4.74827	2.0516e-06	1.24858e-05
FBgn0030206	CG2889	CG2889	X	382.979	0.206846	0.0435703	4.74742	2.0603e-06	1.25332e-05
FBgn0260000	CG17570	CG17570	2L	35.5819	1.30293	0.274532	4.74602	2.07454e-06	1.26143e-05
FBgn0002905	mutagen-sensitive 308	CG6019	3R	589.384	1.15956	0.244471	4.74312	2.10448e-06	1.27738e-05
FBgn0052109	CG32109	CG32109	3L	212.957	0.348226	0.0734555	4.74063	2.13052e-06	1.29262e-05
FBgn0037486	CG14605	CG14605	3R	1640.22	0.351627	0.0742172	4.73781	2.16037e-06	1.30958e-05
FBgn0050417	CG30417	CG30417	2R	225.406	0.802518	0.169432	4.73653	2.17404e-06	1.31729e-05
FBgn0053117	Victoria	CG33117	2L	3.22931	2.68291	0.566918	4.73244	2.21837e-06	1.34298e-05
FBgn0085334	CG34305	CG34305	3R	13.7591	0.771764	0.163107	4.73165	2.22701e-06	1.34703e-05
FBgn0034382	CG18609	CG18609	2R	2124.11	0.56298	0.119001	4.73089	2.23534e-06	1.35147e-05
FBgn0032078	Core 1 Galactosyltransferase A	CG9520	2L	701.81	0.146347	0.0309387	4.73024	2.24253e-06	1.35463e-05
FBgn0261536	CG42660	CG42660	3L	29.6232	0.756011	0.159825	4.73026	2.24236e-06	1.35463e-05
FBgn0039366	CG17198	CG17198	3R	1050.87	0.291718	0.0616743	4.72998	2.24539e-06	1.35577e-05
FBgn0046880	Odorant-binding protein 56b	CG30129	2R	3.44941	3.01066	0.636602	4.72927	2.2533e-06	1.35995e-05
FBgn0028844	CG15283	CG15283	2L	503.299	0.274737	0.058096	4.72902	2.25609e-06	1.36104e-05
FBgn0045495	Gustatory receptor 28b	CG13788	2L	39.9894	1.277	0.270099	4.72788	2.26875e-06	1.36689e-05
FBgn0036918	CG7770	CG7770	3L	1169.3	0.229782	0.048621	4.72599	2.28996e-06	1.37906e-05
FBgn0053773	CG33773	CG33773	3R	67.3167	2.16063	0.457381	4.72392	2.31341e-06	1.39258e-05
FBgn0034565	CG15650	CG15650	2R	22.3284	1.27065	0.269537	4.71418	2.42689e-06	1.45772e-05
FBgn0034205	CG10950	CG10950	2R	1013.43	0.299698	0.0635869	4.7132	2.43859e-06	1.46379e-05
FBgn0036194	CG11652	CG11652	3L	862.234	0.751478	0.159446	4.71307	2.44018e-06	1.46379e-05
FBgn0038380	CG14877	CG14877	3R	35.2638	0.848559	0.180043	4.7131	2.43979e-06	1.46379e-05
FBgn0026371	Sak kinase	CG7186	3L	721.589	0.293718	0.0623521	4.71063	2.46953e-06	1.48076e-05
FBgn0051360	CG31360	CG31360	3R	345.362	0.243498	0.0517098	4.70893	2.49018e-06	1.49249e-05
FBgn0063923	Kaz1-ORFB	CG1220	3L	578.803	0.334929	0.0711398	4.70804	2.50107e-06	1.49772e-05
FBgn0085380	CG34351	CG34351	2L	286.108	0.177637	0.0377419	4.70662	2.51854e-06	1.50622e-05
FBgn0037913	fatty acid bindin protein	CG6783	3R	5651.53	0.21976	0.0467082	4.70495	2.53934e-06	1.51734e-05
FBgn0037232	CG9791	CG9791	3R	381.233	0.147157	0.0312858	4.70364	2.55563e-06	1.52642e-05
FBgn0036942	CG7328	CG7328	3L	128.949	0.228197	0.0485402	4.7012	2.58631e-06	1.54408e-05
FBgn0026718	fu12	CG17608	2L	1538.55	0.193392	0.0411564	4.69895	2.61505e-06	1.55854e-05
FBgn0039084	CG10175	CG10175	3R	778.268	0.388838	0.0827952	4.69639	2.64805e-06	1.57617e-05
FBgn0037933	Heme oxygenase	CG14716	3R	1245.97	0.188782	0.0402107	4.69482	2.66842e-06	1.58693e-05
FBgn0262116	CG40127	CG40127	2R	1872.56	0.443852	0.0945473	4.6945	2.67262e-06	1.58874e-05
FBgn0035461	nutcracker	CG10855	3L	2801.22	0.175049	0.0373205	4.69043	2.72633e-06	1.6172e-05
FBgn0264990	CG44141	CG44141	2L	1.3822	2.2441	0.478522	4.68965	2.73678e-06	1.62269e-05
FBgn0020880	CG7179	CG7179	2L	38.9743	1.20908	0.257989	4.68656	2.77834e-06	1.64663e-05
FBgn0022382	cAMP-dependent protein kinase R2	CG15862	2R	3573.1	0.162762	0.0347379	4.68543	2.79375e-06	1.65505e-05
FBgn0039585	CG1894	CG1894	3R	60.0801	1.22275	0.261089	4.68326	2.82352e-06	1.67126e-05
FBgn0034091	mrj	CG8448	2R	5072.17	0.236369	0.0505061	4.68001	2.86862e-06	1.69505e-05
FBgn0034737	CG11362	CG11362	2R	375.001	0.66948	0.143241	4.6738	2.95674e-06	1.74488e-05
FBgn0085232	CG34203	CG34203	2R	171.47	0.397495	0.085058	4.67322	2.96513e-06	1.74908e-05
FBgn0036759	CG5577	CG5577	3L	937.637	0.243776	0.0521669	4.67299	2.96841e-06	1.75027e-05
FBgn0037845	CG14694	CG14694	3R	495.851	0.322133	0.0689734	4.6704	3.00613e-06	1.771e-05
FBgn0259148	CG42263	CG42263	3L	461.286	0.49723	0.106524	4.66777	3.04481e-06	1.79226e-05
FBgn0037218	auxillin	CG1107	3R	1749.2	0.196571	0.0421192	4.66702	3.05606e-06	1.79735e-05
FBgn0035109	CG13876	CG13876	3L	235.333	0.376039	0.080582	4.66653	3.06322e-06	1.8008e-05
FBgn0004620	Glutamate receptor IIA	CG6992	2L	270.797	0.285795	0.0612747	4.66416	3.09873e-06	1.8209e-05
FBgn0085202	CG34173	CG34173	2L	177.655	0.446737	0.0958774	4.65946	3.17035e-06	1.86018e-05
FBgn0086711	moladietz	CG4482	2L	299.235	0.231633	0.0497192	4.65882	3.18024e-06	1.86404e-05
FBgn0015011	Adenosylhomocysteinase 89E	CG8956	3R	668.507	0.32517	0.0697987	4.65869	3.18231e-06	1.86447e-05
FBgn0061209	His2B:CG17949	CG17949	2L	0.450885	4.48906	0.964422	4.65466	3.24512e-06	1.90046e-05
FBgn0261581	CG42691	CG42691	2R	306.596	0.413675	0.0888806	4.65428	3.25117e-06	1.90319e-05
FBgn0037519	CG3014	CG3014	3R	223.133	0.282134	0.0607488	4.64428	3.41268e-06	1.99135e-05
FBgn0085692	CG41561	CG41561	U	453.921	0.475366	0.102356	4.64424	3.41328e-06	1.99135e-05
FBgn0036678	CG11905	CG11905	3L	31.0192	1.35773	0.29249	4.64199	3.45074e-06	2.0115e-05
FBgn0037709	CG8199	CG8199	3R	526.374	0.153249	0.0330162	4.64163	3.45674e-06	2.0133e-05
FBgn0033527	CG11777	CG11777	2R	238.397	0.335625	0.0723366	4.63978	3.48788e-06	2.02887e-05
FBgn0050384	CG30384	CG30384	2R	1129.59	0.200621	0.0432744	4.63603	3.55168e-06	2.06338e-05
FBgn0003507	serpent	CG3992	3R	1439.57	0.290488	0.062667	4.63543	3.56201e-06	2.06851e-05
FBgn0031883	CG11266	CG11266	2L	3304.57	0.208973	0.0450861	4.63497	3.56986e-06	2.0722e-05
FBgn0037415	Osiris 8	CG15591	3R	22.6041	0.558511	0.120525	4.63399	3.58677e-06	2.08114e-05
FBgn0014455	Adenosylhomocysteinase at 13	CG11654	X	1907.57	0.330686	0.071376	4.63302	3.60374e-06	2.09011e-05
FBgn0040211	homogentisate 1%2C2-dioxygenase	CG4779	2L	665.842	0.525878	0.113537	4.63177	3.62547e-06	2.10183e-05
FBgn0046692	Ste20-like kinase	CG40293	2R	523.326	0.477381	0.103075	4.63138	3.63228e-06	2.10489e-05
FBgn0024191	septin interacting protein 1	CG7238	2L	310.003	0.337183	0.0728138	4.63077	3.64316e-06	2.11032e-05
FBgn0036089	CG14151	CG14151	3L	249.167	0.398164	0.0859851	4.63062	3.6457e-06	2.1109e-05
FBgn0000575	extra macrochaetae	CG1007	3L	1725.16	0.202529	0.0437581	4.62838	3.6854e-06	2.13032e-05
FBgn0050411	CG30411	CG30411	2R	294.781	0.249772	0.0539881	4.62643	3.72025e-06	2.14777e-05
FBgn0030966	CG7280	CG7280	X	270.275	0.285828	0.0617966	4.6253	3.74055e-06	2.15859e-05
FBgn0052238	CG32238	CG32238	3L	1744.6	0.298849	0.0646516	4.62245	3.7923e-06	2.18753e-05
FBgn0033993	CG8089	CG8089	2R	26.9542	0.570859	0.123541	4.62082	3.82224e-06	2.20205e-05
FBgn0051525	CG31525	CG31525	3R	666.983	0.483342	0.104628	4.6196	3.8448e-06	2.2132e-05
FBgn0262610	CG43136	CG43136	X	173.61	0.390282	0.0844829	4.61966	3.84369e-06	2.2132e-05
FBgn0052450	CG32450	CG32450	3L	2051.75	0.232046	0.0502495	4.61788	3.87679e-06	2.22912e-05
FBgn0064912	CG31178	CG31178	3R	3566.36	0.259411	0.0561756	4.61785	3.8773e-06	2.22912e-05
FBgn0023179	amontillado	CG6438	3R	1337.5	0.148532	0.0321698	4.61713	3.89077e-06	2.23594e-05
FBgn0026261	bonsai	CG4207	2R	435.19	0.180223	0.0390407	4.61629	3.90661e-06	2.24225e-05
FBgn0010078	Ribosomal protein L23	CG3661	2R	12385.5	0.161475	0.034981	4.61609	3.91039e-06	2.24348e-05
FBgn0039395	CG14546	CG14546	3R	1219.71	0.197728	0.0428488	4.61454	3.93967e-06	2.25935e-05
FBgn0032704	Jwa ortholog	CG10373	2L	1820.48	0.179148	0.0388535	4.61087	4.00993e-06	2.29678e-05
FBgn0040871	CG12479	CG12479	X	229.695	0.336497	0.0729878	4.61032	4.02054e-06	2.3019e-05
FBgn0038821	CG17267	CG17267	3R	53.4498	0.560187	0.121597	4.60693	4.0866e-06	2.33779e-05
FBgn0010316	dacapo	CG1772	2R	320.217	0.257088	0.0558452	4.60359	4.15272e-06	2.37462e-05
FBgn0069923	CG41128	CG41128	3RHet	779.406	0.36739	0.0798129	4.60314	4.16163e-06	2.37874e-05
FBgn0016715	Rhythmically expressed gene 2	CG3200	3L	715.925	0.340005	0.0739182	4.59974	4.2301e-06	2.41388e-05
FBgn0085424	nubbin	CG34395	2L	407.952	0.28841	0.062699	4.59991	4.22679e-06	2.41388e-05
FBgn0000611	extradenticle	CG8933	X	2083.66	0.158551	0.0344895	4.59708	4.28451e-06	2.44291e-05
FBgn0085212	CG34183	CG34183	2L	107.53	0.302212	0.0658101	4.59219	4.38613e-06	2.49776e-05
FBgn0033371	Concentrative Nucleoside Transporter 1	CG11778	2R	2361.71	0.193156	0.0420866	4.58948	4.44344e-06	2.52832e-05
FBgn0035603	CG10635	CG10635	3L	571.136	0.173131	0.0377284	4.58887	4.45655e-06	2.53473e-05
FBgn0259223	CG42323	CG42323	X	11.5465	0.597963	0.130328	4.58815	4.47186e-06	2.54239e-05
FBgn0028899	CG31817	CG31817	2L	1997.53	0.417727	0.0911498	4.58286	4.58666e-06	2.60337e-05
FBgn0031444	CG9879	CG9879	2L	357.858	0.348854	0.0761473	4.5813	4.62086e-06	2.62171e-05
FBgn0020238	14-3-3epsilon	CG31196	3R	11395.7	0.0772017	0.0168582	4.57949	4.6612e-06	2.64351e-05
FBgn0260643	CG42535	CG42535	3L	197.763	0.557679	0.121789	4.57905	4.67098e-06	2.64797e-05
FBgn0085201	CG34172	CG34172	2L	2998.89	0.269987	0.0589706	4.57833	4.68706e-06	2.65491e-05
FBgn0267326	Neurotransmitter transporter-like	CG7075	2L	1914.2	0.219278	0.0479661	4.57151	4.84212e-06	2.7405e-05
FBgn0027565	CG5498	CG5498	3L	641.651	0.134228	0.0293701	4.57022	4.87207e-06	2.75519e-05
FBgn0032482	Phosphoethanolamine cytidylyltransferase	CG5547	2L	9451.84	0.134667	0.0294793	4.5682	4.9193e-06	2.78076e-05
FBgn0038858	CG5793	CG5793	3R	1853.96	0.211853	0.0463766	4.5681	4.92169e-06	2.78098e-05
FBgn0044817	Stellate 12D orphon	CG32616	X	27.535	1.46623	0.321075	4.56662	4.95658e-06	2.7984e-05
FBgn0264477	CG43885	CG43885	3L	718.947	0.375523	0.0822413	4.56611	4.96861e-06	2.80234e-05
FBgn0033139	Tetraspanin 42Er	CG12837	2R	461.343	0.424102	0.0929205	4.56414	5.0154e-06	2.82354e-05
FBgn0037764	CG9459	CG9459	3R	812.538	0.372607	0.0816488	4.56353	5.02998e-06	2.82829e-05
FBgn0050156	CG30156	CG30156	2R	2274.94	0.228851	0.0502387	4.55527	5.23185e-06	2.92869e-05
FBgn0052655	CG32655	CG32655	X	2658.27	0.294933	0.0647533	4.55472	5.24548e-06	2.93394e-05
FBgn0058002	CG40002	CG40002	3LHet	7321.06	0.627439	0.137874	4.5508	5.34429e-06	2.98559e-05
FBgn0001142	Glutamine synthetase 1	CG2718	2L	2889.36	0.201568	0.044299	4.55018	5.36011e-06	2.99321e-05
FBgn0035113	pyrexia	CG17142	3L	448.362	0.455647	0.100194	4.54765	5.42477e-06	3.02687e-05
FBgn0026149	BCL7-like	CG17252	X	140.125	0.252879	0.0556121	4.54719	5.43665e-06	3.02983e-05
FBgn0058191	CG40191	CG40191	2RHet	1461.62	0.216431	0.0475958	4.54726	5.43487e-06	3.02983e-05
FBgn0031244	CG11601	CG11601	2L	793.206	0.170961	0.0375997	4.54688	5.44465e-06	3.03307e-05
FBgn0265313	CG44286	CG44286	2R	1986.55	0.197243	0.0434044	4.54431	5.51147e-06	3.06782e-05
FBgn0033426	CG1814	CG1814	2R	1584.12	0.220115	0.0484632	4.5419	5.57508e-06	3.09948e-05
FBgn0263032	CG43327	CG43327	2R	1838.33	0.223622	0.0492397	4.5415	5.58554e-06	3.10405e-05
FBgn0034381	Lithium-inducible SLC6 transporter	CG15088	2R	482.799	0.206267	0.0454504	4.53827	5.67164e-06	3.1481e-05
FBgn0051921	CG31921	CG31921	2L	4565.09	0.170288	0.0375533	4.53458	5.77169e-06	3.19978e-05
FBgn0036816	I'm not dead yet	CG3979	3L	5517.2	0.247746	0.0546365	4.53443	5.7758e-06	3.20077e-05
FBgn0035583	CG13704	CG13704	3L	676.856	0.382441	0.0843806	4.53234	5.83347e-06	3.22885e-05
FBgn0027505	Rab3 GTPase activating protein	CG7061	2L	6100.37	0.194951	0.043031	4.53049	5.88479e-06	3.25335e-05
FBgn0037857	Testis EndoG-Like 4	CG4683	3R	1030.55	0.333445	0.0736622	4.52667	5.99193e-06	3.30993e-05
FBgn0034140	CG8317	CG8317	2R	1921	0.420513	0.0929439	4.52437	6.05743e-06	3.34077e-05
FBgn0262612	CG43138	CG43138	X	173.534	0.235764	0.0521435	4.52143	6.14223e-06	3.38214e-05
FBgn0030955	CG6891	CG6891	X	1086.65	0.541219	0.119714	4.52095	6.15641e-06	3.3886e-05
FBgn0039435	TweedleP	CG14240	3R	47.2895	0.925125	0.20466	4.52031	6.175e-06	3.39748e-05
FBgn0032940	Mlx interactor	CG18362	2L	3002.17	0.23514	0.0520566	4.517	6.27214e-06	3.44544e-05
FBgn0001215	Heterogeneous nuclear ribonucleoprotein at 98DE	CG9983	3R	6837.51	0.283226	0.0627526	4.51337	6.38059e-06	3.49668e-05
FBgn0003328	scab	CG8095	2R	2068.57	0.248332	0.0550346	4.51228	6.41339e-06	3.51048e-05
FBgn0053978	CG33978	CG33978	4	725.704	0.511444	0.113356	4.51182	6.42732e-06	3.51531e-05
FBgn0034371	SP2637	CG5473	2R	1575.29	0.168319	0.0373092	4.51148	6.43769e-06	3.51959e-05
FBgn0036221	CG11588	CG11588	3L	776.665	0.333999	0.0740863	4.50824	6.53675e-06	3.56952e-05
FBgn0054025	CG34025	CG34025	3L	88.3029	1.47798	0.328032	4.5056	6.61868e-06	3.61283e-05
FBgn0085313	CG34284	CG34284	3R	441.974	0.443309	0.0985294	4.49925	6.81925e-06	3.7179e-05
FBgn0034563	CG15649	CG15649	2R	230.719	0.60566	0.134616	4.49915	6.82246e-06	3.71818e-05
FBgn0036309	Huntingtin interacting protein 1	CG10971	3L	1311.17	0.255876	0.0568895	4.49778	6.8668e-06	3.73793e-05
FBgn0022213	CAS/CSE1 segregation protein	CG13281	2L	748.464	0.201252	0.0447639	4.49586	6.92896e-06	3.77028e-05
FBgn0004404	Ribosomal protein S14b	CG1527	X	5088.64	0.173803	0.0386665	4.49493	6.95928e-06	3.78529e-05
FBgn0039923	Mediator complex subunit 26	CG1793	4	2301.55	0.328433	0.0730742	4.49452	6.97267e-06	3.78959e-05
FBgn0264492	casein kinase IIalpha	CG17520	3L	2102.46	0.267101	0.0594278	4.49454	6.97199e-06	3.78959e-05
FBgn0035300	CG1139	CG1139	3L	314.775	0.505012	0.112515	4.48838	7.17666e-06	3.89095e-05
FBgn0035996	CG3448	CG3448	3L	111.858	0.368667	0.0821394	4.48831	7.17888e-06	3.89095e-05
FBgn0031769	CG9135	CG9135	2L	270.022	0.152274	0.0339335	4.48741	7.2093e-06	3.90591e-05
FBgn0053300	Mucin 30E	CG33300	2L	129.937	1.38789	0.309485	4.48452	7.30768e-06	3.95611e-05
FBgn0026392	Odorant receptor 33a	CG16960	2L	3.5997	2.67838	0.59732	4.484	7.32583e-06	3.96438e-05
FBgn0036550	CG17026	CG17026	3L	311.71	0.243203	0.0542422	4.48365	7.33759e-06	3.96919e-05
FBgn0260798	G protein-coupled receptor kinase 1	CG40129	2R	1115.72	0.462765	0.103216	4.48347	7.34387e-06	3.97103e-05
FBgn0035929	CG13311	CG13311	3L	113.475	0.770405	0.171864	4.48265	7.37214e-06	3.9832e-05
FBgn0011747	Ankyrin	CG1651	4	5711.79	0.211622	0.0472449	4.47925	7.4906e-06	4.04247e-05
FBgn0010198	Ribosomal protein S15Aa	CG2033	X	10798.8	0.180468	0.040302	4.47789	7.53836e-06	4.06507e-05
FBgn0038826	Syncrip	CG17838	3R	24169.6	0.163606	0.0365412	4.47729	7.55949e-06	4.07328e-05
FBgn0051948	CG31948	CG31948	2L	7222.99	0.331526	0.0740563	4.47667	7.58146e-06	4.08353e-05
FBgn0036183	CG6083	CG6083	3L	876.018	0.227253	0.050812	4.47243	7.73366e-06	4.15584e-05
FBgn0038209	CG9722	CG9722	3R	585.787	0.246989	0.055229	4.47209	7.74605e-06	4.16083e-05
FBgn0003941	Ribosomal protein L40	CG2960	2L	10858.8	0.176175	0.0393963	4.47188	7.75356e-06	4.16163e-05
FBgn0028582	liquid facets	CG8532	3L	6999.42	0.120314	0.0269399	4.46604	7.96817e-06	4.25534e-05
FBgn0043900	pygopus	CG11518	3R	1178.5	0.195878	0.0438769	4.46427	8.03425e-06	4.28565e-05
FBgn0034372	GDI interacting protein 3	CG5469	2R	3496.12	0.110202	0.0246967	4.4622	8.11232e-06	4.32397e-05
FBgn0032385	CG16964	CG16964	2L	541.321	0.406825	0.0911745	4.46205	8.11795e-06	4.3253e-05
FBgn0034666	CG9294	CG9294	2R	11.8336	2.92857	0.656455	4.46118	8.1509e-06	4.34118e-05
FBgn0037046	CG10581	CG10581	3L	127.603	0.26817	0.0601654	4.45721	8.30347e-06	4.41563e-05
FBgn0035791	CG8539	CG8539	3L	378.147	0.293666	0.0658957	4.45652	8.33009e-06	4.42808e-05
FBgn0261792	small ribonucleoprotein particle U1 subunit C	CG5454	3R	350.17	0.244943	0.0549753	4.4555	8.36962e-06	4.44739e-05
FBgn0039158	CG6182	CG6182	3R	181.294	0.174941	0.0392661	4.45528	8.37839e-06	4.44863e-05
FBgn0085556	CG41020	CG41020	U	83.8697	0.510009	0.114473	4.45529	8.37785e-06	4.44863e-05
FBgn0033236	CG14764	CG14764	2R	1230.9	0.150833	0.0338621	4.45433	8.41566e-06	4.4667e-05
FBgn0028567	robl62A	CG1014	3L	5966	0.226068	0.0507661	4.45313	8.46264e-06	4.48991e-05
FBgn0015831	Rtnl2	CG1279	3R	746.695	0.365209	0.082016	4.4529	8.47198e-06	4.49314e-05
FBgn0038032	CG10096	CG10096	3R	20675.2	0.233708	0.0525402	4.44817	8.66044e-06	4.58781e-05
FBgn0037336	CG2519	CG2519	3R	2217.51	0.12303	0.0276626	4.44752	8.68689e-06	4.60006e-05
FBgn0052284	CG32284	CG32284	3L	22.9747	1.13133	0.254549	4.44444	8.81215e-06	4.6646e-05
FBgn0027518	CG7609	CG7609	3R	243.882	0.185644	0.0417755	4.44386	8.83611e-06	4.67549e-05
FBgn0037078	CG12971	CG12971	3L	21.1482	1.71302	0.385546	4.44309	8.86758e-06	4.69035e-05
FBgn0265342	CG44296	CG44296	2R	629.526	0.224742	0.0506021	4.44136	8.93924e-06	4.72102e-05
FBgn0042094	Adenylate kinase-3	CG6612	3R	2894.01	0.23977	0.0539896	4.44104	8.95249e-06	4.72622e-05
FBgn0051710	CG31710	CG31710	2L	216.903	0.244203	0.0550044	4.43971	9.00802e-06	4.75372e-05
FBgn0039768	CG15533	CG15533	3R	322.344	1.07066	0.241198	4.43893	9.04081e-06	4.76738e-05
FBgn0050099	CG30099	CG30099	2R	312.34	0.250796	0.056507	4.43831	9.06667e-06	4.7792e-05
FBgn0000536	easily shocked	CG3525	X	3301.03	0.28453	0.0641206	4.43742	9.10424e-06	4.79534e-05
FBgn0004638	downstream of receptor kinase	CG6033	2R	1571.19	0.209859	0.0472946	4.43728	9.11014e-06	4.7954e-05
FBgn0053665	CG33665	CG33665	X	1084.36	0.399796	0.0901482	4.43488	9.21251e-06	4.84314e-05
FBgn0260400	embryonic lethal abnormal vision	CG4262	X	900.21	0.268419	0.0605634	4.43203	9.335e-06	4.9038e-05
FBgn0036144	GlcAT-P	CG6207	3L	1324.38	0.166155	0.0375038	4.43035	9.40814e-06	4.93847e-05
FBgn0042198	CG16741	CG16741	2R	797.34	0.300491	0.0678292	4.43012	9.41811e-06	4.94182e-05
FBgn0262790	CG43171	CG43171	2R	561.034	0.368884	0.0832804	4.42942	9.44881e-06	4.95605e-05
FBgn0038285	CG6974	CG6974	3R	17.0851	0.780562	0.176364	4.42586	9.60603e-06	5.0347e-05
FBgn0038098	CG7381	CG7381	3R	448.3	0.383514	0.0866823	4.42437	9.6725e-06	5.05994e-05
FBgn0031049	Sec61 gamma subunit	CG14214	X	1642.8	0.153493	0.0347076	4.42245	9.759e-06	5.10133e-05
FBgn0035425	CG17746	CG17746	3L	1336.97	0.11167	0.0252586	4.42107	9.82136e-06	5.13198e-05
FBgn0053217	CG33217	CG33217	3L	312.892	0.450469	0.101897	4.42083	9.83241e-06	5.13582e-05
FBgn0032923	CG9248	CG9248	2L	934.742	0.164354	0.0372019	4.4179	9.96664e-06	5.202e-05
FBgn0002521	pleiohomeotic	CG17743	4	1107.11	0.378898	0.0857696	4.41763	9.97903e-06	5.20454e-05
FBgn0052428	CG32428	CG32428	3L	650.211	0.190391	0.0431367	4.41367	1.01635e-05	5.29474e-05
FBgn0052719	CG32719	CG32719	X	870.29	0.429042	0.0972167	4.41325	1.01828e-05	5.30282e-05
FBgn0038207	CG14356	CG14356	3R	67.1167	0.526776	0.119471	4.40924	1.03735e-05	5.39198e-05
FBgn0002673	twine	CG4965	2L	1173.94	0.33311	0.0755519	4.40903	1.03836e-05	5.39517e-05
FBgn0035313	CG13810	CG13810	3L	35.6656	0.376149	0.0853232	4.40852	1.04079e-05	5.40576e-05
FBgn0040022	Set1	CG40351	3LHet	1312.64	0.279941	0.0635168	4.40736	1.0464e-05	5.4288e-05
FBgn0051874	CG31874	CG31874	2L	1946.31	0.218237	0.0495486	4.40449	1.06032e-05	5.49689e-05
FBgn0035847	methuselah-like 7	CG7476	3L	3.72198	1.12972	0.256593	4.40279	1.06869e-05	5.53819e-05
FBgn0085538	CG40930	CG40930	U	29.141	0.836741	0.190145	4.40055	1.07977e-05	5.59351e-05
FBgn0036782	CG7320	CG7320	3L	2.83484	1.36484	0.310214	4.39967	1.08414e-05	5.61404e-05
FBgn0034821	CG9876	CG9876	2R	18.8904	0.477122	0.108486	4.398	1.0925e-05	5.65525e-05
FBgn0004175	Male-specific RNA 84Dd	CG17935	3R	4291.59	0.28001	0.0636719	4.39771	1.09399e-05	5.66079e-05
FBgn0041233	Gustatory receptor 59e	CG33151	2R	16.6054	0.68989	0.156882	4.39751	1.09498e-05	5.66383e-05
FBgn0053533	lectin-37Db	CG33533	2L	500.67	0.460035	0.104616	4.39735	1.09581e-05	5.66597e-05
FBgn0036173	CG7394	CG7394	3L	1204.06	0.169205	0.0385448	4.38981	1.1345e-05	5.8529e-05
FBgn0028901	CG18109	CG18109	2L	2457.28	0.4847	0.110662	4.38002	1.1867e-05	6.10626e-05
FBgn0031663	CG8891	CG8891	2L	164.747	0.207879	0.0474622	4.37989	1.18739e-05	6.10752e-05
FBgn0031476	CG8813	CG8813	2L	3355.29	0.23208	0.0530276	4.37658	1.20555e-05	6.19633e-05
FBgn0038972	CG7054	CG7054	3R	718.255	0.371157	0.084813	4.37618	1.20779e-05	6.20554e-05
FBgn0004593	Ecdysone-induced gene 71Ef	CG7599	3L	0.772343	3.44321	0.786858	4.3759	1.20935e-05	6.21122e-05
FBgn0034942	CG13566	CG13566	2R	22.6787	0.551055	0.125936	4.37567	1.2106e-05	6.21536e-05
FBgn0028963	Odorant receptor 49b	CG17584	2R	9.45219	1.77465	0.405707	4.37422	1.21866e-05	6.25209e-05
FBgn0260941	approximated	CG42318	3L	2677.6	0.154215	0.0352576	4.37395	1.2202e-05	6.25765e-05
FBgn0040346	CG3704	CG3704	X	285.925	0.170797	0.0390528	4.37347	1.22285e-05	6.26893e-05
FBgn0033048	CG7881	CG7881	2R	455.031	0.263565	0.0603087	4.37027	1.24091e-05	6.3521e-05
FBgn0052137	CG32137	CG32137	3L	2493.41	0.106986	0.0244835	4.36971	1.24412e-05	6.36617e-05
FBgn0034663	CG4363	CG4363	2R	7015.75	0.547821	0.125395	4.36876	1.24952e-05	6.38908e-05
FBgn0263755	Suppressor of variegation 3-9	CG43664	3R	135.421	0.26444	0.060529	4.36882	1.2492e-05	6.38908e-05
FBgn0030949	Cyp308a1	CG6585	X	51.76	0.52029	0.119142	4.36696	1.25988e-05	6.43725e-05
FBgn0036956	CG13813	CG13813	3L	18.4637	0.799289	0.183036	4.36684	1.26058e-05	6.43848e-05
FBgn0038719	CG16727	CG16727	3R	1228.38	0.45076	0.10323	4.36656	1.26216e-05	6.44416e-05
FBgn0261871	dpr2	CG33507	2L	94.4457	0.40364	0.0924759	4.36481	1.27232e-05	6.49362e-05
FBgn0052219	CG32219	CG32219	3L	243.87	0.704821	0.161504	4.3641	1.2765e-05	6.51015e-05
FBgn0001092	Glyceraldehyde 3 phosphate dehydrogenase 2	CG8893	X	18241.4	0.188449	0.0431834	4.36392	1.27752e-05	6.51158e-05
FBgn0037612	CG8112	CG8112	3R	340.543	0.405723	0.0929728	4.36389	1.27772e-05	6.51158e-05
FBgn0265256	CG44270	CG44270	2L	6.83259	1.22981	0.28205	4.36025	1.29917e-05	6.61354e-05
FBgn0026372	Ribosomal protein L23A	CG7977	3L	20422.6	0.180544	0.0414318	4.35763	1.3148e-05	6.68083e-05
FBgn0263022	CG43317	CG43317	3R	305.82	0.219975	0.050491	4.35672	1.32024e-05	6.70599e-05
FBgn0032894	CG14402	CG14402	2L	1482.55	0.170408	0.0391552	4.35212	1.34826e-05	6.83828e-05
FBgn0051287	CG31287	CG31287	3R	1624.03	0.331543	0.0762124	4.35025	1.35983e-05	6.89191e-05
FBgn0032843	CG10730	CG10730	2L	524.372	0.283969	0.065306	4.34829	1.37201e-05	6.94853e-05
FBgn0262882	CG43237	CG43237	2R	366.203	0.42044	0.0967482	4.34571	1.38825e-05	7.01791e-05
FBgn0263234	Phaedra 1	CG16996	2L	659.862	0.504779	0.116169	4.34522	1.39139e-05	7.03122e-05
FBgn0035607	CG4835	CG4835	3L	132.65	0.549733	0.126548	4.34407	1.39867e-05	7.0577e-05
FBgn0033169	CG11123	CG11123	2R	247.309	0.319932	0.0736825	4.34203	1.41172e-05	7.11577e-05
FBgn0024183	vasa intronic gene	CG4170	2L	6656.13	0.130957	0.0301732	4.34016	1.4238e-05	7.17139e-05
FBgn0261992	CG42810	CG42810	2L	357.004	0.42194	0.0973972	4.33216	1.47656e-05	7.43175e-05
FBgn0010590	Proteasome beta1 subunit	CG8392	2R	3285.34	0.236638	0.054626	4.33196	1.47786e-05	7.43556e-05
FBgn0005777	Protein phosphatase D3	CG8402	3R	1426.76	0.141767	0.0327424	4.32978	1.49258e-05	7.49596e-05
FBgn0085199	CG34170	CG34170	2L	312.881	0.260498	0.060172	4.32922	1.49641e-05	7.51248e-05
FBgn0029629	CG8636	CG8636	X	1899.38	0.137518	0.0317808	4.32708	1.51097e-05	7.57804e-05
FBgn0039050	CG17110	CG17110	3R	270.957	0.339315	0.078417	4.32706	1.51111e-05	7.57804e-05
FBgn0027259	kinetochore Mis12-Ndc80 network component 1	CG1558	X	155.315	0.995277	0.230043	4.32648	1.51509e-05	7.59247e-05
FBgn0039238	CG7016	CG7016	3R	346.109	0.442702	0.102326	4.3264	1.51567e-05	7.59262e-05
FBgn0033279	CG2291	CG2291	2R	1878.18	0.198568	0.0459263	4.32363	1.53481e-05	7.68292e-05
FBgn0262595	Chemosensory protein A 56a	CG33724	2R	11.693	0.641032	0.148366	4.32061	1.55601e-05	7.77498e-05
FBgn0029770	CG4151	CG4151	X	18.1366	0.705902	0.163426	4.3194	1.56452e-05	7.81471e-05
FBgn0032988	Tif-IA	CG3278	2L	1106.4	0.249663	0.0578108	4.31863	1.56998e-05	7.83632e-05
FBgn0045823	visgun	CG16707	3L	11908.3	0.231913	0.0537004	4.31864	1.56993e-05	7.83632e-05
FBgn0037191	CG14448	CG14448	3L	1056.91	0.301582	0.0698451	4.31787	1.57541e-05	7.85773e-05
FBgn0030492	CG15754	CG15754	X	1.11204	2.3101	0.535173	4.31654	1.58493e-05	7.89952e-05
FBgn0035816	CG13685	CG13685	3L	225.619	0.224764	0.0520769	4.316	1.58882e-05	7.91318e-05
FBgn0023096	beethoven	CG15148	2L	165.576	0.376716	0.0873017	4.31511	1.59526e-05	7.93954e-05
FBgn0032664	CG5755	CG5755	2L	1308.83	0.33135	0.0768098	4.3139	1.60401e-05	7.97732e-05
FBgn0052022	CG32022	CG32022	3L	683.49	0.36304	0.0841614	4.31361	1.60609e-05	7.98479e-05
FBgn0039757	Ribosomal protein S7	CG1883	3R	17195.8	0.174483	0.0405081	4.30736	1.65213e-05	8.19895e-05
FBgn0028412	Mst33A	CG6541	2L	3684.48	0.326003	0.0756867	4.30728	1.65277e-05	8.19921e-05
FBgn0051784	CG31784	CG31784	2L	1392.12	0.371654	0.0863616	4.30346	1.68149e-05	8.31185e-05
FBgn0039670	CG7567	CG7567	3R	265.89	1.361	0.316283	4.30312	1.6841e-05	8.32177e-05
FBgn0035266	Glycerol kinase	CG7995	3L	2152.55	0.309529	0.0719622	4.30126	1.69826e-05	8.38874e-05
FBgn0035687	CG13296	CG13296	3L	28.7991	0.998473	0.232212	4.29984	1.70924e-05	8.43854e-05
FBgn0034397	CG15082	CG15082	2R	78.129	0.381181	0.0887083	4.29702	1.73107e-05	8.54164e-05
FBgn0259737	CG42391	CG42391	2R	104.234	0.482713	0.112343	4.2968	1.73284e-05	8.54732e-05
FBgn0037860	CG6629	CG6629	3R	1303.06	0.283744	0.0660443	4.29627	1.73699e-05	8.56473e-05
FBgn0264309	CG43784	CG43784	X	2788.25	0.461147	0.10739	4.29415	1.75367e-05	8.63774e-05
FBgn0031053	CG14223	CG14223	X	219.246	0.49715	0.115834	4.29193	1.77124e-05	8.71495e-05
FBgn0260873	CG42583	CG42583	X	1.66874	1.61998	0.377561	4.29064	1.78159e-05	8.76274e-05
FBgn0033297	Maltase A8	CG8690	2R	3372.64	0.481347	0.112241	4.2885	1.79882e-05	8.83808e-05
FBgn0011642	Zyxin	CG32018	4	1320.46	0.30682	0.0715631	4.2874	1.80774e-05	8.87557e-05
FBgn0039924	Phosphatidylinositol 5-phosphate 4-kinase	CG17471	4	1577.25	0.337517	0.0787611	4.28532	1.82473e-05	8.93996e-05
FBgn0261507	CG42655	CG42655	3L	56.8251	0.556515	0.129872	4.2851	1.82661e-05	8.94599e-05
FBgn0038788	Sirt2	CG5085	3R	1091.1	0.239584	0.0559766	4.28008	1.8683e-05	9.14045e-05
FBgn0033955	CG12866	CG12866	2R	517.072	0.350591	0.0820347	4.27369	1.92265e-05	9.3864e-05
FBgn0025674	Cyclin K	CG15218	2L	1025.07	0.111163	0.0260222	4.27188	1.93836e-05	9.45643e-05
FBgn0069969	CG40498	CG40498	2RHet	557.294	0.316949	0.0741982	4.27166	1.94027e-05	9.46239e-05
FBgn0016053	polar granule component	CG32885	2R	74.7045	0.497045	0.116377	4.27097	1.94621e-05	9.48468e-05
FBgn0015008	alpha actinin 3	CG8953	3R	1451.49	0.41217	0.0965277	4.26997	1.95499e-05	9.52414e-05
FBgn0263403	CG43449	CG43449	3R	391.886	0.648774	0.151972	4.26903	1.96324e-05	9.56092e-05
FBgn0036785	CG13700	CG13700	3L	2849.3	0.24884	0.0583024	4.26809	1.97155e-05	9.59465e-05
FBgn0038133	Osiris 22	CG8644	3R	2.5985	1.30798	0.306472	4.26787	1.9735e-05	9.60075e-05
FBgn0050456	CG30456	CG30456	2R	1165.75	0.256335	0.0600806	4.26653	1.98539e-05	9.64842e-05
FBgn0040384	CG32795	CG32795	X	1651.77	0.157075	0.0368307	4.26479	2.00086e-05	9.72019e-05
FBgn0052271	CG32271	CG32271	3L	70.5941	0.323733	0.0759302	4.26357	2.0119e-05	9.77035e-05
FBgn0265578	CG44405	CG44405	2L	279.326	0.30676	0.0719825	4.2616	2.0297e-05	9.84642e-05
FBgn0262124	unextended	CG42595	2RHet	1378.58	0.28493	0.0668701	4.26095	2.03561e-05	9.8682e-05
FBgn0030318	rhomboid-4	CG1697	X	862.221	0.188508	0.0442935	4.25588	2.08231e-05	0.000100804
FBgn0033608	CG13220	CG13220	2R	1589.64	0.135633	0.0319266	4.24828	2.15421e-05	0.00010403
FBgn0259188	Ionotropic receptor 7f	CG42292	X	5.19762	1.06762	0.251318	4.24808	2.15606e-05	0.000104083
FBgn0032563	CG15258	CG15258	2L	1033.4	0.26615	0.0626827	4.24599	2.17626e-05	0.000104984
FBgn0062449	CG13197	CG13197	2R	1397.52	0.240153	0.056567	4.24546	2.18147e-05	0.000105199
FBgn0025740	Plexin B	CG17245	4	1670.57	0.289866	0.0683145	4.24311	2.20439e-05	0.000106119
FBgn0053177	CG33177	CG33177	X	49.6515	0.446154	0.105147	4.24315	2.20408e-05	0.000106119
FBgn0050203	CG30203	CG30203	2R	110.731	0.588	0.138581	4.24301	2.2054e-05	0.000106131
FBgn0061356	CG18003	CG18003	2R	1150.12	0.369664	0.0871691	4.24077	2.22758e-05	0.000107124
FBgn0037889	SCP-containing protein A	CG5207	3R	4927.34	0.359561	0.0847948	4.24036	2.23162e-05	0.000107206
FBgn0029646	CG14423	CG14423	X	2.51951	2.28288	0.538548	4.23895	2.24569e-05	0.000107807
FBgn0260388	CG42514	CG42514	3L	974.787	0.351201	0.0828536	4.23882	2.24702e-05	0.000107834
FBgn0034326	CG18540	CG18540	2R	128.038	0.486011	0.114685	4.2378	2.2572e-05	0.000108285
FBgn0038052	CG5538	CG5538	3R	8386.42	0.221456	0.0522677	4.23695	2.26572e-05	0.000108655
FBgn0036321	CG14120	CG14120	3L	1052.41	0.903472	0.213268	4.23632	2.27214e-05	0.000108812
FBgn0038331	Cerebral cavernous malformation 3 ortholog	CG5073	3R	1611.48	0.169964	0.0401205	4.23633	2.27202e-05	0.000108812
FBgn0004429	Lysozyme P	CG9116	3L	3129.94	1.06017	0.250279	4.23594	2.27595e-05	0.000108919
FBgn0030100	CG12106	CG12106	X	411.626	0.208551	0.04927	4.23282	2.30776e-05	0.000110365
FBgn0262364	CG43062	CG43062	3R	148.794	0.508909	0.120385	4.22733	2.3648e-05	0.000112976
FBgn0262839	CG43203	CG43203	3R	243.048	0.385544	0.0912083	4.22707	2.36755e-05	0.000113068
FBgn0039241	CG11089	CG11089	3R	1878.37	0.502879	0.119026	4.22494	2.39001e-05	0.000114101
FBgn0250837	Deoxyuridine triphosphatase	CG4584	2L	246.076	0.300226	0.0710746	4.22409	2.39904e-05	0.000114493
FBgn0024957	Iron regulatory protein 1B	CG6342	3R	4930.45	0.23688	0.0561147	4.22136	2.4283e-05	0.00011565
FBgn0032448	CG5781	CG5781	2L	775.89	0.284393	0.0673857	4.22037	2.43898e-05	0.000116118
FBgn0034364	CG5493	CG5493	2R	699.784	0.252855	0.0599329	4.21896	2.4543e-05	0.000116807
FBgn0042693	PP2A-B'	CG7913	3R	3778.2	0.0742258	0.0176008	4.21718	2.47375e-05	0.000117693
FBgn0032943	Tetraspanin 39D	CG8666	2L	430.372	0.43566	0.103391	4.21373	2.51189e-05	0.000119384
FBgn0265186	CG44251	CG44251	2R	433.754	0.428116	0.101648	4.21175	2.53395e-05	0.00012035
FBgn0031579	CG15422	CG15422	2L	514.051	0.447601	0.106318	4.21001	2.55357e-05	0.00012124
FBgn0085257	CG34228	CG34228	2R	222.472	0.161173	0.0382858	4.20973	2.55671e-05	0.000121347
FBgn0039914	maverick	CG1901	4	872.752	0.253926	0.0603444	4.20795	2.57692e-05	0.000122181
FBgn0260458	Peptidoglycan recognition protein LD	CG33717	3L	494.965	0.154216	0.036662	4.20642	2.59446e-05	0.000122898
FBgn0051482	CG31482	CG31482	3R	1002.57	0.274557	0.0652745	4.20618	2.59719e-05	0.000122973
FBgn0029854	CG3566	CG3566	X	881.635	0.156481	0.0372084	4.20552	2.60481e-05	0.000123291
FBgn0001311	krotzkopf verkehrt	CG2666	3R	170.905	0.2633	0.0626546	4.2024	2.641e-05	0.000124876
FBgn0267254	CG45690	CG45690	2L	1.71336	1.69535	0.40351	4.20151	2.65139e-05	0.000125273
FBgn0030791	CG9132	CG9132	X	1084.73	0.126137	0.0300419	4.19869	2.68461e-05	0.000126635
FBgn0034479	CG8654	CG8654	2R	2941.39	0.282631	0.0673223	4.19819	2.69062e-05	0.000126875
FBgn0085227	CG34198	CG34198	2R	202.083	0.537549	0.128056	4.19776	2.69574e-05	0.000127073
FBgn0029717	CG12684	CG12684	X	791.099	0.216581	0.051649	4.19332	2.74898e-05	0.000129362
FBgn0032247	CG5188	CG5188	2L	174.705	0.185882	0.0443486	4.19138	2.77266e-05	0.000130432
FBgn0085235	CG34206	CG34206	2R	3.26749	2.90259	0.69263	4.19069	2.78112e-05	0.000130786
FBgn0085240	CG34211	CG34211	2R	17.2565	1.44337	0.344448	4.19037	2.78502e-05	0.000130924
FBgn0032703	CG10343	CG10343	2L	627.868	0.136097	0.0324816	4.18998	2.78976e-05	0.000131103
FBgn0036684	CG3764	CG3764	3L	1289.73	0.244668	0.0584719	4.18437	2.85962e-05	0.000134203
FBgn0031992	CG8498	CG8498	2L	410.009	0.169478	0.0405067	4.18395	2.86486e-05	0.000134403
FBgn0030850	Stasimon	CG8408	X	1692.82	0.168142	0.0401911	4.18357	2.86966e-05	0.000134583
FBgn0039068	CG13827	CG13827	3R	154.073	0.363032	0.0867991	4.18244	2.88399e-05	0.000135209
FBgn0033179	p47	CG11139	2R	3095.38	0.142807	0.0341507	4.18166	2.8939e-05	0.000135582
FBgn0052971	CG32971	CG32971	2L	273.166	0.445903	0.106712	4.17857	2.93352e-05	0.000137391
FBgn0035355	CG16985	CG16985	3L	481.354	0.332102	0.0795457	4.17499	2.97999e-05	0.000139473
FBgn0031561	CG16712	CG16712	2L	4079.44	0.326926	0.0783406	4.17313	3.00437e-05	0.000140519
FBgn0261808	curled	CG31299	3R	1955.98	0.305958	0.0733218	4.17281	3.00863e-05	0.000140671
FBgn0013683	mitochondrial NADH-ubiquinone oxidoreductase chain 4L	CG34086	dmel	129.624	0.840732	0.201593	4.17045	3.03999e-05	0.000141993
FBgn0037852	Thiamine pyrophosphate carrier protein 1	CG6608	3R	658.354	0.0879582	0.0211008	4.16848	3.06643e-05	0.000143179
FBgn0052056	scramblase 1	CG32056	3L	1209.42	0.139217	0.0333982	4.16838	3.06769e-05	0.00014319
FBgn0051198	CG31198	CG31198	3R	9402.35	0.474569	0.113868	4.1677	3.07694e-05	0.000143573
FBgn0038888	Chemosensory protein B 93a	CG15503	3R	83.8043	0.45876	0.110077	4.16762	3.07803e-05	0.000143575
FBgn0030662	CG9220	CG9220	X	563.301	0.222505	0.0534345	4.16407	3.1262e-05	0.000145724
FBgn0037100	Capability receptor	CG14575	3L	78.3243	0.312741	0.0751457	4.16179	3.15758e-05	0.000147137
FBgn0026401	Nipped-B	CG17704	2R	2443.1	0.376407	0.0904476	4.16161	3.16014e-05	0.000147207
FBgn0051281	Transition protein-like 94D	CG31281	3R	3890.4	0.228441	0.0549432	4.15776	3.21385e-05	0.000149307
FBgn0034451	tubulin-binding cofactor B	CG11242	2R	606.531	0.126703	0.030475	4.15762	3.21586e-05	0.00014935
FBgn0032815	CG10462	CG10462	2L	459.784	0.152072	0.0365889	4.15623	3.23545e-05	0.000150209
FBgn0000251	caudal	CG1759	2L	1273.47	0.221694	0.0533448	4.15587	3.24048e-05	0.000150341
FBgn0023535	arginase	CG18104	X	289.621	0.470038	0.113117	4.15531	3.24846e-05	0.000150661
FBgn0042138	CG18815	CG18815	3L	3187.46	0.0928559	0.0223558	4.15354	3.27364e-05	0.000151727
FBgn0030722	CG12395	CG12395	X	350.666	0.283597	0.0683035	4.15202	3.29558e-05	0.000152641
FBgn0005672	spitz	CG10334	2L	1228.8	0.130625	0.0314643	4.15153	3.30259e-05	0.000152915
FBgn0037057	CG10512	CG10512	3L	1747.37	0.210172	0.0506386	4.15043	3.31844e-05	0.000153495
FBgn0031639	mitochondrial ribosomal protein S2	CG2937	2L	334.224	0.188701	0.0454669	4.1503	3.3204e-05	0.000153534
FBgn0062442	CG1458	CG1458	3R	2014.94	0.129653	0.0312416	4.15001	3.32455e-05	0.000153623
FBgn0038078	CG14391	CG14391	3R	732.07	0.25477	0.0614053	4.14899	3.33946e-05	0.000154054
FBgn0261832	CG42764	CG42764	3L	372.869	0.480266	0.115852	4.1455	3.39071e-05	0.000156305
FBgn0263831	XPG-like endonuclease	CG10670	3L	81.8076	0.800274	0.193089	4.14458	3.40441e-05	0.000156841
FBgn0001124	Glutamate oxaloacetate transaminase 1	CG8430	2R	8359.65	0.156804	0.0378452	4.14331	3.42331e-05	0.000157659
FBgn0035087	CG2765	CG2765	2R	15227.6	0.19701	0.0475797	4.14063	3.46355e-05	0.00015946
FBgn0050340	CG30340	CG30340	2R	33.9947	0.469429	0.113412	4.13917	3.4857e-05	0.000160372
FBgn0033972	Ciao1	CG12797	2R	907.102	0.198733	0.048035	4.13725	3.51493e-05	0.00016161
FBgn0051036	CG31036	CG31036	3R	127.565	0.450969	0.10901	4.13697	3.51921e-05	0.000161753
FBgn0034248	CG14483	CG14483	2R	683.457	0.188845	0.0456493	4.13687	3.52079e-05	0.000161771
FBgn0039938	Sox102F	CG11153	4	748.441	0.167385	0.0404718	4.13586	3.53628e-05	0.000162429
FBgn0030078	CG10970	CG10970	X	112.591	0.343638	0.0830969	4.13539	3.54349e-05	0.000162706
FBgn0011774	Inverted repeat-binding protein	CG5247	3R	269.723	0.466871	0.112936	4.13395	3.56587e-05	0.00016368
FBgn0052081	CG32081	CG32081	3L	4957.11	0.401275	0.0970842	4.13327	3.57632e-05	0.000164049
FBgn0033356	CG8229	CG8229	2R	3459.11	0.122379	0.0296127	4.13264	3.58623e-05	0.000164396
FBgn0262351	CG43049	CG43049	3L	508.38	0.397498	0.0961937	4.13226	3.5921e-05	0.00016461
FBgn0031865	Na[+]/H[+] hydrogen antiporter 1	CG10806	2L	1422.66	0.229259	0.0555146	4.12971	3.63221e-05	0.000166338
FBgn0037715	CG9399	CG9399	3R	4024.56	0.277639	0.0672615	4.12775	3.66326e-05	0.000167704
FBgn0040751	CG13018	CG13018	2R	173.699	0.234661	0.0568783	4.12567	3.69665e-05	0.000169065
FBgn0051755	Sister of Yb	CG31755	2L	121.996	0.686283	0.166418	4.12386	3.72571e-05	0.000170281
FBgn0035524	CG11583	CG11583	3L	203.037	0.334602	0.0811607	4.12272	3.74429e-05	0.000170961
FBgn0261396	Regulatory particle non-ATPase 3	CG42641	2L	2829.14	0.181726	0.0440928	4.12144	3.76515e-05	0.000171686
FBgn0037836	CG14692	CG14692	3R	189.698	0.45375	0.110111	4.12086	3.77466e-05	0.000172006
FBgn0035427	cracked	CG14959	3L	27.0093	0.5435	0.131899	4.12058	3.77925e-05	0.000172159
FBgn0058188	CG40188	CG40188	U	33.7814	0.655098	0.159034	4.11923	3.80139e-05	0.000173111
FBgn0040334	Tetraspanin 3A	CG10742	X	168.642	0.204312	0.0496045	4.11881	3.80836e-05	0.000173371
FBgn0034138	Ribosomal protein S15	CG8332	2R	12107.8	0.178034	0.0432592	4.11553	3.86287e-05	0.000175506
FBgn0265373	CG44314	CG44314	2R	694.578	0.274748	0.0667695	4.11487	3.87398e-05	0.000175894
FBgn0029174	FK506-binding protein FKBP59	CG4535	2L	2153.08	0.204879	0.0497925	4.11466	3.87752e-05	0.00017594
FBgn0034363	CG5327	CG5327	2R	1128.75	0.199209	0.0484278	4.11352	3.8967e-05	0.000176752
FBgn0261568	CG42682	CG42682	2L	174.025	0.323589	0.0786738	4.11305	3.90473e-05	0.000177058
FBgn0053116	CG33116	CG33116	2L	297.063	0.161682	0.0393118	4.1128	3.90883e-05	0.000177186
FBgn0039071	CG4434	CG4434	3R	5771.08	0.134139	0.0326219	4.11193	3.9237e-05	0.0001778
FBgn0039718	CG15517	CG15517	3R	7.99081	1.584	0.38539	4.11012	3.95454e-05	0.000179023
FBgn0001281	janus B	CG7931	3R	3129.06	0.233008	0.0567451	4.10621	4.02196e-05	0.000181778
FBgn0050466	CG30466	CG30466	2R	700.95	0.519881	0.126733	4.10217	4.09299e-05	0.000184625
FBgn0085422	CG34393	CG34393	2L	158.885	0.186863	0.0455535	4.10206	4.09493e-05	0.000184653
FBgn0015570	alpha-Esterase-2	CG2505	3R	486.218	0.574423	0.140049	4.10158	4.10347e-05	0.000184977
FBgn0051663	CG31663	CG31663	2L	1620.37	0.253477	0.0618298	4.0996	4.13868e-05	0.000186443
FBgn0038258	CG7362	CG7362	3R	1953.64	0.210587	0.0513764	4.09889	4.1513e-05	0.00018684
FBgn0262117	Integrator 3	CG17665	2R	907.087	0.289591	0.0706513	4.09888	4.15156e-05	0.00018684
FBgn0032901	skywalker	CG9339	2L	4115.4	0.146928	0.0358621	4.09702	4.18503e-05	0.000188253
FBgn0034187	CG6967	CG6967	2R	50.4967	0.570601	0.139273	4.09698	4.18566e-05	0.000188253
FBgn0039277	CG13650	CG13650	3R	495.713	0.170857	0.0417182	4.09551	4.21248e-05	0.000189397
FBgn0035807	CG7492	CG7492	3L	1737.58	0.0740234	0.0180754	4.09525	4.21704e-05	0.000189541
FBgn0004893	brother of odd with entrails limited	CG10021	2L	761.937	0.162514	0.0397073	4.09279	4.26209e-05	0.000191441
FBgn0003716	thickveins	CG14026	2L	1801.35	0.120422	0.0294257	4.09241	4.26918e-05	0.000191697
FBgn0031980	Ribosomal protein L36A	CG7424	2L	8836.29	0.129953	0.0317678	4.09073	4.30022e-05	0.000192777
FBgn0004587	B52	CG10851	3R	4558.63	0.108492	0.0265424	4.08751	4.36026e-05	0.000195216
FBgn0033699	Ribosomal protein S11	CG8857	2R	11229.2	0.1417	0.0346674	4.08741	4.36209e-05	0.000195235
FBgn0000560	eagle	CG7383	3L	77.1191	0.314275	0.0769127	4.08613	4.38627e-05	0.000196253
FBgn0034967	eIF-5A	CG3186	2R	11145.7	0.180957	0.0442882	4.08589	4.39077e-05	0.000196391
FBgn0032519	CG16957	CG16957	2L	1339.97	0.29736	0.0727942	4.08494	4.40883e-05	0.000197071
FBgn0262967	CG43278	CG43278	X	1007.62	0.389028	0.0953634	4.07942	4.51481e-05	0.000201483
FBgn0000355	Chorion protein 15	CG6519	3L	35.4016	2.1483	0.526778	4.07818	4.53887e-05	0.000202426
FBgn0015000	beta subunit of type I geranylgeranyl transferase	CG3469	2L	894.272	0.162385	0.0398314	4.0768	4.56595e-05	0.000203568
FBgn0053832	His2A:CG33832	CG33832	2L	18.2651	0.632053	0.155104	4.07503	4.60089e-05	0.000204993
FBgn0034215	Methylthioadenosine phosphorylase ortholog	CG4802	2R	1117.53	0.185247	0.0454739	4.0737	4.62713e-05	0.000205963
FBgn0040636	CG13255	CG13255	3L	1124.11	0.270788	0.0665417	4.06945	4.71237e-05	0.000209286
FBgn0051556	CG31556	CG31556	3R	4.14499	2.97358	0.731317	4.06606	4.78141e-05	0.000212215
FBgn0051609	CG31609	CG31609	2L	158.036	0.641485	0.157887	4.06293	4.84608e-05	0.000214879
FBgn0027615	CG6404	CG6404	3L	2366.7	0.159423	0.03927	4.05967	4.91431e-05	0.000217764
FBgn0034973	CG13564	CG13564	2R	327.797	0.212792	0.0524436	4.05754	4.95913e-05	0.000219609
FBgn0037844	CG4570	CG4570	3R	14.9688	0.534185	0.131726	4.05527	5.00766e-05	0.000221546
FBgn0038363	Acylphosphatase 2	CG18505	3R	698.704	0.219919	0.0542397	4.05458	5.02243e-05	0.000222128
FBgn0028665	Vacuolar H[+] ATPase AC39 subunit 1	CG2934	X	4608.32	0.11821	0.0291569	4.05427	5.02917e-05	0.000222268
FBgn0264903	CG44094	CG44094	3R	6.88247	4.34828	1.07253	4.05421	5.03042e-05	0.000222268
FBgn0087011	CG41520	CG41520	U	703.038	0.281384	0.0694248	4.05308	5.05484e-05	0.000223204
FBgn0036331	CG14117	CG14117	3L	123.192	0.326943	0.0806781	4.05244	5.06851e-05	0.000223737
FBgn0023514	CG14805	CG14805	X	422.862	0.142281	0.0351164	4.0517	5.08473e-05	0.000224309
FBgn0034500	Carbonyl reductase	CG11200	2R	986.673	0.333211	0.082262	4.0506	5.10858e-05	0.000225217
FBgn0027660	bloated tubules	CG3897	3L	1291.85	0.241194	0.0595797	4.04825	5.16015e-05	0.000226982
FBgn0032755	CG17344	CG17344	2L	4714.78	0.242147	0.0598152	4.04825	5.16018e-05	0.000226982
FBgn0262976	leg arista wing complex	CG32711	X	466.5	0.25907	0.0639978	4.04811	5.16338e-05	0.000226982
FBgn0036117	CG6321	CG6321	3L	468.929	0.424317	0.104893	4.04525	5.22676e-05	0.000229622
FBgn0029095	arouser	CG4276	2L	1494.53	0.187796	0.0464404	4.0438	5.25924e-05	0.000230829
FBgn0027375	homolog of RecQ	CG4879	3L	537.235	0.243456	0.0602208	4.04272	5.28342e-05	0.000231743
FBgn0039722	Capability	CG15520	3R	300.926	0.192134	0.0475254	4.04276	5.28256e-05	0.000231743
FBgn0039856	CG1774	CG1774	3R	2147.2	0.182647	0.0451851	4.04219	5.29533e-05	0.000232118
FBgn0026199	myoglianin	CG1838	4	1510.87	0.290005	0.071751	4.04183	5.30356e-05	0.000232405
FBgn0038295	Guanylyl cyclase at 88E	CG4154	3R	304.299	0.266915	0.0660633	4.04029	5.33862e-05	0.000233719
FBgn0266173	pre-mod(mdg4)-K	CG44879	3R	142.567	0.232401	0.0575454	4.03856	5.37805e-05	0.000235371
FBgn0010333	Rac1	CG2248	3L	1361.67	0.113893	0.0282058	4.03794	5.39218e-05	0.000235914
FBgn0042630	Sox21b	CG32139	3L	149.899	0.359302	0.0890537	4.03467	5.46789e-05	0.000238773
FBgn0040284	SF2	CG6987	3R	2036.08	0.154477	0.0382901	4.03438	5.47459e-05	0.00023899
FBgn0032269	world cup	CG7363	2L	17134.9	0.300078	0.074393	4.03368	5.4909e-05	0.000239551
FBgn0035718	CG14820	CG14820	3L	205.719	0.789245	0.195805	4.03076	5.55959e-05	0.000242318
FBgn0028491	CG2930	CG2930	X	4419.26	0.274705	0.0681846	4.02884	5.60532e-05	0.000243927
FBgn0004828	Histone H3.3B	CG8989	X	7006.06	0.0790431	0.0196214	4.02842	5.61533e-05	0.000244209
FBgn0031267	Ipk2	CG13688	2L	232.542	0.23783	0.0590394	4.02834	5.61732e-05	0.000244218
FBgn0033582	CG9084	CG9084	2R	185.747	0.288238	0.0715695	4.02738	5.64015e-05	0.000245134
FBgn0032974	CG3651	CG3651	2L	509.12	0.145356	0.0361289	4.02328	5.73943e-05	0.000249057
FBgn0261799	doublesex cognate 73A	CG32159	3L	5.92761	1.05928	0.263612	4.01833	5.86132e-05	0.000254027
FBgn0029603	CG14053	CG14053	X	493.453	0.240305	0.0598406	4.01576	5.92548e-05	0.000256728
FBgn0031126	Cyp6v1	CG1829	X	646.149	0.20819	0.0518563	4.01475	5.95097e-05	0.000257751
FBgn0004428	Lysozyme E	CG1180	3L	1015.13	0.752775	0.187527	4.01422	5.96437e-05	0.00025817
FBgn0033021	CG10417	CG10417	2R	1066.67	0.239799	0.0597469	4.01358	5.98037e-05	0.000258702
FBgn0036205	CG14131	CG14131	3L	368.687	0.188002	0.0468461	4.01319	5.99037e-05	0.000259052
FBgn0039977	CG17454	CG17454	3L	783.646	0.31396	0.0782502	4.01226	6.01414e-05	0.000259917
FBgn0035726	CG9953	CG9953	3L	3126.38	0.234949	0.0585628	4.01191	6.02282e-05	0.000260211
FBgn0028789	Dorsocross1	CG5133	3L	218.676	0.606991	0.151313	4.0115	6.03329e-05	0.000260582
FBgn0039107	CG10300	CG10300	3R	148.37	0.333111	0.0830618	4.01039	6.06178e-05	0.00026173
FBgn0052750	CG32750	CG32750	X	84.3615	0.469367	0.117042	4.01025	6.06533e-05	0.000261802
FBgn0266724	TRAPP subunit 20 ortholog (S. cerevisiae)	CG5161	3L	169.504	0.284973	0.0710654	4.01001	6.07174e-05	0.000261997
FBgn0002626	Ribosomal protein L32	CG7939	3R	10531.1	0.176701	0.0440674	4.00979	6.07724e-05	0.00026207
FBgn0040694	CG14974	CG14974	3L	977.687	0.24667	0.0615159	4.00986	6.07551e-05	0.00026207
FBgn0035511	Cuticular protein 64Ab	CG15007	3L	3.87472	1.10302	0.275158	4.00867	6.10609e-05	0.00026315
FBgn0036829	Ionotropic receptor 75d	CG14076	3L	1230.41	0.707172	0.176439	4.00801	6.12315e-05	0.000263803
FBgn0052319	CG32319	CG32319	3L	446.276	0.326678	0.0815464	4.00604	6.17464e-05	0.000265525
FBgn0040290	RecQ4	CG7487	3L	53.8025	0.306459	0.0765622	4.00274	6.26125e-05	0.000268998
FBgn0261019	modigliani	CG42350	3R	405.135	0.342375	0.0855471	4.00218	6.27621e-05	0.000269557
FBgn0050280	CG30280	CG30280	2R	62.0293	0.610249	0.15251	4.00135	6.29808e-05	0.000270413
FBgn0033381	Glutathione S transferase E13	CG11784	2R	253.615	0.255149	0.0637756	4.00073	6.31463e-05	0.000271039
FBgn0032161	CG4594	CG4594	2L	165.474	1.00587	0.251434	4.00054	6.31985e-05	0.000271179
FBgn0040607	CG14244	CG14244	3R	5.28159	0.91965	0.22993	3.9997	6.34237e-05	0.000271892
FBgn0032467	CG9934	CG9934	2L	4321.67	0.113917	0.0284841	3.99932	6.35245e-05	0.000272239
FBgn0265268	CG18234	CG18234	3L	878.802	0.307105	0.0768546	3.99592	6.44429e-05	0.000275662
FBgn0040682	CG14664	CG14664	3R	4.67847	0.880465	0.220457	3.99381	6.50199e-05	0.000277787
FBgn0017414	cag	CG12346	2R	176.323	0.474433	0.118808	3.99326	6.51698e-05	0.000278255
FBgn0259748	CG42397	CG42397	3L	675.003	0.62238	0.155864	3.99311	6.5213e-05	0.000278337
FBgn0038281	Ribosomal protein L10Aa	CG3843	3R	1397.96	0.226197	0.0567077	3.98882	6.64022e-05	0.00028308
FBgn0052195	CG32195	CG32195	3L	585.017	0.549602	0.13789	3.98579	6.72565e-05	0.000286192
FBgn0010408	Ribosomal protein S9	CG3395	3L	13496.5	0.185244	0.0464806	3.98541	6.7364e-05	0.000286392
FBgn0031333	CG5561	CG5561	2L	1437.73	0.148079	0.0371561	3.98533	6.73865e-05	0.000286392
FBgn0035453	CG10357	CG10357	3L	72.9625	0.486801	0.122147	3.98535	6.73803e-05	0.000286392
FBgn0015379	dodo	CG17051	X	557.682	0.146206	0.036688	3.98513	6.74434e-05	0.000286547
FBgn0052985	CG32985	CG32985	2L	651.71	0.220334	0.0553012	3.98425	6.76929e-05	0.000287518
FBgn0016013	Fumarylacetoacetase	CG14993	3L	757.135	0.387393	0.0972333	3.98416	6.77203e-05	0.000287546
FBgn0260451	CG14042	CG14042	2L	1485.85	0.252489	0.0633787	3.98382	6.78174e-05	0.000287756
FBgn0260762	CG42560	CG42560	2R	411.613	0.397264	0.0997518	3.98253	6.81868e-05	0.000289083
FBgn0040931	CG9034	CG9034	X	1789.52	0.171133	0.0430234	3.97768	6.95901e-05	0.0002944
FBgn0031677	CG14036	CG14036	2L	144.976	0.180739	0.0454432	3.97725	6.97154e-05	0.00029484
FBgn0034295	CG10911	CG10911	2R	12077.6	0.367573	0.0924342	3.97659	6.99102e-05	0.000295483
FBgn0034716	Organic anion transporting polypeptide 58Dc	CG3380	2R	1837.89	0.237885	0.0598666	3.97358	7.07991e-05	0.000299057
FBgn0014011	Rac2	CG8556	3L	1501.2	0.30736	0.0773598	3.97312	7.09377e-05	0.000299551
FBgn0035957	CG5144	CG5144	3L	1882.43	0.18051	0.0454361	3.97284	7.10221e-05	0.000299816
FBgn0040754	CG17059	CG17059	2R	406.01	0.198099	0.0498882	3.97085	7.1616e-05	0.000302116
FBgn0035041	CG13594	CG13594	2R	223.552	0.247896	0.0624585	3.96898	7.2182e-05	0.000304324
FBgn0262356	CG43054	CG43054	2L	87.8724	0.58617	0.14769	3.96892	7.22001e-05	0.000304324
FBgn0010379	Akt1	CG4006	3R	2078.47	0.131108	0.0330387	3.96831	7.23847e-05	0.00030495
FBgn0033601	Cuticular protein 47Ed	CG9076	2R	3.89964	1.83744	0.463031	3.96828	7.23929e-05	0.00030495
FBgn0039900	Synaptotagmin 7	CG2381	4	756.719	0.362905	0.0915067	3.96588	7.31247e-05	0.000307658
FBgn0032522	CG16848	CG16848	2L	490.787	0.327068	0.082496	3.96466	7.35013e-05	0.000309054
FBgn0034883	CG17664	CG17664	2R	649.181	0.35964	0.0907208	3.96425	7.36268e-05	0.000309488
FBgn0038577	CG12321	CG12321	3R	1910.57	0.20864	0.0526395	3.96357	7.38384e-05	0.000310189
FBgn0011280	Odorant-binding protein 19d	CG1668	X	7429.38	0.204156	0.0515105	3.96339	7.3893e-05	0.000310324
FBgn0036470	CG13463	CG13463	3L	63.8243	0.636144	0.160535	3.96265	7.41232e-05	0.000311196
FBgn0050192	CG30192	CG30192	2R	574.18	0.244924	0.0618331	3.96105	7.46218e-05	0.000313099
FBgn0024365	CG12773	CG12773	X	1244.16	0.115903	0.0292701	3.95978	7.50201e-05	0.000314484
FBgn0035868	CG7194	CG7194	3L	159.288	0.627072	0.15836	3.95979	7.50165e-05	0.000314484
FBgn0037174	CG14457	CG14457	3L	80.4961	0.58124	0.146796	3.95952	7.51013e-05	0.000314729
FBgn0036723	CG12229	CG12229	3L	4148.88	0.181955	0.0459769	3.95752	7.57305e-05	0.000317077
FBgn0024728	Slip1	CG1783	4	1448.64	0.246255	0.0622498	3.95592	7.62422e-05	0.000319026
FBgn0260407	mitochondrial ribosomal protein S23	CG31842	2L	210.888	0.229733	0.0580778	3.95561	7.63392e-05	0.000319239
FBgn0028897	CG4935	CG4935	2L	276.238	0.309978	0.0783715	3.95524	7.64585e-05	0.000319641
FBgn0038453	CG10326	CG10326	3R	1568.75	0.174445	0.0441376	3.95231	7.74003e-05	0.000323187
FBgn0036056	CG6709	CG6709	3L	1138.53	0.127595	0.032297	3.95067	7.79324e-05	0.000325114
FBgn0053801	His1:CG33801	CG33801	2L	7.04384	1.11351	0.281925	3.94967	7.82593e-05	0.000326281
FBgn0042102	CG18745	CG18745	3R	406.614	0.192971	0.0488609	3.94939	7.83518e-05	0.000326568
FBgn0050495	CG30495	CG30495	2R	143.22	0.183636	0.0465256	3.947	7.91376e-05	0.000329545
FBgn0034331	CG15067	CG15067	2R	3635.48	0.602902	0.152766	3.94656	7.92805e-05	0.000330041
FBgn0042110	CG18765	CG18765	3R	24.4643	0.529883	0.134318	3.94498	7.98053e-05	0.000332126
FBgn0038789	Ionotropic receptor 92a	CG15685	3R	7.81897	0.911119	0.230976	3.94465	7.99157e-05	0.000332485
FBgn0032636	CG5043	CG5043	2L	1878.06	0.215973	0.0547567	3.94423	8.00559e-05	0.000332868
FBgn0266491	Sarcolamban A	CG45090	2L	609.821	0.184665	0.0468272	3.94354	8.02891e-05	0.000333737
FBgn0017545	Ribosomal protein S3A	CG2168	4	19434.7	0.158296	0.0401555	3.94207	8.0782e-05	0.000335584
FBgn0050114	CG30114	CG30114	2R	4.80778	1.16264	0.294927	3.94213	8.07624e-05	0.000335584
FBgn0040037	JYalpha	CG17923	4	126.245	0.483649	0.122818	3.93794	8.21843e-05	0.000340999
FBgn0031518	CG3277	CG3277	2L	243.427	0.318027	0.0807658	3.93764	8.22876e-05	0.000341223
FBgn0052017	CG32017	CG32017	4	927.383	0.349562	0.0887966	3.93666	8.26248e-05	0.000342519
FBgn0030700	CG15914	CG15914	X	78.3094	0.241356	0.0613272	3.93555	8.30062e-05	0.000343997
FBgn0263988	Dynein intermediate chain at 61B	CG7051	3L	784.336	0.254924	0.0648018	3.93391	8.35763e-05	0.000346152
FBgn0032371	CG4983	CG4983	2L	4212.17	0.190934	0.0485489	3.93281	8.39578e-05	0.000347627
FBgn0261703	germ cell-expressed bHLH-PAS	CG42739	X	1463.74	0.143073	0.0363848	3.93222	8.41665e-05	0.000348075
FBgn0264607	Calcium/calmodulin-dependent protein kinase II	CG18069	4	4065.32	0.296916	0.0755148	3.93189	8.42795e-05	0.000348438
FBgn0039360	cardiolipin synthase	CG4774	3R	1634.74	0.139145	0.0353904	3.93171	8.4343e-05	0.000348596
FBgn0000157	Distal-less	CG3629	2R	368.308	0.162714	0.0413891	3.93132	8.44817e-05	0.000349065
FBgn0037563	CG11672	CG11672	3R	557.837	0.242084	0.0615859	3.93084	8.46481e-05	0.000349648
FBgn0035014	CG13581	CG13581	2R	1178.11	0.233438	0.0594136	3.92904	8.5285e-05	0.000352068
FBgn0036082	CG12362	CG12362	3L	3038.6	0.155562	0.0395959	3.92874	8.53918e-05	0.000352404
FBgn0037911	CG10898	CG10898	3R	457.591	0.276356	0.0703464	3.9285	8.54765e-05	0.000352648
FBgn0039029	CG4704	CG4704	3R	680.709	0.402184	0.102407	3.92729	8.59071e-05	0.000354319
FBgn0037399	Odorant receptor 83c	CG15581	3R	7.93201	0.648893	0.165239	3.92699	8.60145e-05	0.000354632
FBgn0037101	CG7634	CG7634	3L	2685.79	0.266961	0.0680646	3.92217	8.77563e-05	0.000361191
FBgn0085336	CG34307	CG34307	3R	115.881	0.608283	0.155105	3.92176	8.79062e-05	0.0003617
FBgn0050355	CG30355	CG30355	2R	1215.68	0.236135	0.0602313	3.92047	8.83754e-05	0.000363523
FBgn0036441	CG13476	CG13476	3L	1087	0.339757	0.0866761	3.91984	8.86075e-05	0.00036426
FBgn0053926	CG33926	CG33926	3L	216.667	0.659017	0.168205	3.91794	8.93095e-05	0.000366819
FBgn0051909	CG31909	CG31909	2L	845.474	0.508687	0.12984	3.91778	8.93671e-05	0.000366947
FBgn0050354	CG30354	CG30354	2R	324.461	0.227722	0.0581275	3.91763	8.94255e-05	0.000367077
FBgn0039355	CG4730	CG4730	3R	104.509	0.327062	0.0834906	3.91735	8.95272e-05	0.000367386
FBgn0017558	Pyruvate dehydrogenase kinase	CG8808	2R	5863	0.208994	0.0534088	3.91311	9.11154e-05	0.000373681
FBgn0033275	CG14756	CG14756	2R	1.61907	1.5259	0.390049	3.91208	9.15036e-05	0.000375162
FBgn0027495	CG8378	CG8378	2R	1411.79	0.135673	0.0346968	3.91026	9.21954e-05	0.000377886
FBgn0022238	lola like	CG5738	2R	1501.19	0.165767	0.0424009	3.90951	9.24828e-05	0.00037884
FBgn0051055	CG31055	CG31055	3R	2456.68	0.468237	0.119771	3.90944	9.25116e-05	0.000378845
FBgn0033862	CG6209	CG6209	2R	4798.19	0.293223	0.0750521	3.90692	9.34787e-05	0.000382692
FBgn0039634	alpha Mannosidase Ib	CG11874	3R	833.966	0.120665	0.030891	3.90616	9.37748e-05	0.000383677
FBgn0004910	Ecdysone-induced protein 63F 1	CG15855	3L	1596.12	0.253994	0.0650355	3.90546	9.40448e-05	0.000384668
FBgn0032266	CG18302	CG18302	2L	278.919	0.592152	0.151682	3.9039	9.46533e-05	0.000387043
FBgn0036618	Cuticular protein 72Eb	CG12255	3L	5.13246	1.61066	0.412594	3.90375	9.47151e-05	0.000387181
FBgn0031306	CG4577	CG4577	2L	2067.72	0.207841	0.0532446	3.90352	9.48053e-05	0.000387435
FBgn0040056	CG17698	CG17698	3L	1232.94	0.222444	0.0570197	3.90119	9.57223e-05	0.000390605
FBgn0015271	Origin recognition complex subunit 5	CG7833	2L	107.597	0.411821	0.105625	3.89889	9.66352e-05	0.000394097
FBgn0038132	CG15887	CG15887	3R	5.16638	0.880435	0.225848	3.89836	9.68483e-05	0.00039485
FBgn0262123	lethal (2) 41Ab	CG41265	2RHet	1035.42	0.473784	0.121538	3.89822	9.69029e-05	0.000394956
FBgn0263386	CG43438	CG43438	2L	7.76769	0.934704	0.239804	3.89779	9.70758e-05	0.000395427
FBgn0015286	Ras-like protein A	CG2849	X	1447.27	0.225697	0.0579298	3.89604	9.77786e-05	0.000398173
FBgn0029535	CG14635	CG14635	X	72.519	0.465262	0.119425	3.89587	9.78464e-05	0.000398332
FBgn0046296	CG11534	CG11534	3L	379.313	0.155556	0.0399343	3.8953	9.80767e-05	0.000399151
FBgn0038734	CG11453	CG11453	3R	145.706	0.270084	0.0693568	3.89413	9.85518e-05	0.000400967
FBgn0019809	gcm2	CG3858	2L	20.1052	1.07272	0.275556	3.89294	9.90371e-05	0.000402704
FBgn0043069	Misexpression suppressor of KSR 4	CG31447	3R	35.33	0.445579	0.114499	3.89154	9.96092e-05	0.000404673
FBgn0034002	CG8079	CG8079	2R	516.735	0.202949	0.0521588	3.89098	9.98397e-05	0.000405252
FBgn0033538	CG11883	CG11883	2R	917.316	0.194906	0.0501145	3.88921	0.000100573	0.00040799
FBgn0030999	Mucin related 18B	CG7874	X	24266.2	0.317137	0.081571	3.88787	0.000101129	0.000410126
FBgn0031214	CG11374	CG11374	2L	82.644	0.346966	0.0892961	3.88557	0.000102089	0.000413653
FBgn0034664	CG4377	CG4377	2R	1976.29	0.487269	0.125447	3.88427	0.000102638	0.000415754
FBgn0051561	Osiris 16	CG31561	3R	1.81347	4.77584	1.22998	3.88285	0.00010324	0.00041795
FBgn0026563	CG1979	CG1979	3R	9445.94	0.220773	0.0568708	3.882	0.000103599	0.000419281
FBgn0030418	CG4004	CG4004	X	198.002	0.265025	0.0683376	3.87818	0.000105243	0.000425213
FBgn0250825	CG34241	CG34241	3L	983.182	0.275323	0.0709949	3.87806	0.000105291	0.000425257
FBgn0039902	Zinc/iron regulated transporter-related protein 102B	CG2177	4	1292.18	0.198388	0.0511579	3.87796	0.000105337	0.000425317
FBgn0000244	blistery	CG9379	3R	2666.28	0.0981989	0.0253496	3.87378	0.000107158	0.000432021
FBgn0085481	CG34452	CG34452	3L	49.7889	0.311622	0.0804452	3.87372	0.000107185	0.000432021
FBgn0038876	CG5919	CG5919	3R	835.051	0.138652	0.0357972	3.87328	0.00010738	0.000432683
FBgn0039272	CG11836	CG11836	3R	71.6128	0.334443	0.0863514	3.87304	0.000107484	0.000432977
FBgn0034082	CG10734	CG10734	2R	5381.08	0.359762	0.0929024	3.87247	0.000107739	0.000433876
FBgn0037502	walker cup	CG10113	3R	1991.48	0.210239	0.054293	3.87231	0.000107811	0.000434038
FBgn0003366	sevenless	CG18085	X	2113.55	0.23228	0.0600167	3.87026	0.000108721	0.000437447
FBgn0050083	CG30083	CG30083	2R	57.524	1.16697	0.301556	3.86984	0.000108907	0.000438069
FBgn0086675	found in neurons	CG4396	X	1297.57	0.266484	0.0688822	3.86869	0.00010942	0.000439876
FBgn0051998	CG31998	CG31998	4	1606.01	0.227165	0.0587203	3.86859	0.000109466	0.000439935
FBgn0039087	CG10168	CG10168	3R	62.7099	0.455317	0.117719	3.86783	0.000109806	0.000441173
FBgn0038803	CG5191	CG5191	3R	1614.01	0.218158	0.0564172	3.86687	0.000110242	0.000442621
FBgn0051296	CG31296	CG31296	3R	103.874	0.726064	0.187768	3.86682	0.000110263	0.000442621
FBgn0032154	mitochondrial DNA helicase	CG5924	2L	61.7805	0.277517	0.0717809	3.86616	0.000110562	0.000443674
FBgn0058232	CG41056	CG41056	3RHet	72.6518	0.700409	0.181167	3.8661	0.000110589	0.000443674
FBgn0028856	CG18063	CG18063	2L	795.616	0.316099	0.0817939	3.86457	0.000111284	0.0004462
FBgn0036125	CG6279	CG6279	3L	7070.56	0.15794	0.0408684	3.86458	0.000111279	0.0004462
FBgn0051949	CG31949	CG31949	2L	1092.02	0.254801	0.0659483	3.86364	0.000111709	0.000447645
FBgn0029962	CG1402	CG1402	X	93.8122	0.414674	0.107341	3.86315	0.000111932	0.000448411
FBgn0035870	Gustatory receptor 66a	CG7189	3L	19.7143	0.422171	0.109298	3.86258	0.000112195	0.000449331
FBgn0032971	tiny tim 3	CG6691	2L	1018.16	0.39324	0.101824	3.86196	0.000112481	0.000450347
FBgn0032205	CG4957	CG4957	2L	203.205	0.273257	0.0707901	3.86011	0.000113337	0.000453354
FBgn0034825	CG3215	CG3215	2R	720.213	0.224252	0.0580954	3.86006	0.000113361	0.000453354
FBgn0039298	takeout	CG11853	3R	2858.56	0.999931	0.259035	3.86022	0.000113284	0.000453354
FBgn0034996	CG13575	CG13575	2R	11.8009	0.909176	0.235657	3.85806	0.000114293	0.000456279
FBgn0029873	CG3918	CG3918	X	350.51	0.175568	0.0455326	3.85588	0.000115316	0.000459833
FBgn0261722	flower	CG6151	3L	1811.27	0.11859	0.0307666	3.85451	0.000115963	0.000462146
FBgn0250830	CG12547	CG12547	2R	823.877	0.254438	0.0660177	3.85409	0.00011616	0.000462663
FBgn0035598	CG4669	CG4669	3L	8334.39	0.149849	0.0389077	3.8514	0.000117444	0.000467375
FBgn0262486	CG43076	CG43076	X	316.297	0.300159	0.0779351	3.8514	0.000117444	0.000467375
FBgn0021776	miranda	CG12249	3R	77.5349	0.377206	0.0979615	3.85056	0.000117849	0.000468852
FBgn0031558	CG16704	CG16704	2L	264.33	0.636032	0.165221	3.84957	0.000118323	0.000470467
FBgn0030595	CG14406	CG14406	X	40.0922	1.025	0.266467	3.84665	0.000119746	0.000475577
FBgn0036294	CG10654	CG10654	3L	306.68	0.206174	0.0536142	3.84551	0.000120303	0.00047724
FBgn0039085	CG10170	CG10170	3R	455.975	0.401142	0.104313	3.84558	0.00012027	0.00047724
FBgn0033657	Silnoon	CG8271	2R	354.918	0.308496	0.0802299	3.84515	0.000120477	0.000477794
FBgn0040206	kurtz	CG1487	3R	1378.22	0.174482	0.0454106	3.84232	0.000121877	0.000483068
FBgn0031736	CG11030	CG11030	2L	572.004	0.128013	0.0333531	3.83812	0.000123978	0.000490718
FBgn0263987	spoonbill	CG3249	X	2188.47	0.162439	0.0423501	3.83562	0.000125246	0.000495145
FBgn0053002	mitochondrial ribosomal protein L27	CG33002	2L	406.834	0.234362	0.0611114	3.83499	0.000125568	0.000496134
FBgn0034858	eIF2B-delta	CG10315	2R	687.546	0.273561	0.0713702	3.83299	0.000126596	0.000499481
FBgn0032801	CG10165	CG10165	2L	438.808	0.228563	0.059638	3.8325	0.00012685	0.000500339
FBgn0262475	bruno-2	CG43065	2L	2082.05	0.135971	0.0354864	3.83163	0.000127297	0.000501817
FBgn0034058	Peroxin 11	CG8315	2R	497.961	0.324511	0.0847005	3.83128	0.00012748	0.000502396
FBgn0030208	Protein phosphatase 4 regulatory subunit 2-related protein	CG2890	X	782.395	0.133614	0.0348878	3.82982	0.000128235	0.000505084
FBgn0262141	CG42867	CG42867	2R	18.3566	1.17965	0.308096	3.82883	0.000128754	0.000506839
FBgn0034743	Ribosomal protein S16	CG4046	2R	10898.7	0.151561	0.0395971	3.82758	0.000129409	0.000509273
FBgn0085352	CG34323	CG34323	X	12.5943	0.546561	0.142842	3.82633	0.00013007	0.000511729
FBgn0011726	twinstar	CG4254	2R	3945.42	0.111811	0.0292572	3.82164	0.000132565	0.000520801
FBgn0040257	Ugt86Dc	CG4739	3R	66.8356	0.595104	0.156117	3.81191	0.000137896	0.000539141
FBgn0262146	Metallothionein E	CG42872	3R	328.886	1.17303	0.307726	3.81195	0.000137876	0.000539141
FBgn0037456	CG1138	CG1138	3R	715.451	0.449764	0.118062	3.80955	0.000139218	0.000544156
FBgn0030262	Vago	CG2081	X	196.205	0.311023	0.0816468	3.80937	0.000139322	0.000544408
FBgn0053348	Chemosensory protein B 42a	CG33348	2R	146.495	0.372842	0.0979201	3.80762	0.000140313	0.000547661
FBgn0264954	forkhead domain 3F	CG44123	X	25.8204	0.510835	0.13416	3.80764	0.000140299	0.000547661
FBgn0259184	CG42288	CG42288	2R	1020.29	0.240504	0.0631763	3.80687	0.000140735	0.000549153
FBgn0263396	squid	CG16901	3R	6654.02	0.150711	0.039591	3.8067	0.000140833	0.000549382
FBgn0266410	CG45050	CG45050	3R	13632.9	0.138613	0.0364185	3.80612	0.000141164	0.000550359
FBgn0032259	CG6144	CG6144	2L	387.672	0.147189	0.0386889	3.80441	0.000142142	0.000554018
FBgn0038959	CG13856	CG13856	3R	79.9674	0.406088	0.106756	3.80387	0.000142452	0.000554912
FBgn0051274	CG31274	CG31274	3R	38.2574	0.459918	0.120996	3.80109	0.000144059	0.000560857
FBgn0036770	Prestin	CG5485	3L	1453.03	0.167958	0.0441902	3.80081	0.000144226	0.000561348
FBgn0004227	no on or off transient A	CG4211	X	1788.37	0.117351	0.0308935	3.79857	0.000145531	0.000565947
FBgn0085267	CG34238	CG34238	3L	126.633	0.366991	0.096612	3.79861	0.000145511	0.000565947
FBgn0261562	CG42676	CG42676	3L	506.335	0.216408	0.056973	3.79842	0.000145621	0.00056614
FBgn0037012	Reduction in Cnn dots 2	CG4786	3L	550.272	0.209941	0.055273	3.79825	0.000145724	0.00056638
FBgn0015558	tweety	CG1693	X	949.731	0.127139	0.0334769	3.7978	0.000145985	0.000567238
FBgn0032788	CG13084	CG13084	2L	14.1366	1.13092	0.297847	3.79698	0.000146472	0.000568968
FBgn0037826	CG14689	CG14689	3R	1460.5	0.35067	0.0923639	3.79661	0.000146688	0.000569647
FBgn0026379	Pten	CG5671	2L	837.668	0.301398	0.0794205	3.79497	0.000147664	0.000572955
FBgn0029785	Ribosomal protein L35	CG4111	X	10666.8	0.129762	0.0342189	3.7921	0.000149376	0.00057923
FBgn0030009	CG15336	CG15336	X	10.0304	0.835955	0.220449	3.79205	0.000149407	0.00057923
FBgn0030803	CG4880	CG4880	X	645.769	0.258122	0.0680718	3.79191	0.000149495	0.000579408
FBgn0034322	CG18536	CG18536	2R	97.3618	0.496494	0.130956	3.79129	0.000149865	0.000580678
FBgn0036538	CG15715	CG15715	3L	897.993	0.193211	0.0509664	3.79095	0.000150072	0.000581318
FBgn0264081	CG43750	CG43750	2L	651.474	0.410759	0.108355	3.79085	0.000150133	0.000581392
FBgn0032416	Gustatory receptor 33a	CG17213	2L	11.8645	0.568181	0.149914	3.79005	0.000150615	0.000582767
FBgn0036325	CG10752	CG10752	3L	448.439	0.327821	0.0865409	3.78805	0.000151836	0.000587163
FBgn0023129	astray	CG3705	3L	4251.85	0.251443	0.0664155	3.78591	0.000153146	0.000591733
FBgn0000644	Follicle cell protein 3C	CG4015	X	11.5129	0.596605	0.157591	3.78579	0.000153221	0.000591736
FBgn0013300	Male-specific-transcript-35Ba	CG4479	2L	2957.56	0.232822	0.0615665	3.78163	0.000155803	0.000600991
FBgn0034478	CG10822	CG10822	2R	333.374	0.237654	0.0628618	3.78058	0.000156465	0.000603378
FBgn0036703	CG7707	CG7707	3L	1024.3	0.199942	0.052915	3.77855	0.000157746	0.000608147
FBgn0085396	CG34367	CG34367	2L	51.5413	0.453788	0.120148	3.7769	0.000158794	0.000612015
FBgn0038087	beat-Va	CG10134	3R	90.3212	0.259162	0.068637	3.77583	0.000159473	0.000614291
FBgn0031184	CG14615	CG14615	X	401.825	0.329267	0.0872091	3.7756	0.000159623	0.000614697
FBgn0040794	CG13056	CG13056	3L	34.075	0.608515	0.161247	3.77381	0.000160773	0.000618781
FBgn0015316	Trypsin 29F	CG9564	2L	85.6242	0.590265	0.156424	3.7735	0.000160971	0.000619199
FBgn0036428	CG9238	CG9238	3L	5571.12	0.309711	0.0820741	3.77355	0.000160939	0.000619199
FBgn0029719	CG15473	CG15473	X	17.6005	0.398824	0.105736	3.77189	0.000162013	0.000623033
FBgn0026386	Odorant receptor 47a	CG13225	2R	19.1083	1.14058	0.302413	3.7716	0.000162202	0.000623572
FBgn0039510	CG3339	CG3339	3R	294.921	0.475309	0.126026	3.77151	0.000162265	0.000623572
FBgn0037007	CG5059	CG5059	3L	3343.69	0.244031	0.0647184	3.77065	0.00016282	0.000625265
FBgn0040719	CG15357	CG15357	2L	171.849	0.245536	0.0651268	3.77012	0.000163167	0.00062633
FBgn0085206	CG34177	CG34177	2L	558.226	0.341076	0.0904688	3.77009	0.000163188	0.00062633
FBgn0004143	nullo	CG14426	X	1.54864	1.45064	0.384847	3.76939	0.000163649	0.000627928
FBgn0051600	CG31600	CG31600	2L	107.633	0.770215	0.204418	3.76785	0.000164662	0.000631103
FBgn0036415	CG7768	CG7768	3L	2862.39	0.149856	0.039813	3.76401	0.000167211	0.000639465
FBgn0031653	Jonah 25Biii	CG8871	2L	6282.72	1.22488	0.325512	3.76293	0.000167934	0.000641872
FBgn0050033	CG30033	CG30033	2R	120.065	0.467407	0.124221	3.76271	0.000168082	0.000642086
FBgn0026777	Rad23	CG1836	4	2168.31	0.162451	0.0431759	3.76254	0.000168195	0.00064234
FBgn0038236	Cyp313a1	CG3360	3R	4066.65	0.664888	0.176744	3.76188	0.00016864	0.000643462
FBgn0262962	CG43273	CG43273	3R	63.2201	0.352023	0.0935775	3.76183	0.000168675	0.000643462
FBgn0035244	ABCB7	CG7955	3L	2299.89	0.172768	0.045944	3.7604	0.000169644	0.000646622
FBgn0039929	CG11076	CG11076	4	1005.19	0.148219	0.0394222	3.75979	0.000170058	0.000648022
FBgn0085482	CG34453	CG34453	3L	11.6382	0.52356	0.139265	3.75946	0.000170279	0.000648686
FBgn0032214	CG4968	CG4968	2L	2058.18	0.129546	0.0344718	3.75801	0.000171267	0.000651908
FBgn0029761	small conductance calcium-activated potassium channel	CG10706	X	1831.85	0.253209	0.0673834	3.75773	0.000171461	0.000652469
FBgn0039465	Tetraspanin 97E	CG6323	3R	1193.25	0.165241	0.043985	3.75676	0.00017213	0.000654833
FBgn0034839	CG13540	CG13540	2R	249.301	0.283919	0.0756173	3.75468	0.00017356	0.000660091
FBgn0036835	CG14075	CG14075	3L	277.073	0.25312	0.0674358	3.7535	0.000174383	0.000662242
FBgn0260860	BET5 ortholog (S. cerevisiae)	CG1359	3R	174.745	0.211062	0.0562313	3.75346	0.000174413	0.000662242
FBgn0033547	CG12935	CG12935	2R	174.169	0.185917	0.0496001	3.74833	0.000178017	0.00067426
FBgn0036819	Dysbindin ortholog (H. sapiens)	CG6856	3L	116.348	0.168063	0.044836	3.74839	0.000177972	0.00067426
FBgn0264449	CG43867	CG43867	X	950.132	0.114507	0.0305508	3.7481	0.000178181	0.000674511
FBgn0031235	CG13693	CG13693	2L	1208.25	0.195468	0.0521611	3.74738	0.00017869	0.000676253
FBgn0085318	CG34289	CG34289	3R	117.185	0.298917	0.0798279	3.74451	0.000180743	0.000683275
FBgn0266711	Elongin C	CG9291	2R	1689.07	0.194473	0.0519424	3.744	0.000181111	0.000684478
FBgn0050094	CG30094	CG30094	2R	396.761	0.388693	0.103881	3.74173	0.000182761	0.000690335
FBgn0034413	CG15115	CG15115	2R	1.92418	1.37741	0.368218	3.74074	0.000183481	0.000692489
FBgn0033541	CG12934	CG12934	2R	22.7417	1.01167	0.270542	3.73943	0.000184441	0.00069592
FBgn0037731	CG18542	CG18542	3R	164.398	0.39186	0.104839	3.73773	0.000185686	0.000700045
FBgn0051438	Chemosensory protein B 93b	CG31438	3R	61.3805	0.537841	0.143901	3.73757	0.000185809	0.000700317
FBgn0050103	CG30103	CG30103	2R	539.457	0.324725	0.0869037	3.73661	0.000186515	0.000702789
FBgn0036152	CG6175	CG6175	3L	681.443	0.171524	0.0459268	3.73474	0.000187912	0.000707665
FBgn0036442	CG13473	CG13473	3L	739.227	0.200896	0.0537925	3.73466	0.000187972	0.0007077
FBgn0032787	CG10195	CG10195	2L	251.974	0.278229	0.0745261	3.7333	0.000188984	0.00071112
FBgn0020018	Protoporphyrinogen oxidase	CG5796	3R	1163.47	0.175891	0.0471189	3.73291	0.000189281	0.000711731
FBgn0035131	methuselah-like 9	CG17084	3L	140.009	0.646268	0.173128	3.73288	0.000189301	0.000711731
FBgn0036126	CG6272	CG6272	3L	287.124	0.198069	0.0530676	3.7324	0.000189666	0.000712913
FBgn0037756	CG8507	CG8507	3R	942.763	0.130824	0.0350561	3.73184	0.000190084	0.000714287
FBgn0002856	Accessory gland protein 26Ab	CG9024	2L	1793.55	0.254692	0.0682587	3.73127	0.000190517	0.000715721
FBgn0263086	CG43354	CG43354	2L	57.7018	0.654444	0.175463	3.72981	0.000191621	0.000719282
FBgn0265265	CG32727	CG32727	X	291.462	0.213289	0.0572268	3.72708	0.000193715	0.000726352
FBgn0035198	CG9133	CG9133	3L	758.456	0.301827	0.0809837	3.72701	0.000193768	0.000726353
FBgn0032698	CG10336	CG10336	2L	72.6394	0.260412	0.0698992	3.72554	0.000194895	0.000730184
FBgn0037766	tipE homolog 1	CG12806	3R	225.608	0.239431	0.0642776	3.72495	0.000195351	0.000731495
FBgn0051072	lysosomal enzyme receptor protein	CG31072	3R	2360.76	0.189719	0.0509386	3.72445	0.000195738	0.000732548
FBgn0085239	CG34210	CG34210	2R	514.88	0.290705	0.0780525	3.72448	0.000195715	0.000732548
FBgn0034998	CG13577	CG13577	2R	778.317	0.30122	0.08093	3.72198	0.000197666	0.00073876
FBgn0266261	CG44956	CG44956	3R	0.932667	4.19171	1.1262	3.72199	0.000197657	0.00073876
FBgn0051639	CG31639	CG31639	2L	4624.3	0.184341	0.0495404	3.72103	0.000198415	0.00074076
FBgn0046706	Haspin	CG40080	2RHet	391.451	0.41528	0.111623	3.72037	0.000198931	0.000742285
FBgn0052299	CG32299	CG32299	3L	696.496	0.160994	0.0432734	3.7204	0.000198911	0.000742285
FBgn0054001	CG34001	CG34001	3L	67.2345	0.521179	0.1401	3.72005	0.000199183	0.000743024
FBgn0032166	CG4619	CG4619	2L	799.882	0.176049	0.0473252	3.71998	0.000199242	0.000743046
FBgn0004588	Ecdysone-induced gene 71Ea	CG16931	3L	1.13942	1.88923	0.507988	3.71904	0.000199982	0.0007452
FBgn0052832	CG32832	CG32832	2L	1625.23	0.170576	0.0459025	3.71604	0.000202367	0.000753683
FBgn0037325	CG12147	CG12147	3R	973.625	0.230495	0.0620588	3.71413	0.000203904	0.000758386
FBgn0025366	Intronic Protein 259	CG5277	2L	2295.52	0.269272	0.0725123	3.71346	0.000204444	0.000760188
FBgn0032040	CG13386	CG13386	2L	9.59187	1.04403	0.281326	3.7111	0.000206357	0.000766903
FBgn0085498	CG40583	CG40583	U	77.797	0.370414	0.0998479	3.70978	0.000207438	0.000770492
FBgn0038583	CG7183	CG7183	3R	543.206	0.228717	0.0616599	3.70933	0.000207807	0.000771446
FBgn0032387	CG16965	CG16965	2L	324.38	0.426896	0.115093	3.70914	0.000207967	0.000771628
FBgn0040466	Dorsal interacting protein 2	CG9771	3R	139.785	0.222062	0.0599036	3.707	0.00020973	0.000777336
FBgn0016919	no mechanoreceptor potential B	CG12548	2L	475.776	0.234231	0.0631969	3.70637	0.000210252	0.00077885
FBgn0033994	CG7544	CG7544	2R	50.077	0.311415	0.0840308	3.70597	0.000210583	0.00077987
FBgn0033162	CG1707	CG1707	2R	965.906	0.137869	0.0372056	3.70561	0.000210881	0.000780763
FBgn0011704	Ribonucleoside diphosphate reductase small subunit	CG8975	2R	189.715	0.286142	0.0772256	3.70527	0.000211163	0.000781388
FBgn0037307	Tim17a2	CG14666	3R	637.192	0.189681	0.0512001	3.7047	0.000211637	0.000782723
FBgn0259824	Huntingtin-interacting protein 14	CG6017	3L	924.393	0.108117	0.029194	3.7034	0.000212727	0.000786124
FBgn0262361	CG43059	CG43059	3L	319.295	0.24172	0.0652835	3.70262	0.000213389	0.000788146
FBgn0031886	Nuf2	CG8902	2L	177.2	0.854384	0.230805	3.70175	0.000214114	0.000790616
FBgn0032471	CG5122	CG5122	2L	3971.64	0.171054	0.0462116	3.70154	0.000214297	0.00079108
FBgn0051106	CG31106	CG31106	3R	676.878	0.52052	0.140628	3.70139	0.00021442	0.000791323
FBgn0002524	lace	CG4162	2L	1066.22	0.139238	0.0376577	3.69747	0.000217759	0.000802785
FBgn0053137	CG33137	CG33137	2R	6.56748	0.78625	0.212703	3.69647	0.000218616	0.000805731
FBgn0037035	CG10589	CG10589	3L	2198.73	0.172964	0.0468085	3.69515	0.00021976	0.000809733
FBgn0037998	CG4848	CG4848	3R	1192.85	0.0802544	0.0217202	3.69491	0.000219961	0.000810256
FBgn0040812	CG8750	CG8750	3L	530.657	0.175059	0.0473822	3.69462	0.000220218	0.000810769
FBgn0036926	CG7646	CG7646	3L	649.736	0.293627	0.0795136	3.69279	0.000221808	0.000815972
FBgn0053143	CG33143	CG33143	2R	552.554	0.302988	0.0820696	3.69184	0.000222633	0.000818791
FBgn0040370	CG13375	CG13375	X	235.464	0.34409	0.0932825	3.68869	0.000225412	0.00082857
FBgn0027794	CG14786	CG14786	X	756.102	0.125306	0.0339798	3.68768	0.000226312	0.000831654
FBgn0085420	CG34391	CG34391	3L	150.234	0.243931	0.0661583	3.68708	0.00022684	0.000832711
FBgn0036465	Regulatory particle non-ATPase 12-related	CG11552	3L	1057.07	0.155856	0.0422827	3.68604	0.000227774	0.000835918
FBgn0032805	CG10337	CG10337	2L	271.779	0.291287	0.0790448	3.68509	0.00022862	0.000838477
FBgn0002569	Maltase A2	CG8694	2R	1825.32	0.394356	0.107069	3.6832	0.000230329	0.000843725
FBgn0052106	CG32106	CG32106	3L	2200.71	0.313389	0.0851205	3.68171	0.000231671	0.000848416
FBgn0004901	Phosphoribosylamidotransferase	CG2867	3R	209.085	0.263943	0.0716983	3.68131	0.000232043	0.000849554
FBgn0035290	CG1887	CG1887	3L	817.499	0.347628	0.0944428	3.68083	0.000232474	0.000850736
FBgn0058249	CG40249	CG40249	U	8.67675	0.670063	0.182047	3.6807	0.000232591	0.000850882
FBgn0037684	CG8129	CG8129	3R	933.569	0.41748	0.11344	3.68017	0.000233081	0.000852452
FBgn0038451	CG14893	CG14893	3R	118.118	0.70326	0.191169	3.67873	0.000234394	0.000857027
FBgn0039584	beat-VI	CG14064	3R	241.253	0.163119	0.0443447	3.67844	0.000234669	0.000857805
FBgn0260987	verthandi	CG17436	3LHet	1122.75	0.281652	0.076583	3.67773	0.000235317	0.00085972
FBgn0036345	CG17300	CG17300	3L	1069.5	0.194633	0.0529316	3.67707	0.000235927	0.000861491
FBgn0037260	Mucin related 82C	CG12586	3R	297.935	0.309839	0.0842657	3.67693	0.000236062	0.000861642
FBgn0038100	polyA-binding protein interacting protein 2	CG12358	3R	4601.16	0.186873	0.0508409	3.67564	0.000237251	0.000865185
FBgn0032596	Proteasome beta4 subunit	CG17331	2L	1907.07	0.208673	0.0567825	3.67495	0.000237896	0.000867307
FBgn0004174	Male-specific RNA 84Dc	CG17945	3R	5515.1	0.279839	0.0761683	3.67395	0.000238826	0.000870008
FBgn0058064	Aldehyde reductase Y	CG40064	3LHet	300.897	0.369586	0.100625	3.67289	0.000239821	0.000873172
FBgn0052391	CG32391	CG32391	3L	149.558	0.377812	0.102888	3.67206	0.000240604	0.000875562
FBgn0039112	CG10219	CG10219	3R	5549.71	0.178077	0.0485227	3.66998	0.000242571	0.000882257
FBgn0053774	CG33774	CG33774	2R	207.686	0.351375	0.0957681	3.66903	0.000243477	0.000885319
FBgn0035971	CG4477	CG4477	3L	463.297	0.443229	0.120806	3.66893	0.000243566	0.00088541
FBgn0039304	CG10425	CG10425	3R	748.015	0.207187	0.0565113	3.66629	0.000246093	0.00089389
FBgn0034172	CG6665	CG6665	2R	425.322	0.188944	0.0515533	3.66503	0.000247309	0.000898072
FBgn0030890	CG7536	CG7536	X	1078.95	0.119422	0.032594	3.66392	0.000248389	0.000901282
FBgn0264486	CG43894	CG43894	3L	2.79451	1.0346	0.282519	3.66206	0.000250192	0.000907349
FBgn0033450	Lsm11	CG12924	2R	46.5209	0.34435	0.0940551	3.66115	0.00025109	0.000909887
FBgn0040371	CG12470	CG12470	X	4205.11	0.205375	0.0561231	3.65937	0.000252834	0.00091549
FBgn0038575	CG7208	CG7208	3R	1567.24	0.184477	0.0504187	3.65889	0.000253309	0.000916968
FBgn0050357	CG30357	CG30357	2R	425.253	0.412218	0.112719	3.65705	0.000255138	0.000923104
FBgn0026262	bip2	CG2009	4	1863.54	0.205281	0.0561385	3.65669	0.000255489	0.000923648
FBgn0262577	CG43117	CG43117	3R	4.66059	0.938002	0.256512	3.65676	0.000255422	0.000923648
FBgn0263594	lost	CG14648	3R	8604.46	0.301349	0.082461	3.65444	0.00025774	0.000930569
FBgn0052944	CG32944	CG32944	3R	629.639	0.251866	0.0689354	3.65365	0.000258538	0.000932721
FBgn0265670	CG44477	CG44477	2L	91.9485	0.324204	0.0887341	3.65366	0.000258527	0.000932721
FBgn0053270	CG33270	CG33270	3L	4.83925	0.927329	0.253946	3.65168	0.000260532	0.000939178
FBgn0011570	capping protein beta	CG17158	2L	963.874	0.0955445	0.0261654	3.65156	0.000260648	0.000939353
FBgn0033826	CG4734	CG4734	2R	1195.05	0.789484	0.216284	3.65022	0.000262019	0.000943556
FBgn0028894	CG5869	CG5869	2L	412.845	0.248545	0.0680931	3.65007	0.000262165	0.000943834
FBgn0039380	CG5890	CG5890	3R	243.117	0.219827	0.0602505	3.64855	0.000263729	0.00094897
FBgn0038301	CG6654	CG6654	3R	274.755	0.542541	0.148761	3.64706	0.000265256	0.000953721
FBgn0085460	CG34431	CG34431	2R	224.33	0.406307	0.11143	3.64631	0.000266037	0.000956279
FBgn0033983	CG10253	CG10253	2R	685.303	0.202526	0.0555822	3.64371	0.000268731	0.000965212
FBgn0038627	CG7694	CG7694	3R	797.401	0.252371	0.0692674	3.64344	0.000269021	0.000966
FBgn0032587	CG5953	CG5953	2L	1559.5	0.281764	0.0773373	3.64332	0.000269147	0.000966202
FBgn0015575	alpha-Esterase-7	CG1112	3R	4427.27	0.207023	0.0568408	3.64215	0.000270366	0.000970073
FBgn0031945	CG7191	CG7191	2L	127.964	0.443845	0.121868	3.64203	0.000270497	0.000970292
FBgn0010213	Superoxide dismutase 2 (Mn)	CG8905	2R	4539.48	0.161655	0.0444245	3.63887	0.000273839	0.000982028
FBgn0039310	CG11878	CG11878	3R	1771.05	0.400483	0.110087	3.63787	0.0002749	0.000985064
FBgn0039904	Host cell factor	CG1710	4	2263.01	0.127006	0.034912	3.63788	0.000274893	0.000985064
FBgn0264751	CG44009	CG44009	3R	281.149	0.226032	0.06217	3.63571	0.000277219	0.000993118
FBgn0035934	Transient receptor potential cation channel A1 ortholog	CG5751	3L	128.232	0.526737	0.14489	3.63542	0.000277531	0.000993978
FBgn0083963	CG34127	CG34127	3R	401.07	0.164583	0.0452936	3.63368	0.000279403	0.000999903
FBgn0032225	CG5022	CG5022	2L	75.4029	0.433182	0.119264	3.63213	0.000281097	0.00100518
FBgn0030384	CG2577	CG2577	X	531.598	0.179989	0.0495604	3.6317	0.000281556	0.00100622
FBgn0040747	CG12853	CG12853	2R	2972.47	0.186911	0.0514665	3.63169	0.000281571	0.00100622
FBgn0050271	CG30271	CG30271	2R	2627.34	0.164812	0.0453893	3.63108	0.000282238	0.00100796
FBgn0262787	CG43168	CG43168	3L	844.81	0.451106	0.124276	3.62987	0.00028356	0.00101216
FBgn0029501	Caldesmon-related protein	CG13580	2R	3042.71	0.239575	0.0660028	3.62977	0.000283669	0.00101229
FBgn0036503	CG13454	CG13454	3L	3.57652	1.16414	0.320817	3.62869	0.000284865	0.00101547
FBgn0053508	pickpocket 13	CG33508	2L	13.0575	0.511145	0.140864	3.62865	0.000284908	0.00101547
FBgn0038327	Translin associated factor X	CG5063	3R	330.237	0.128964	0.0355437	3.62832	0.00028527	0.00101643
FBgn0035148	CG3402	CG3402	3L	158.98	0.209315	0.0577339	3.6255	0.000288398	0.00102651
FBgn0053125	CG33125	CG33125	2L	2632.91	0.319057	0.0880542	3.62342	0.000290734	0.00103376
FBgn0038394	CG10264	CG10264	3R	146.289	0.375764	0.103765	3.6213	0.000293131	0.00104095
FBgn0032240	CG17768	CG17768	2L	511.144	0.175585	0.0484947	3.62071	0.000293791	0.00104276
FBgn0053653	Calcium activated protein for secretion	CG33653	4	2522.41	0.241484	0.0666995	3.62048	0.000294059	0.00104344
FBgn0037678	CG16749	CG16749	3R	1260.32	0.279103	0.0771248	3.61885	0.00029592	0.00104896
FBgn0267351	Topoisomerase I-interacting protein	CG15104	2R	1264.44	0.227614	0.0629126	3.61795	0.000296949	0.00105207
FBgn0039766	CG15536	CG15536	3R	230.926	0.240597	0.0665461	3.6155	0.000299774	0.00106099
FBgn0033115	Serpin 42De	CG9460	2R	61.4226	0.834708	0.230984	3.6137	0.000301859	0.00106782
FBgn0262721	CG43165	CG43165	2L	32.5738	0.768761	0.212741	3.6136	0.000301977	0.00106797
FBgn0259951	Seminal fluid protein 24Ba	CG42461	2L	1456.79	0.741688	0.205306	3.6126	0.000303143	0.001071
FBgn0035590	p53-related protein kinase ortholog	CG10673	3L	160.635	0.186995	0.0517706	3.61199	0.000303854	0.00107323
FBgn0262112	shroud	CG12068	3R	7.44567	0.651146	0.180288	3.6117	0.000304195	0.00107416
FBgn0053062	CG33062	CG33062	3L	41.4084	0.365186	0.101139	3.61075	0.000305313	0.00107784
FBgn0261846	CG42778	CG42778	3R	101.551	0.606106	0.16788	3.61035	0.000305788	0.00107924
FBgn0030685	GRAF ortholog (H. sapiens)	CG8948	X	1982.87	0.0887236	0.0245778	3.60991	0.0003063	0.00108049
FBgn0036551	CG17029	CG17029	3L	1354.88	0.131702	0.0364865	3.60961	0.000306662	0.00108149
FBgn0037779	CG12811	CG12811	3R	434.896	0.173093	0.0479746	3.608	0.000308566	0.0010871
FBgn0039131	CG12268	CG12268	3R	2180.87	0.192471	0.0533451	3.60804	0.000308518	0.0010871
FBgn0035586	CG10671	CG10671	3L	1877.11	0.190707	0.0528699	3.6071	0.000309633	0.00108975
FBgn0035986	CG4022	CG4022	3L	663.741	0.251514	0.0697269	3.60713	0.000309606	0.00108975
FBgn0034422	CG7137	CG7137	2R	393.87	0.597662	0.165699	3.60693	0.000309847	0.00109022
FBgn0052072	Elongase 68alpha	CG32072	3L	1012.43	0.466638	0.12938	3.60673	0.000310084	0.00109078
FBgn0037167	CG11425	CG11425	3L	102.998	0.586235	0.162562	3.60622	0.000310687	0.00109234
FBgn0033931	Odorant-binding protein 50e	CG13939	2R	4.35816	0.839008	0.232736	3.60497	0.00031219	0.00109735
FBgn0039687	CG7593	CG7593	3R	115.247	0.412117	0.114341	3.60429	0.000313012	0.0010994
FBgn0001313	male fertility factor kl2	CG17866	YHet	280.795	0.473935	0.131528	3.6033	0.000314197	0.00110328
FBgn0027335	Rab11 interacting protein	CG6606	X	3361.89	0.0808498	0.0224406	3.60284	0.000314754	0.00110496
FBgn0086254	CG6084	CG6084	3L	8374.37	0.226305	0.062824	3.60221	0.000315525	0.0011071
FBgn0014931	CG2678	CG2678	3R	57.2884	0.251626	0.0698681	3.60144	0.000316461	0.0011101
FBgn0031697	CG14024	CG14024	2L	176.549	0.401175	0.111415	3.60072	0.00031734	0.00111291
FBgn0030905	CG15059	CG15059	X	370.996	0.206747	0.057426	3.60023	0.00031794	0.00111472
FBgn0085633	CG41367	CG41367	U	19.0382	0.576726	0.16028	3.59823	0.000320388	0.00112274
FBgn0265139	Gustatory receptor 2a	CG18531	X	1.76091	1.25255	0.348244	3.59677	0.00032219	0.00112877
FBgn0032629	beat-IIIc	CG15138	2L	246.621	0.223048	0.0620669	3.59367	0.000326053	0.00114143
FBgn0032366	CG14930	CG14930	2L	135.011	0.247429	0.068854	3.59353	0.000326225	0.00114155
FBgn0036698	CG7724	CG7724	3L	651.579	0.265465	0.0738847	3.59296	0.000326944	0.00114322
FBgn0032014	CG7840	CG7840	2L	301.577	0.115837	0.0322543	3.59138	0.000328931	0.00114976
FBgn0003891	tudor	CG9450	2R	7527.7	0.228391	0.0636152	3.59019	0.000330434	0.00115472
FBgn0029959	Rab39	CG12156	X	817.502	0.170101	0.047401	3.58855	0.000332519	0.00116113
FBgn0036783	Chemosensory protein A 75a	CG7313	3L	826.124	0.243833	0.0679941	3.58608	0.000335683	0.0011704
FBgn0032649	CG15145	CG15145	2L	722.284	0.188564	0.0526065	3.58443	0.000337817	0.00117695
FBgn0052588	CG32588	CG32588	X	241.019	0.312083	0.0870843	3.58369	0.00033878	0.00117971
FBgn0053868	His2B:CG33868	CG33868	2L	821.593	0.585099	0.163271	3.5836	0.000338895	0.00117981
FBgn0262017	CG42830	CG42830	2L	342.496	0.356755	0.0995614	3.58326	0.000339331	0.00118103
FBgn0040648	CG11666	CG11666	X	182.675	0.225569	0.0629549	3.58303	0.000339635	0.0011818
FBgn0034655	CG10307	CG10307	2R	2056.27	0.132471	0.0369893	3.58133	0.000341849	0.0011886
FBgn0260008	Ubiquinol-cytochrome C reductase complex 11 kDa protein	CG41623	3LHet	3683.03	0.252679	0.0705848	3.57979	0.000343872	0.00119534
FBgn0038197	forkhead box%2C sub-group O	CG3143	3R	2722.1	0.129847	0.0363066	3.57641	0.000348349	0.00120942
FBgn0053516	dpr3	CG33516	2L	388.921	0.484398	0.135585	3.57266	0.000353374	0.00122528
FBgn0030894	CG7192	CG7192	X	1010.23	0.143276	0.0401048	3.57255	0.000353522	0.00122549
FBgn0001099	gonadal	CG33756	3L	2894.06	0.169121	0.047344	3.57217	0.000354035	0.00122696
FBgn0261816	CG42758	CG42758	3L	874.042	0.299493	0.0838784	3.57056	0.000356226	0.00123424
FBgn0260936	scrawny	CG5505	3L	3003.57	0.180795	0.0506486	3.5696	0.000357527	0.00123844
FBgn0030851	CG8326	CG8326	X	119.129	0.176681	0.0495	3.56932	0.000357909	0.00123918
FBgn0062978	CG31808	CG31808	2L	2565.54	0.15979	0.0448034	3.56646	0.000361836	0.00125211
FBgn0034181	CG8963	CG8963	2R	3078.48	0.073498	0.0206114	3.56589	0.000362625	0.00125453
FBgn0046302	CG10650	CG10650	2L	2433.62	0.188717	0.0529285	3.56551	0.000363154	0.00125605
FBgn0260454	CG17139	CG17139	2L	1.18309	1.62787	0.456606	3.56515	0.000363651	0.00125745
FBgn0013432	bcn92	CG3717	X	469.074	0.135624	0.0380661	3.56286	0.000366842	0.00126722
FBgn0265362	CG44303	CG44303	X	43.9738	0.326238	0.0915649	3.56291	0.000366763	0.00126722
[truncated: 1,487 more rows]
