# Supplementary material for: Canalization of gene expression is a major signature of regulatory cold adaptation in temperate Drosophila melanogaster
Source: BMC Genomics. 2016 Aug 8;17:574. doi: 10.1186/s12864-016-2866-0 (PMC4977637; doi:10.1186/s12864-016-2866-0)
Supplement: Additional file 10: Table S9. — Africa-biased genes (FDR < 5 %) (XLS 765 kb) [file 12864_2016_2866_MOESM10_ESM.xls]

## Sheet: ~continent+condition+continentX
FB identifier	name	CG number	chromosome	baseMean	log2FoldChange	lfcSE	stat	pvalue	padj
FBgn0038878	CG3301	CG3301	3R	4225.94	-1.98726	0.110335	-18.0112	1.591e-72	2.74865e-69
FBgn0036290	CG10638	CG10638	3L	586.972	-0.454936	0.0289102	-15.7362	8.54369e-56	9.08326e-53
FBgn0037297	CG1116	CG1116	3R	712.246	-0.509814	0.0327635	-15.5604	1.35244e-54	1.33515e-51
FBgn0004414	male-specific opa containing gene	CG14560	3L	6996.05	-1.4165	0.0912406	-15.5248	2.35569e-54	2.17054e-51
FBgn0052843	Diuretic hormone 31 Receptor	CG32843	2R	839.861	-0.985199	0.0648103	-15.2013	3.46843e-52	2.99607e-49
FBgn0035886	Jonah 66Ci	CG7118	3L	160.007	-3.92122	0.270984	-14.4703	1.866e-47	1.35737e-44
FBgn0262001	CG42819	CG42819	2L	29.1266	-2.67514	0.186365	-14.3543	1.00172e-46	6.29305e-44
FBgn0259973	Seminal fluid protein 79	CG42483	3L	438.764	-2.16121	0.157826	-13.6936	1.10828e-42	5.47056e-40
FBgn0029589	CG14810	CG14810	X	143.47	-1.07246	0.0786598	-13.6342	2.50763e-42	1.15526e-39
FBgn0028544	CG16884	CG16884	2L	152.166	-1.34336	0.0996311	-13.4833	1.96111e-41	7.97192e-39
FBgn0035374	mitochondrial ribosomal protein S35	CG2101	3L	454.303	-0.605818	0.0450182	-13.4572	2.79372e-41	1.07255e-38
FBgn0010041	Glutathione S transferase D5	CG12242	3R	913.133	-2.17573	0.161826	-13.4448	3.30159e-41	1.23328e-38
FBgn0034046	tungus	CG8253	2R	1059.66	-0.534088	0.0400167	-13.3466	1.23939e-40	4.5078e-38
FBgn0263602	Taspase 1	CG5241	3L	525.945	-0.831548	0.0625678	-13.2903	2.63372e-40	9.33351e-38
FBgn0002924	non-claret disjunctional	CG7831	3R	555.799	-0.800047	0.060356	-13.2555	4.19419e-40	1.4492e-37
FBgn0040252	Ugt86Dh	CG4772	3R	363.137	-0.818234	0.0637502	-12.835	1.04407e-37	3.07023e-35
FBgn0033337	CG8272	CG8272	2R	885.406	-0.363709	0.0283493	-12.8296	1.12002e-37	3.22494e-35
FBgn0037323	CG2663	CG2663	3R	1173.08	-1.05667	0.0831273	-12.7114	5.11008e-37	1.41253e-34
FBgn0031696	Bub1 homologue	CG14030	2L	1175.37	-0.416821	0.032815	-12.7021	5.75294e-37	1.55905e-34
FBgn0039027	CG7031	CG7031	3R	45.2382	-6.17627	0.493246	-12.5217	5.68087e-36	1.48142e-33
FBgn0030989	Innexin 5	CG7537	X	622.654	-0.482334	0.0397654	-12.1295	7.37072e-34	1.74465e-31
FBgn0031900	CG13786	CG13786	2L	27.1937	-1.6724	0.137889	-12.1286	7.44768e-34	1.74465e-31
FBgn0035766	eco	CG8598	3L	1133.26	-0.691419	0.0572443	-12.0784	1.37389e-33	3.16475e-31
FBgn0051792	CG31792	CG31792	2L	103.501	-1.51695	0.126623	-11.9801	4.51797e-33	1.00714e-30
FBgn0031070	CG12702	CG12702	X	482.864	-0.467437	0.0391247	-11.9473	6.70341e-33	1.44762e-30
FBgn0031970	CG7227	CG7227	2L	121.073	-1.42806	0.121593	-11.7446	7.52749e-32	1.50779e-29
FBgn0051809	CG31809	CG31809	2L	953.898	-1.36804	0.117921	-11.6014	4.05494e-31	7.57341e-29
FBgn0035918	Cdc6	CG5971	3L	84.7988	-0.81857	0.0735605	-11.1279	9.18163e-29	1.47557e-26
FBgn0016078	wunen	CG8804	2R	1288.93	-0.405309	0.0367904	-11.0167	3.17472e-28	4.87531e-26
FBgn0038819	Cuticular protein 92F	CG5494	3R	292.763	-1.88782	0.173535	-10.8786	1.45706e-27	2.11979e-25
FBgn0033096	Zinc/iron regulated transporter-related protein 42C.1	CG9428	2R	31.3722	-1.04996	0.0968947	-10.8361	2.3221e-27	3.24179e-25
FBgn0036348	CG17687	CG17687	3L	534.658	-0.63764	0.0590212	-10.8036	3.31049e-27	4.57542e-25
FBgn0262003	CG42821	CG42821	3R	254.698	-2.11249	0.195647	-10.7975	3.53821e-27	4.74773e-25
FBgn0000667	alpha actinin	CG4376	X	13528.1	-0.501406	0.046855	-10.7012	1.00449e-26	1.3349e-24
FBgn0031649	hoepel2	CG15624	2L	799.442	-0.398472	0.0373261	-10.6754	1.32634e-26	1.72937e-24
FBgn0263006	Calcium ATPase at 60A	CG3725	2R	141154	-0.399758	0.0374656	-10.67	1.40595e-26	1.81604e-24
FBgn0260653	serpentine	CG32209	3L	588.515	-0.990316	0.0944151	-10.489	9.70879e-26	1.19808e-23
FBgn0029942	CG2059	CG2059	X	683.724	-0.291852	0.0279015	-10.4601	1.3174e-25	1.59718e-23
FBgn0031446	CG15398	CG15398	2L	17.5758	-1.28222	0.122855	-10.4368	1.68311e-25	2.00537e-23
FBgn0051337	CG31337	CG31337	3R	10.4914	-2.14914	0.20682	-10.3913	2.71553e-25	3.18062e-23
FBgn0051694	CG31694	CG31694	2L	5333.24	-0.248688	0.0240348	-10.347	4.31801e-25	5.01506e-23
FBgn0038705	CG11626	CG11626	3R	53.3069	-2.35087	0.229195	-10.2571	1.0996e-24	1.22561e-22
FBgn0243511	phagocyte signaling impaired	CG4845	3R	2426.8	-0.390288	0.038182	-10.2218	1.58414e-24	1.72397e-22
FBgn0030055	CG12772	CG12772	X	668.649	-0.354191	0.0346595	-10.2192	1.62745e-24	1.75726e-22
FBgn0038914	female-specific independent of transformer	CG17820	3R	369.763	-2.20749	0.216694	-10.1871	2.26353e-24	2.42514e-22
FBgn0035953	CG5087	CG5087	3L	1018.3	-0.344655	0.0339186	-10.1612	2.95289e-24	3.11541e-22
FBgn0034351	CG5190	CG5190	2R	437.117	-0.357906	0.0352828	-10.1439	3.52695e-24	3.63776e-22
FBgn0027788	Hairy/E(spl)-related with YRPW motif	CG11194	2R	49.7546	-3.0301	0.301568	-10.0478	9.39191e-24	9.27183e-22
FBgn0266442	CG45072	CG45072	3R	43.0412	-6.08236	0.605734	-10.0413	1.00347e-23	9.72505e-22
FBgn0034084	CG8435	CG8435	2R	319.004	-0.546684	0.0544566	-10.0389	1.02836e-23	9.87012e-22
FBgn0035789	methuselah-like 6	CG16992	3L	24.5037	-4.04086	0.402872	-10.0301	1.12349e-23	1.06355e-21
FBgn0037881	GCC88 ortholog (H. sapiens)	CG10703	3R	759.888	-0.26267	0.0262622	-10.0018	1.4959e-23	1.39695e-21
FBgn0031881	CG3476	CG3476	2L	405.104	-0.391338	0.0391692	-9.99096	1.66961e-23	1.5487e-21
FBgn0087005	retinophilin	CG10233	3R	2227.37	-0.534618	0.0537173	-9.95242	2.46116e-23	2.25269e-21
FBgn0030761	CG9784	CG9784	X	647.558	-0.358502	0.0360539	-9.94349	2.69217e-23	2.44793e-21
FBgn0031617	CG15635	CG15635	2L	6245.01	-1.09267	0.110225	-9.91309	3.65182e-23	3.27595e-21
FBgn0266417	CG45057	CG45057	3L	960.501	-0.314486	0.0319367	-9.84717	7.04985e-23	6.12804e-21
FBgn0022153	lethal (2) k05819	CG3054	2L	1320.45	-0.282324	0.0287373	-9.82432	8.84669e-23	7.64188e-21
FBgn0038651	CG14299	CG14299	3R	1870.13	-0.57866	0.0592151	-9.77216	1.48261e-22	1.24189e-20
FBgn0000146	aubergine	CG6137	2L	224.96	-0.510103	0.0522232	-9.76774	1.54861e-22	1.28936e-20
FBgn0263974	qin	CG43726	3R	156.352	-0.688366	0.0705183	-9.76151	1.64679e-22	1.35478e-20
FBgn0000996	double parked	CG8171	2R	278.455	-0.528996	0.0544134	-9.7218	2.43439e-22	1.95423e-20
FBgn0040900	CG17777	CG17777	X	139.384	-0.626078	0.0644026	-9.72131	2.44614e-22	1.95423e-20
FBgn0002552	lines	CG11770	2R	643.762	-0.343512	0.035417	-9.69907	3.0425e-22	2.38923e-20
FBgn0031729	CG12511	CG12511	2L	326.62	-0.701499	0.07275	-9.6426	5.2834e-22	4.10235e-20
FBgn0014454	Adult cuticle protein 1	CG7216	2L	299.078	-1.68216	0.174989	-9.61297	7.04878e-22	5.44252e-20
FBgn0029839	CG4660	CG4660	X	297.721	-0.542454	0.0564363	-9.6118	7.12907e-22	5.47394e-20
FBgn0025790	TAR DNA-binding protein-43 homolog	CG10327	2R	1296.36	-0.281212	0.0293068	-9.59546	8.35429e-22	6.34421e-20
FBgn0036289	CG10657	CG10657	3L	881.384	-0.874419	0.0914595	-9.56073	1.16933e-21	8.73584e-20
FBgn0038304	CG12241	CG12241	3R	1191.79	-0.309672	0.0324762	-9.53536	1.49372e-21	1.10993e-19
FBgn0260479	CG31904	CG31904	2L	543.491	-1.3359	0.140699	-9.49472	2.20804e-21	1.60618e-19
FBgn0011693	Photoreceptor dehydrogenase	CG4899	3L	8378.95	-0.770942	0.0812463	-9.48895	2.3337e-21	1.68869e-19
FBgn0031940	CG7214	CG7214	2L	2034.1	-1.5803	0.167038	-9.46073	3.05808e-21	2.18993e-19
FBgn0011722	Tiggrin	CG11527	2L	2260.6	-1.04607	0.110582	-9.45965	3.08977e-21	2.20122e-19
FBgn0035620	CG5150	CG5150	3L	1661.66	-1.43133	0.151679	-9.43655	3.85272e-21	2.70297e-19
FBgn0003721	Tropomyosin 1	CG4898	3R	19133.1	-0.308124	0.0327359	-9.41242	4.84833e-21	3.36727e-19
FBgn0037688	CG9356	CG9356	3R	611.407	-0.240297	0.0255753	-9.39568	5.68478e-21	3.92847e-19
FBgn0029929	CG4593	CG4593	X	245.453	-0.32667	0.0348217	-9.38123	6.52081e-21	4.48379e-19
FBgn0004654	Phosphogluconate dehydrogenase	CG3724	X	6661.16	-0.721549	0.0770717	-9.36205	7.82056e-21	5.29843e-19
FBgn0030027	CG1632	CG1632	X	263.277	-0.643725	0.068994	-9.33016	1.05706e-20	7.05781e-19
FBgn0052187	CG32187	CG32187	3L	62.0139	-0.658956	0.0706477	-9.32735	1.08547e-20	7.2126e-19
FBgn0034938	CG3803	CG3803	2R	315.187	-0.327173	0.0352613	-9.27852	1.71857e-20	1.12039e-18
FBgn0265045	Stretchin-Mlck	CG44162	2R	21519.9	-0.561603	0.0606344	-9.26211	2.00431e-20	1.28845e-18
FBgn0036260	Rhodopsin 7	CG5638	3L	175.061	-0.700158	0.0756313	-9.25752	2.09226e-20	1.33731e-18
FBgn0011286	Ryanodine receptor	CG10844	2R	8516.99	-0.509092	0.0550123	-9.25415	2.15951e-20	1.36911e-18
FBgn0040074	retinin	CG13057	3L	7824.94	-0.838193	0.0907623	-9.23503	2.58204e-20	1.62952e-18
FBgn0003411	sisterless A	CG1641	X	28.909	-2.10067	0.227548	-9.23177	2.66193e-20	1.6723e-18
FBgn0043043	Desaturase 2	CG5925	3R	92.4368	-3.13587	0.339829	-9.22776	2.76339e-20	1.7204e-18
FBgn0038485	CG5255	CG5255	3R	19.7784	-2.46927	0.267913	-9.21667	3.06469e-20	1.89094e-18
FBgn0004117	Tropomyosin 2	CG4843	3R	20287.2	-0.343198	0.0372721	-9.20791	3.32546e-20	2.04272e-18
FBgn0030629	CG9123	CG9123	X	614.789	-0.54654	0.0594108	-9.19934	3.60147e-20	2.19277e-18
FBgn0010280	TBP-associated factor 4	CG5444	3L	3419.35	-0.178074	0.0193645	-9.19591	3.71831e-20	2.24414e-18
FBgn0039073	CG4408	CG4408	3R	375.848	-1.40259	0.153391	-9.14383	6.02767e-20	3.57547e-18
FBgn0038068	CG11600	CG11600	3R	82.9095	-1.23896	0.135577	-9.13838	6.33921e-20	3.72827e-18
FBgn0020655	ADP-ribosylation factor GTPase activating protein 1	CG4237	3L	1148.51	-0.176937	0.0193916	-9.12444	7.21098e-20	4.22301e-18
FBgn0030994	Heterochromatin Protein 1D3 chromoshadow domain	CG14193	X	40.9057	-1.11756	0.122653	-9.1115	8.12522e-20	4.73834e-18
FBgn0015360	peptide O-xylosyltransferase	CG32300	3L	763.872	-0.18857	0.02072	-9.10088	8.96061e-20	5.18178e-18
FBgn0030457	CG12096	CG12096	X	743.401	-0.313403	0.0345449	-9.07235	1.16477e-19	6.62482e-18
FBgn0031774	CG9147	CG9147	2L	1253.49	-0.448115	0.0493911	-9.07279	1.16012e-19	6.62482e-18
FBgn0016081	furry	CG32045	3L	5880.67	-0.333146	0.0367287	-9.07047	1.18505e-19	6.71253e-18
FBgn0051064	CG31064	CG31064	3R	868.513	-0.23998	0.0265017	-9.05524	1.36273e-19	7.62521e-18
FBgn0010197	Guanyl cyclase at 32E	CG33114	2L	106.872	-1.68006	0.185957	-9.03466	1.64512e-19	9.16822e-18
FBgn0036391	CG17364	CG17364	3L	986.428	-0.674108	0.0749618	-8.99269	2.41259e-19	1.31796e-17
FBgn0085521	CG40813	CG40813	U	1395.34	-0.661574	0.0738279	-8.96103	3.21651e-19	1.75021e-17
FBgn0029856	CG11700	CG11700	X	1785.05	-0.617534	0.0689747	-8.95305	3.45803e-19	1.86693e-17
FBgn0038468	CG5225	CG5225	3R	4.49179	-4.08045	0.456701	-8.93461	4.08615e-19	2.18049e-17
FBgn0036662	CG9706	CG9706	3L	1465.97	-0.260726	0.0292448	-8.91529	4.86527e-19	2.56661e-17
FBgn0039480	Cuticular protein 97Ea	CG6131	3R	20.9166	-1.6003	0.181269	-8.82832	1.06263e-18	5.5119e-17
FBgn0262867	Patched-related	CG11212	2R	983.754	-0.327131	0.0371436	-8.80719	1.28324e-18	6.59316e-17
FBgn0035845	CG13675	CG13675	3L	28.7938	-3.96474	0.450285	-8.80496	1.30904e-18	6.67612e-17
FBgn0037902	CG5281	CG5281	3R	400.59	-0.312394	0.0354778	-8.80533	1.30473e-18	6.67612e-17
FBgn0034308	CG10915	CG10915	2R	992.945	-0.220456	0.0250409	-8.80387	1.3218e-18	6.7164e-17
FBgn0035410	CG14964	CG14964	3L	1194.81	-0.486398	0.0552742	-8.79973	1.37148e-18	6.94332e-17
FBgn0264077	Calnexin 14D	CG9906	X	390.581	-0.639784	0.0727172	-8.79825	1.38963e-18	7.0095e-17
FBgn0002772	Myosin alkali light chain 1	CG5596	3R	20406.3	-0.351854	0.0401339	-8.76701	1.83472e-18	9.10484e-17
FBgn0052412	Glutaminyl cyclase	CG32412	3L	533.496	-0.604526	0.0689562	-8.76681	1.83796e-18	9.10484e-17
FBgn0030332	CG9360	CG9360	X	5060.81	-2.09001	0.238431	-8.76571	1.8561e-18	9.16183e-17
FBgn0027600	obstructor-B	CG4778	2L	157.991	-0.881213	0.100615	-8.7583	1.98223e-18	9.6807e-17
FBgn0038629	CG14304	CG14304	3R	114.196	-1.26977	0.144976	-8.75851	1.97854e-18	9.6807e-17
FBgn0033412	CG13955	CG13955	2R	16.3382	-1.55731	0.178112	-8.74342	2.2615e-18	1.10057e-16
FBgn0264672	EGF-domain O-GlcNAc transferase	CG9867	2L	388.966	-0.383613	0.0439058	-8.73718	2.39006e-18	1.15098e-16
FBgn0053530	Accessory gland protein 53C14c	CG33530	2R	851.13	-0.922484	0.105909	-8.71018	3.03404e-18	1.44598e-16
FBgn0037896	ninaG	CG6728	3R	136.855	-0.74304	0.0853833	-8.7024	3.24938e-18	1.538e-16
FBgn0031629	C-type lectin 27kD	CG3244	2L	2480.56	-0.636302	0.0732891	-8.68209	3.88577e-18	1.81436e-16
FBgn0034408	serrano	CG12758	2R	1002.97	-0.502099	0.0578517	-8.67906	3.99039e-18	1.85694e-16
FBgn0000313	chaoptin	CG1744	3R	6637.89	-0.620561	0.0715439	-8.67384	4.17769e-18	1.93758e-16
FBgn0002938	neither inactivation nor afterpotential C	CG5125	2L	11911.4	-0.512755	0.0591216	-8.67289	4.21291e-18	1.94738e-16
FBgn0033919	CG8547	CG8547	2R	5930.79	-0.307632	0.0354744	-8.67194	4.24803e-18	1.95707e-16
FBgn0034661	CG4386	CG4386	2R	25.3245	-3.86029	0.445283	-8.66928	4.34847e-18	1.99668e-16
FBgn0026175	skpC	CG11941	X	117.232	-0.515513	0.0596184	-8.64687	5.29316e-18	2.39074e-16
FBgn0000206	bride of sevenless	CG8285	3R	881.611	-0.643692	0.0748958	-8.5945	8.36307e-18	3.69284e-16
FBgn0004370	Protein tyrosine phosphatase 10D	CG1817	X	2060.67	-0.321885	0.0375418	-8.57402	9.993e-18	4.39851e-16
FBgn0032290	CG6443	CG6443	2L	556.981	-0.302525	0.0352866	-8.57337	1.00503e-17	4.40971e-16
FBgn0000409	Cytochrome c proximal	CG17903	2L	20619.4	-0.452271	0.0527563	-8.57283	1.00971e-17	4.4162e-16
FBgn0085478	CG34449	CG34449	X	1509.69	-0.335356	0.0393318	-8.52634	1.51055e-17	6.52416e-16
FBgn0037798	CG12817	CG12817	3R	295.868	-0.395591	0.0464282	-8.52049	1.58884e-17	6.84091e-16
FBgn0267350	Phosphatidylinositol 4-kinase III alpha	CG10260	X	3935.98	-0.344115	0.04043	-8.51137	1.7189e-17	7.3779e-16
FBgn0028919	CG16865	CG16865	2L	373.95	-0.465251	0.0547264	-8.5014	1.87311e-17	8.01492e-16
FBgn0033145	CG12828	CG12828	2R	370.008	-0.513649	0.0604745	-8.49364	2.00259e-17	8.54253e-16
FBgn0038547	CG17803	CG17803	3R	85.6588	-0.971572	0.114429	-8.49057	2.05627e-17	8.74452e-16
FBgn0063493	Glutathione S transferase E7	CG17531	2R	1328.9	-1.28846	0.151783	-8.48888	2.08646e-17	8.84571e-16
FBgn0083936	Accessory gland protein 54A1	CG34098	2R	11812	-2.92329	0.34441	-8.48783	2.1054e-17	8.89868e-16
FBgn0015396	jumeau	CG4029	3R	349.823	-0.467895	0.0552103	-8.47477	2.3554e-17	9.89485e-16
FBgn0053196	dumpy	CG33196	2L	4741.04	-0.634799	0.0749722	-8.46713	2.51506e-17	1.05335e-15
FBgn0027526	Ubiquitin-like domain-containing C-terminal domain phosphatase 1	CG6697	3R	653.928	-0.275043	0.0324935	-8.46456	2.57122e-17	1.07362e-15
FBgn0020506	Amyrel	CG8221	2R	568.131	-2.87447	0.339779	-8.45982	2.67796e-17	1.11482e-15
FBgn0058198	CG40198	CG40198	3RHet	283.415	-1.39259	0.164733	-8.45364	2.82359e-17	1.17192e-15
FBgn0265349	Seminal fluid protein 33A4	CG42604	2L	386.137	-1.28682	0.152456	-8.44065	3.15581e-17	1.30588e-15
FBgn0032475	Scm-related gene containing four mbt domains	CG16975	2L	806.901	-0.28941	0.0342922	-8.43953	3.18627e-17	1.31455e-15
FBgn0027793	CG14787	CG14787	X	37.0708	-0.886087	0.105041	-8.43566	3.29333e-17	1.35468e-15
FBgn0032311	CG12517	CG12517	2L	7.61197	-3.76588	0.446844	-8.42772	3.52454e-17	1.44548e-15
FBgn0036603	CG13062	CG13062	3L	9.31704	-1.5251	0.181149	-8.41906	3.79524e-17	1.54732e-15
FBgn0036975	CG5618	CG5618	3L	1114.17	-0.685389	0.0816063	-8.39872	4.51377e-17	1.82947e-15
FBgn0035199	CG9134	CG9134	3L	230.947	-0.757619	0.0902351	-8.39605	4.61733e-17	1.86053e-15
FBgn0031378	CG15362	CG15362	2L	761.667	-0.91977	0.109585	-8.39324	4.72944e-17	1.89466e-15
FBgn0038507	CG5863	CG5863	3R	39.1359	-2.08197	0.248235	-8.3871	4.9827e-17	1.99034e-15
FBgn0030582	CG14411	CG14411	X	1770.83	-0.261682	0.0312079	-8.38514	5.06664e-17	2.01804e-15
FBgn0038181	CG9297	CG9297	3R	38702.2	-0.436184	0.052134	-8.36659	5.93115e-17	2.35559e-15
FBgn0032814	CG10366	CG10366	2L	779.225	-0.393951	0.0471821	-8.34958	6.85033e-17	2.7051e-15
FBgn0261451	terribly reduced optic lobes	CG33950	X	7319.29	-0.517568	0.062093	-8.33537	7.72588e-17	3.02491e-15
FBgn0265778	PDZ domain-containing guanine nucleotide exchange factor	CG9491	2L	2460.16	-0.303218	0.0364418	-8.32062	8.75029e-17	3.4067e-15
FBgn0262621	CG43145	CG43145	2L	348.894	-1.12091	0.134792	-8.31589	9.10666e-17	3.53548e-15
FBgn0259112	CG42254	CG42254	2R	98.2128	-0.556932	0.0670036	-8.31197	9.41278e-17	3.64409e-15
FBgn0264002	Myosuppressin receptor 2	CG43745	3L	264.454	-0.62859	0.0757446	-8.29881	1.05161e-16	4.04856e-15
FBgn0039396	Crustacean cardioactive peptide receptor	CG33344	3R	84.7354	-2.09268	0.252735	-8.28015	1.2302e-16	4.70984e-15
FBgn0031414	eyes shut	CG33955	2L	1705.4	-0.553508	0.0669304	-8.26989	1.34079e-16	5.11907e-15
FBgn0016975	stoned B	CG12473	X	3550.17	-0.358411	0.0433861	-8.26097	1.44498e-16	5.50166e-15
FBgn0024989	CG3777	CG3777	X	164.837	-0.683071	0.0827159	-8.25803	1.48093e-16	5.60765e-15
FBgn0030859	CG12990	CG12990	X	2631.91	-0.594995	0.072275	-8.23238	1.83533e-16	6.87427e-15
FBgn0035665	Jonah 65Aiii	CG6483	3L	17601.8	-0.787325	0.0957625	-8.22165	2.00724e-16	7.45753e-15
FBgn0032283	CG7296	CG7296	2L	304.354	-0.993535	0.120849	-8.22132	2.01273e-16	7.45788e-15
FBgn0039638	dim gamma-tubulin 6	CG11881	3R	148.563	-0.47018	0.0573372	-8.20025	2.39885e-16	8.84122e-15
FBgn0262937	Rabaptin-5-associated exchange factor for Rab5 ortholog (H. sapiens)	CG9139	3L	806.588	-0.432761	0.0528971	-8.18119	2.81062e-16	1.02495e-14
FBgn0001091	Glyceraldehyde 3 phosphate dehydrogenase 1	CG12055	2R	55397.2	-0.323997	0.0396265	-8.17627	2.92758e-16	1.06479e-14
FBgn0263399	CG43445	CG43445	3R	4.48789	-2.52833	0.309479	-8.16961	3.09376e-16	1.12228e-14
FBgn0033054	CG14591	CG14591	2R	1409	-0.334522	0.0409556	-8.16791	3.13778e-16	1.1323e-14
FBgn0085358	Diedel 3	CG34329	X	2105.55	-0.749395	0.0917991	-8.16343	3.25647e-16	1.17207e-14
FBgn0036568	male sterile (3) 72Dt	CG5389	3L	937.936	-0.40369	0.0495959	-8.13959	3.96624e-16	1.40557e-14
FBgn0010381	Drosomycin	CG10810	3L	1492.08	-1.71483	0.210865	-8.13235	4.21032e-16	1.48826e-14
FBgn0050145	Odorant-binding protein 57e	CG30145	2R	4.94852	-1.85022	0.227932	-8.11745	4.76077e-16	1.67002e-14
FBgn0086901	crossveinless c	CG34389	3R	3378.98	-0.549721	0.0681062	-8.07153	6.94222e-16	2.41684e-14
FBgn0035026	Fcp1	CG12252	2R	458.095	-0.230678	0.0285811	-8.07101	6.9721e-16	2.41766e-14
FBgn0035619	CG10592	CG10592	3L	1773.09	-1.12493	0.139475	-8.06542	7.29866e-16	2.52187e-14
FBgn0026176	skpB	CG8881	2R	1044.12	-0.437643	0.0542974	-8.06011	7.62251e-16	2.6272e-14
FBgn0010482	lethal (2) 01289	CG9432	2R	9406.83	-0.444786	0.0552968	-8.04361	8.72308e-16	2.9916e-14
FBgn0031739	CG14005	CG14005	2L	178.444	-0.465057	0.057844	-8.03985	8.99508e-16	3.07725e-14
FBgn0034292	CG5767	CG5767	2R	1576.76	-1.24213	0.154654	-8.03169	9.61403e-16	3.2728e-14
FBgn0031493	CG3605	CG3605	2L	815.954	-0.306189	0.0382056	-8.01424	1.1082e-15	3.74582e-14
FBgn0033482	CG1371	CG1371	2R	1931.32	-0.26346	0.0328741	-8.01421	1.10849e-15	3.74582e-14
FBgn0038862	UBPY ortholog	CG5798	3R	2020.68	-0.284156	0.0354997	-8.00447	1.19986e-15	4.03487e-14
FBgn0000045	Actin 79B	CG7478	3L	32325.2	-0.473441	0.0593131	-7.98207	1.43897e-15	4.80387e-14
FBgn0036597	CG4962	CG4962	3L	342.76	-2.01305	0.253232	-7.94941	1.87404e-15	6.16694e-14
FBgn0029006	lethal with a checkpoint kinase	CG4943	2R	4222.25	-0.331037	0.041769	-7.92544	2.27348e-15	7.44593e-14
FBgn0035421	CG12034	CG12034	3L	1264.14	-0.204891	0.0258552	-7.92455	2.28972e-15	7.48136e-14
FBgn0031850	Thrombospondin	CG11326	2L	2250.4	-0.244239	0.0308983	-7.9046	2.68804e-15	8.68022e-14
FBgn0013269	FK506-binding protein 1	CG6226	3R	818.638	-0.291019	0.0368642	-7.89436	2.91814e-15	9.37943e-14
FBgn0038816	Leucine-rich repeat kinase	CG5483	3R	776.24	-0.33049	0.0418757	-7.89216	2.97e-15	9.52397e-14
FBgn0035900	ZC3H3	CG6694	3L	580.689	-0.359336	0.0455426	-7.89011	3.01925e-15	9.65949e-14
FBgn0051475	CG31475	CG31475	3R	241.677	-0.694472	0.088221	-7.87195	3.49157e-15	1.11191e-13
FBgn0038601	CG18600	CG18600	3R	329.357	-0.490727	0.0625018	-7.85141	4.11377e-15	1.29809e-13
FBgn0027529	CG8920	CG8920	2R	3062.73	-0.170285	0.0216994	-7.84743	4.24665e-15	1.33697e-13
FBgn0028949	CG15254	CG15254	2L	135.582	-1.7735	0.226123	-7.84307	4.39676e-15	1.38108e-13
FBgn0027348	bubblegum	CG4501	2L	3417.1	-0.766749	0.097944	-7.82844	4.93942e-15	1.54802e-13
FBgn0035295	Centrobin	CG5690	3L	300.646	-0.427515	0.0546374	-7.82459	5.09307e-15	1.58897e-13
FBgn0034657	Lamin B receptor	CG17952	2R	330.518	-0.593932	0.076135	-7.80104	6.14004e-15	1.89001e-13
FBgn0037878	CG6693	CG6693	3R	1350.21	-0.349059	0.0448105	-7.78966	6.71883e-15	2.05445e-13
FBgn0003567	suppressor of Hairy wing	CG8573	3R	880.761	-0.268425	0.0344873	-7.7833	7.06567e-15	2.15573e-13
FBgn0040096	lectin-33A	CG16834	2L	361.17	-1.46637	0.188801	-7.76677	8.05156e-15	2.44573e-13
FBgn0038660	CG14291	CG14291	3R	163.337	-1.13528	0.14624	-7.76313	8.28607e-15	2.51144e-13
FBgn0026259	eIF5B	CG10840	3L	6218.24	-0.256534	0.0330615	-7.75929	8.54084e-15	2.57174e-13
FBgn0250839	CG2016	CG2016	3R	390.058	-0.469901	0.0606921	-7.74238	9.75761e-15	2.91905e-13
FBgn0033403	CG13739	CG13739	2R	535.74	-0.497398	0.0643216	-7.73298	1.05059e-14	3.13612e-13
FBgn0000547	echinoid	CG12676	2L	1656.24	-0.430311	0.0557791	-7.71457	1.21393e-14	3.60812e-13
FBgn0042201	Neuropeptide-like precursor 3	CG13061	3L	8688.55	-0.994338	0.128942	-7.71151	1.24338e-14	3.68772e-13
FBgn0026376	Ral guanine nucleotide dissociation stimulator-like ortholog (M. musculus)	CG8865	3L	920.302	-0.390077	0.0505906	-7.71046	1.25366e-14	3.71026e-13
FBgn0030592	CG9514	CG9514	X	277.047	-0.914348	0.118665	-7.70525	1.30585e-14	3.83288e-13
FBgn0030795	pickpocket 28	CG4805	X	22.2181	-0.95748	0.124264	-7.70522	1.30619e-14	3.83288e-13
FBgn0031765	CG9109	CG9109	2L	78.1897	-1.02897	0.13353	-7.70586	1.29964e-14	3.83288e-13
FBgn0261811	pico	CG11940	X	1066.73	-0.255171	0.0331519	-7.69702	1.39275e-14	4.06958e-13
FBgn0028541	TM9SF4	CG7364	2L	1574.62	-0.214894	0.027924	-7.6957	1.40722e-14	4.1032e-13
FBgn0261999	CG42817	CG42817	2L	891.129	-0.362172	0.0470821	-7.69235	1.44459e-14	4.2033e-13
FBgn0032354	CG4788	CG4788	2L	151.23	-0.475022	0.061804	-7.68594	1.51875e-14	4.36397e-13
FBgn0032651	Olig family	CG5545	2L	109.213	-0.447458	0.0582218	-7.6854	1.52515e-14	4.36665e-13
FBgn0052301	CG32301	CG32301	3L	486.185	-0.652279	0.0848777	-7.68493	1.53087e-14	4.37151e-13
FBgn0261534	lethal (2) 34Fc	CG7532	2L	1344.55	-0.538226	0.0702507	-7.6615	1.83768e-14	5.2337e-13
FBgn0266756	bitesize	CG44012	3R	3201.95	-0.377902	0.0493259	-7.66132	1.84037e-14	5.2337e-13
FBgn0264695	Myosin heavy chain	CG17927	2L	99653.2	-0.392999	0.0513913	-7.64719	2.05423e-14	5.7942e-13
FBgn0030077	CG15365	CG15365	X	190.238	-0.475411	0.0622411	-7.63821	2.20255e-14	6.16225e-13
FBgn0031817	CG9531	CG9531	2L	1155.23	-0.262162	0.0343352	-7.6354	2.25128e-14	6.28586e-13
FBgn0035429	CG12017	CG12017	3L	47.307	-1.88977	0.247535	-7.63438	2.26917e-14	6.32303e-13
FBgn0003654	short wing	CG18000	X	11136.9	-0.411219	0.0538775	-7.63248	2.30276e-14	6.40372e-13
FBgn0265002	CG44153	CG44153	2L	275.268	-0.604665	0.079249	-7.62994	2.34869e-14	6.5109e-13
FBgn0003250	Rhodopsin 4	CG9668	3L	3607.59	-0.382019	0.0500801	-7.62817	2.38104e-14	6.58166e-13
FBgn0031842	Transport and Golgi organization 1	CG11098	2L	3637.35	-0.260928	0.0342247	-7.62395	2.46023e-14	6.78699e-13
FBgn0039175	CG5706	CG5706	3R	557.961	-0.274692	0.0360426	-7.62132	2.51088e-14	6.91292e-13
FBgn0038666	SMU1 ortholog	CG5451	3R	250.605	-0.398195	0.0522531	-7.62052	2.52661e-14	6.94241e-13
FBgn0020509	Accessory gland protein 62F	CG1262	3L	8022.69	-0.757965	0.0995978	-7.61026	2.73536e-14	7.47143e-13
FBgn0087012	5-hydroxytryptamine (serotonin) receptor 2A	CG1056	3R	645.329	-0.460674	0.0605841	-7.60388	2.87385e-14	7.80343e-13
FBgn0085208	CG34179	CG34179	2L	4614.1	-0.292247	0.0384773	-7.59529	3.07095e-14	8.30599e-13
FBgn0265262	Vacuolar H[+] ATPase 68kD subunit 1	CG12403	2L	5094.67	-0.215125	0.028333	-7.59275	3.13177e-14	8.45395e-13
FBgn0036040	CG6749	CG6749	3L	150.809	-0.516512	0.0680735	-7.58757	3.25966e-14	8.7714e-13
FBgn0038951	CG5380	CG5380	3R	156.738	-0.362479	0.0477733	-7.58747	3.26206e-14	8.7714e-13
FBgn0001108	Glued	CG9206	3L	2129.28	-0.331214	0.0437047	-7.57845	3.49717e-14	9.36467e-13
FBgn0085350	inaF-C	CG34321	X	184.553	-0.876787	0.115698	-7.57823	3.50303e-14	9.36467e-13
FBgn0034703	CG3045	CG3045	2R	198.264	-1.60442	0.212074	-7.56534	3.86842e-14	1.02818e-12
FBgn0028500	RIC1 homolog	CG9063	3L	1719.02	-0.193367	0.0255709	-7.56199	3.96935e-14	1.05298e-12
FBgn0031251	CG4213	CG4213	2L	2367.29	-0.420896	0.055714	-7.55459	4.20192e-14	1.11041e-12
FBgn0020764	Aminolevulinate synthase	CG3017	2R	8014.54	-0.331907	0.0439648	-7.54937	4.37366e-14	1.1536e-12
FBgn0039536	unc80	CG18437	3R	2301.27	-0.317978	0.0421667	-7.54098	4.66466e-14	1.22567e-12
FBgn0032129	junctophilin	CG4405	2L	6814.73	-0.304893	0.0404496	-7.53762	4.78629e-14	1.25524e-12
FBgn0015929	disc proliferation abnormal	CG1616	2R	351.835	-0.395779	0.0525589	-7.53019	5.0667e-14	1.32627e-12
FBgn0004397	Vinculin	CG3299	X	2687.25	-0.287756	0.0382228	-7.52838	5.13732e-14	1.34221e-12
FBgn0002567	lightoid	CG8024	2R	2646.85	-0.390349	0.0518903	-7.52257	5.3709e-14	1.3901e-12
FBgn0262140	CG42866	CG42866	2L	199.751	-1.11182	0.147818	-7.52158	5.41169e-14	1.39543e-12
FBgn0003162	Punch	CG9441	2R	2178.27	-0.440537	0.0586688	-7.50887	5.9638e-14	1.53208e-12
FBgn0004400	rhino	CG10683	2R	27.0343	-1.14697	0.153367	-7.4786	7.51209e-14	1.90504e-12
FBgn0026058	Ods-site homeobox	CG6352	X	74.7154	-0.623778	0.0836453	-7.45742	8.8231e-14	2.22526e-12
FBgn0036128	Elongase 68beta	CG11801	3L	15.5037	-1.66812	0.223695	-7.45713	8.84285e-14	2.22618e-12
FBgn0030081	CG7246	CG7246	X	145.659	-0.375407	0.0503446	-7.45676	8.86767e-14	2.22837e-12
FBgn0037850	CG14695	CG14695	3R	44.2949	-0.945722	0.127107	-7.44038	1.00398e-13	2.50923e-12
FBgn0033784	CG13322	CG13322	2R	2201.41	-0.269319	0.0362133	-7.43702	1.02986e-13	2.56462e-12
FBgn0026876	CG11403	CG11403	X	71.9856	-0.463252	0.0624072	-7.42306	1.14448e-13	2.83983e-12
FBgn0038860	Interacts with the C terminus of ELL 1	CG10825	3R	224.693	-0.336599	0.045465	-7.40346	1.32679e-13	3.27456e-12
FBgn0034391	CG15080	CG15080	2R	33.2848	-0.916614	0.123876	-7.39944	1.36759e-13	3.36924e-12
FBgn0036620	CG4842	CG4842	3L	493.336	-1.10645	0.149875	-7.38248	1.55368e-13	3.80061e-12
FBgn0015331	abstrakt	CG14637	3R	844.992	-0.4563	0.0618204	-7.38107	1.57027e-13	3.83441e-12
FBgn0003301	rutabaga	CG9533	X	2336.52	-0.274226	0.0371636	-7.37888	1.59632e-13	3.87916e-12
FBgn0039801	Niemann-Pick type C-2h	CG11315	3R	3353.33	-0.610307	0.0827106	-7.37882	1.59702e-13	3.87916e-12
FBgn0034452	Outer segment 6	CG11237	2R	122.695	-0.481486	0.0652682	-7.37704	1.61846e-13	3.92434e-12
FBgn0050285	CG30285	CG30285	2R	439.047	-0.516757	0.0700803	-7.37379	1.65839e-13	4.01413e-12
FBgn0032899	CG9338	CG9338	2L	1167.72	-0.69844	0.0947481	-7.37154	1.68662e-13	4.07532e-12
FBgn0000592	Esterase 6	CG6917	3L	19211.4	-0.650426	0.0882786	-7.36788	1.73365e-13	4.18164e-12
FBgn0035282	CG13936	CG13936	3L	38.0926	-1.40751	0.191463	-7.35135	1.9622e-13	4.70825e-12
FBgn0028987	Serpin 28F	CG8137	2L	11041.7	-1.03654	0.141171	-7.34242	2.09772e-13	5.00737e-12
FBgn0046874	PFTAIRE-interacting factor 1B	CG33720	3R	35500.2	-0.239014	0.0325546	-7.34194	2.10522e-13	5.01659e-12
FBgn0000120	Arrestin 1	CG5711	2L	24796.9	-0.323526	0.0441018	-7.3359	2.20234e-13	5.22998e-12
FBgn0264302	CG43780	CG43780	3L	556.467	-0.304576	0.0415455	-7.33114	2.28199e-13	5.40985e-12
FBgn0030274	l(3)mbt interacting protein 1	CG1908	X	1123.88	-0.252187	0.0344655	-7.3171	2.53391e-13	5.98652e-12
FBgn0029121	severas	CG4852	3L	216.721	-0.295507	0.0404576	-7.30413	2.79068e-13	6.58192e-12
FBgn0262961	CG43272	CG43272	2R	1093.18	-0.65933	0.0902967	-7.30182	2.83904e-13	6.68456e-12
FBgn0004623	G protein beta-subunit 76C	CG8770	3L	3687.91	-0.476732	0.0653185	-7.29858	2.90831e-13	6.80132e-12
FBgn0036780	CG7330	CG7330	3L	230.097	-0.889574	0.12197	-7.29337	3.02303e-13	7.05764e-12
FBgn0000247	claret	CG31037	3R	2005.84	-0.223491	0.0306561	-7.29026	3.09348e-13	7.20995e-12
FBgn0039479	CG14257	CG14257	3R	54.1932	-0.942697	0.129421	-7.28397	3.24144e-13	7.52939e-12
FBgn0036352	CG14110	CG14110	3L	8.56173	-2.37498	0.326216	-7.28039	3.32861e-13	7.70598e-12
FBgn0033085	CG15908	CG15908	2R	146.526	-0.79585	0.109346	-7.27828	3.38091e-13	7.80093e-12
FBgn0040376	CG13759	CG13759	X	759.298	-0.38723	0.0532352	-7.27394	3.49155e-13	8.01606e-12
FBgn0032479	CG16974	CG16974	2L	4197.91	-0.203461	0.0280009	-7.26623	3.69653e-13	8.45858e-12
FBgn0053052	CG33052	CG33052	3L	214.29	-0.298098	0.0410573	-7.26052	3.85592e-13	8.77967e-12
FBgn0035257	CG12011	CG12011	3L	18.4147	-3.16116	0.436917	-7.23515	4.65026e-13	1.04127e-11
FBgn0028866	CG18420	CG18420	2L	4.23256	-1.86985	0.258561	-7.23175	4.76804e-13	1.0646e-11
FBgn0038946	retinol dehydrogenase B	CG7077	3R	622.58	-0.829906	0.114889	-7.22357	5.0641e-13	1.12889e-11
FBgn0265266	CG13639	CG13639	3R	220.898	-0.694347	0.0961425	-7.22206	5.12055e-13	1.13963e-11
FBgn0016672	Inositol polyphosphate 1-phosphatase	CG3028	3R	1570.64	-0.274154	0.0380429	-7.20644	5.74341e-13	1.2762e-11
FBgn0038589	CG18598	CG18598	3R	151.411	-0.540578	0.0750569	-7.20224	5.92313e-13	1.31402e-11
FBgn0026317	Tsc1	CG6147	3R	1187.57	-0.223088	0.0309767	-7.20182	5.94159e-13	1.316e-11
FBgn0033392	CG8027	CG8027	2R	219.9	-0.312219	0.0434061	-7.19298	6.33902e-13	1.39955e-11
FBgn0034050	CG8297	CG8297	2R	500.475	-0.227384	0.031617	-7.19182	6.39355e-13	1.40834e-11
FBgn0086906	sallimus	CG1915	3L	40592	-0.506713	0.0704709	-7.19038	6.46109e-13	1.41969e-11
FBgn0033874	CG6347	CG6347	2R	18.617	-1.31694	0.183386	-7.18123	6.90855e-13	1.5132e-11
FBgn0030956	CG18259	CG18259	X	1068.29	-0.238151	0.0331867	-7.17608	7.17374e-13	1.56632e-11
FBgn0014024	RNA-binding protein 4F	CG3312	X	782.968	-0.256443	0.0357636	-7.17052	7.47145e-13	1.62875e-11
FBgn0030341	p24-related-1	CG1967	X	1351.37	-0.310306	0.0432853	-7.16885	7.56285e-13	1.64608e-11
FBgn0052453	CG32453	CG32453	3L	14.9177	-4.76788	0.666337	-7.15536	8.34554e-13	1.8079e-11
FBgn0043576	PGRP-SC1a	CG14746	2R	29.766	-1.75236	0.244931	-7.15451	8.39719e-13	1.81624e-11
FBgn0030798	CG13003	CG13003	X	853.214	-0.473084	0.0662156	-7.14459	9.02643e-13	1.94929e-11
FBgn0259246	bruchpilot	CG42344	2R	3289.21	-0.315614	0.0441816	-7.14356	9.09412e-13	1.96084e-11
FBgn0034691	Synaptojanin	CG6562	2R	1950.65	-0.293428	0.0410877	-7.1415	9.23173e-13	1.98741e-11
FBgn0036577	CG13073	CG13073	3L	11.2932	-1.13622	0.159144	-7.13957	9.36245e-13	2.01242e-11
FBgn0028986	Serpin 38F	CG9334	2L	10285.7	-0.542442	0.0760124	-7.13622	9.59293e-13	2.05556e-11
FBgn0034867	CG13557	CG13557	2R	178.495	-0.889179	0.12463	-7.13456	9.70944e-13	2.07731e-11
FBgn0039024	CG4721	CG4721	3R	2396.81	-0.490559	0.0688376	-7.12632	1.03085e-12	2.20207e-11
FBgn0051690	CG31690	CG31690	2L	286.662	-0.424129	0.0596248	-7.11329	1.13311e-12	2.40934e-11
FBgn0051866	transcriptional Adaptor 1-2	CG31866	2L	28.2589	-0.603801	0.0848909	-7.11267	1.13823e-12	2.4165e-11
FBgn0052073	CG32073	CG32073	3L	47.8254	-1.49352	0.210002	-7.11196	1.14406e-12	2.42516e-11
FBgn0051810	CG31810	CG31810	2L	142.179	-1.07169	0.150754	-7.10887	1.16997e-12	2.4725e-11
FBgn0260817	glaikit	CG8825	2L	402.48	-0.321563	0.0452396	-7.108	1.1774e-12	2.4844e-11
FBgn0036833	CG3819	CG3819	3L	741.442	-1.0488	0.147594	-7.10595	1.19496e-12	2.51761e-11
FBgn0011670	Male-specific transcript 57Dc	CG4986	3R	4499.49	-0.479962	0.067569	-7.10329	1.21825e-12	2.56071e-11
FBgn0032494	CG5945	CG5945	2L	9342.76	-0.573851	0.0807878	-7.10319	1.21912e-12	2.56071e-11
FBgn0000121	Arrestin 2	CG5962	3L	33738.3	-0.384678	0.0541727	-7.10095	1.23902e-12	2.59857e-11
FBgn0032877	CG2617	CG2617	2L	141.87	-0.420948	0.0592883	-7.10002	1.2474e-12	2.61217e-11
FBgn0027836	Dgp-1	CG5729	2R	1755.58	-0.248357	0.0350062	-7.09466	1.29674e-12	2.7073e-11
FBgn0263599	lethal (3) 72Ab	CG5931	3L	1255.23	-0.315557	0.0445101	-7.08957	1.34534e-12	2.80452e-11
FBgn0033728	Cuticular protein 49Ae	CG8505	2R	3129.31	-0.945589	0.133418	-7.0874	1.36659e-12	2.84453e-11
FBgn0034423	CG7229	CG7229	2R	672.501	-0.560655	0.07915	-7.08345	1.40608e-12	2.91355e-11
FBgn0026432	Grip163	CG5688	3L	340.256	-0.346786	0.0490309	-7.0728	1.51842e-12	3.13694e-11
FBgn0086679	pink	CG9770	3R	1185.5	-0.217311	0.0307349	-7.07051	1.54364e-12	3.18427e-11
FBgn0035246	CG13928	CG13928	3L	1969.33	-0.195166	0.027643	-7.06023	1.66229e-12	3.41882e-11
FBgn0259166	CG42271	CG42271	X	1226.64	-0.260334	0.0368902	-7.057	1.70141e-12	3.48372e-11
FBgn0030837	CG8661	CG8661	X	1144.84	-1.21704	0.17252	-7.05449	1.73235e-12	3.54184e-11
FBgn0035887	Jonah 66Cii	CG7170	3L	18.0055	-2.09876	0.297633	-7.05151	1.7699e-12	3.61326e-11
FBgn0040060	yippee interacting protein 7	CG6457	3L	35162	-0.775724	0.110032	-7.04996	1.78967e-12	3.64823e-11
FBgn0025832	Flap endonuclease 1	CG8648	2R	154.155	-0.489648	0.0694587	-7.04949	1.79571e-12	3.64978e-11
FBgn0031627	CG15630	CG15630	2L	673.539	-0.43333	0.0616434	-7.02963	2.07085e-12	4.18439e-11
FBgn0025186	ariadne 2	CG5709	2R	1003.33	-0.422902	0.0601938	-7.02567	2.13048e-12	4.28609e-11
FBgn0031540	CG3238	CG3238	2L	61.3675	-0.80314	0.114431	-7.01855	2.24188e-12	4.50336e-11
FBgn0032135	GlcAT-S	CG3881	2L	1981.27	-0.268704	0.0383397	-7.00851	2.40875e-12	4.79702e-11
FBgn0032538	CG16885	CG16885	2L	277.351	-0.918551	0.131243	-6.99884	2.58093e-12	5.09586e-11
FBgn0034880	Integrin alphaPS5 subunit	CG5372	2R	24.7119	-1.28014	0.183006	-6.99508	2.65116e-12	5.21962e-11
FBgn0262508	CG43078	CG43078	3L	19518.3	-0.360033	0.0515067	-6.99003	2.74825e-12	5.40308e-11
FBgn0029161	slowmo	CG9131	2L	2450.36	-0.275331	0.0393998	-6.98815	2.78538e-12	5.46829e-11
FBgn0036365	CG10732	CG10732	3L	5934.38	-0.257921	0.0369098	-6.98788	2.79074e-12	5.47104e-11
FBgn0040601	CG13643	CG13643	3R	57.0213	-1.66598	0.238629	-6.9815	2.92054e-12	5.70931e-11
FBgn0039696	CG7837	CG7837	3R	319.327	-0.297598	0.0427428	-6.96253	3.34219e-12	6.48769e-11
FBgn0051728	CG31728	CG31728	2L	93.5635	-0.867046	0.124529	-6.9626	3.34057e-12	6.48769e-11
FBgn0031048	CG12237	CG12237	X	742.744	-0.254036	0.0365227	-6.95557	3.51136e-12	6.79698e-11
FBgn0014019	Rhodopsin 5	CG5279	2L	722.273	-0.407486	0.0586028	-6.95335	3.56717e-12	6.89536e-11
FBgn0030600	highwire	CG32592	X	2075.33	-0.369115	0.0530886	-6.95281	3.5808e-12	6.91205e-11
FBgn0035464	CG12006	CG12006	3L	728.456	-0.259335	0.037309	-6.95103	3.62639e-12	6.96115e-11
FBgn0034974	CG16786	CG16786	2R	154.479	-0.542456	0.0783247	-6.92573	4.33724e-12	8.29115e-11
FBgn0004656	female sterile (1) homeotic	CG2252	X	3129.81	-0.407515	0.0589101	-6.91758	4.59433e-12	8.73429e-11
FBgn0040235	c12.1	CG12135	X	511.383	-0.244745	0.0354248	-6.90886	4.88568e-12	9.23734e-11
FBgn0000565	Ecdysone-induced protein 28/29kD	CG7266	3L	1679.63	-0.699299	0.101236	-6.90761	4.92872e-12	9.306e-11
FBgn0034724	babos	CG3624	2R	1323.27	-0.467832	0.0678111	-6.89904	5.23548e-12	9.84484e-11
FBgn0030030	CG1636	CG1636	X	1439.1	-0.274416	0.0398109	-6.89299	5.46319e-12	1.02313e-10
FBgn0005619	Histidine decarboxylase	CG3454	2R	701.216	-0.450164	0.0653941	-6.88387	5.82494e-12	1.0894e-10
FBgn0051973	Chitin deacetylase-like 5	CG31973	2L	1427.14	-0.4284	0.0622803	-6.87857	6.0456e-12	1.12761e-10
FBgn0003463	short gastrulation	CG9224	X	1751.06	-0.510731	0.0742798	-6.87577	6.1656e-12	1.14845e-10
FBgn0259736	CG42390	CG42390	3R	6369.46	-0.342169	0.0498066	-6.86996	6.42195e-12	1.19298e-10
FBgn0004856	Bx42	CG8264	X	860.035	-0.242577	0.0353213	-6.86774	6.52277e-12	1.20684e-10
FBgn0039838	CG3669	CG3669	3R	20.9285	-2.18368	0.318366	-6.85904	6.93243e-12	1.28092e-10
FBgn0039054	CG13830	CG13830	3R	3276.88	-0.210998	0.0307738	-6.8564	7.06165e-12	1.30306e-10
FBgn0028948	CG15253	CG15253	2L	24.7064	-1.50122	0.218962	-6.85609	7.07718e-12	1.30418e-10
FBgn0011559	Accessory gland protein 36DE	CG7157	2L	39299.8	-0.537541	0.0784065	-6.85581	7.09079e-12	1.30495e-10
FBgn0036272	CG4300	CG4300	3L	1991.99	-0.265638	0.0387643	-6.85264	7.2497e-12	1.33242e-10
FBgn0040506	ACXE	CG17178	2L	135.639	-0.474436	0.0693129	-6.84484	7.65637e-12	1.39787e-10
FBgn0033187	CG2144	CG2144	2R	605.624	-0.316283	0.046229	-6.84164	7.82904e-12	1.42563e-10
FBgn0038747	Rho GTPase activating protein at 92B	CG4755	3R	2120.4	-0.275137	0.0402246	-6.84003	7.91772e-12	1.43988e-10
FBgn0261788	Ankyrin 2	CG42734	3L	10198.2	-0.324742	0.0474843	-6.83894	7.97828e-12	1.44899e-10
FBgn0037606	CG8032	CG8032	3R	563.634	-0.290223	0.0424612	-6.835	8.20046e-12	1.48738e-10
FBgn0052673	Rab at 9E	CG32673	X	29.0636	-0.802198	0.117419	-6.8319	8.37956e-12	1.51788e-10
FBgn0266452	CTP synthase	CG45070	3L	813.862	-0.303656	0.0444603	-6.82982	8.50188e-12	1.53802e-10
FBgn0033842	crowded by cid	CG5970	2R	452.673	-0.251896	0.0369003	-6.82639	8.7075e-12	1.5711e-10
FBgn0030466	CG15744	CG15744	X	393.054	-0.344408	0.0505204	-6.81721	9.28254e-12	1.67267e-10
FBgn0032402	CG14945	CG14945	2L	1212.27	-0.323686	0.0475156	-6.81221	9.61127e-12	1.72965e-10
FBgn0031322	CG5001	CG5001	2L	1273.63	-0.381339	0.0560247	-6.80662	9.99192e-12	1.78884e-10
FBgn0030344	CG2025	CG2025	X	783.035	-0.297611	0.0437515	-6.80232	1.0295e-11	1.83834e-10
FBgn0037081	barricade	CG6049	3L	878.055	-0.23242	0.034186	-6.79868	1.05582e-11	1.88047e-10
FBgn0010258	RNA-binding protein 4	CG9654	3R	649.4	-0.373637	0.0549634	-6.79792	1.06139e-11	1.88796e-10
FBgn0040743	CG15919	CG15919	2R	8.7536	-4.30726	0.633726	-6.79672	1.07028e-11	1.90132e-10
FBgn0038617	CG12333	CG12333	3R	769.337	-0.268642	0.0395514	-6.79222	1.10424e-11	1.95413e-10
FBgn0038820	CG4000	CG4000	3R	9815.27	-0.632509	0.0932519	-6.7828	1.17871e-11	2.08324e-10
FBgn0002878	mutagen-sensitive 101	CG11156	X	236.799	-0.324275	0.0478126	-6.78221	1.18355e-11	2.08913e-10
FBgn0263079	CG43338	CG43338	2L	59.3201	-0.555172	0.081879	-6.7804	1.1984e-11	2.10996e-10
FBgn0263391	hu li tai shao	CG43443	2R	5048.45	-0.166205	0.0245152	-6.77968	1.20439e-11	2.1151e-10
FBgn0053339	CG33339	CG33339	3R	16.0714	-0.932657	0.137611	-6.77747	1.22299e-11	2.14232e-10
FBgn0259821	CG42402	CG42402	3RHet	409.233	-0.572822	0.0845494	-6.775	1.24406e-11	2.17155e-10
FBgn0035921	CG13305	CG13305	3L	69.9905	-0.927531	0.137005	-6.77004	1.28751e-11	2.24397e-10
FBgn0085476	CG34447	CG34447	2L	366.881	-0.796266	0.117686	-6.76603	1.32362e-11	2.304e-10
FBgn0035390	scramblase 2	CG1893	3L	954.713	-0.364546	0.0540298	-6.74714	1.50785e-11	2.6148e-10
FBgn0004462	Protein kinase-like 17E	CG7001	X	807.218	-0.322309	0.0477807	-6.7456	1.52399e-11	2.63948e-10
FBgn0033233	Histone demethylase 4A	CG15835	2R	460.039	-0.359773	0.0533409	-6.74478	1.53257e-11	2.65102e-10
FBgn0015586	Accessory gland protein 76A	CG3801	3L	5037.71	-0.791276	0.117324	-6.74436	1.53705e-11	2.65544e-10
FBgn0036005	pallbearer	CG3428	3L	471.881	-0.251789	0.0373444	-6.74234	1.55854e-11	2.68922e-10
FBgn0036712	brivido-2	CG16793	3L	151.97	-0.526017	0.0780248	-6.74167	1.56577e-11	2.69832e-10
FBgn0011335	lethal (3) j2D3	CG6801	3L	301.353	-0.358576	0.0532087	-6.73904	1.59441e-11	2.74425e-10
FBgn0030486	Set2	CG1716	X	2100.06	-0.219807	0.0326212	-6.73818	1.60382e-11	2.75359e-10
FBgn0026324	TBP-associated factor 10b	CG3069	2L	520.033	-0.429548	0.0637566	-6.73732	1.61336e-11	2.76654e-10
FBgn0027567	CG8108	CG8108	3L	3139.75	-0.196514	0.0291694	-6.73698	1.61708e-11	2.76947e-10
FBgn0020269	M-spondin	CG10145	2R	543.159	-0.229368	0.034074	-6.73148	1.67941e-11	2.86911e-10
FBgn0034908	CG5543	CG5543	2R	382.666	-0.862154	0.128089	-6.73088	1.68635e-11	2.87741e-10
FBgn0038741	CG17186	CG17186	3R	137.347	-0.382763	0.0569225	-6.72428	1.76462e-11	2.99616e-10
FBgn0034481	CG11041	CG11041	2R	24.1539	-2.09523	0.311841	-6.71891	1.83087e-11	3.10103e-10
FBgn0264272	multiple wing hairs	CG43772	3L	398.143	-0.39638	0.059041	-6.71364	1.89833e-11	3.20744e-10
FBgn0032485	CG9426	CG9426	2L	1182.69	-0.259365	0.0386417	-6.71204	1.91919e-11	3.2385e-10
FBgn0020617	Retinal Homeobox	CG10052	2R	83.5546	-1.46313	0.218489	-6.69661	2.13317e-11	3.57364e-10
FBgn0037848	Tetraspanin 86D	CG4591	3R	312.217	-0.26751	0.0399485	-6.69637	2.13656e-11	3.57499e-10
FBgn0030995	CG7914	CG7914	X	85.1467	-0.358386	0.0535226	-6.69597	2.14246e-11	3.58052e-10
FBgn0036602	CG13042	CG13042	3L	5.28352	-2.4771	0.371013	-6.67658	2.44588e-11	4.05042e-10
FBgn0083975	Neuroligin 4	CG34139	3R	376.184	-0.494455	0.0740989	-6.6729	2.50799e-11	4.14132e-10
FBgn0039028	CG13840	CG13840	3R	33.4763	-1.29934	0.194744	-6.67204	2.5227e-11	4.16065e-10
FBgn0031942	CG7203	CG7203	2L	1799.76	-1.0999	0.165308	-6.6536	2.86003e-11	4.68348e-10
FBgn0085351	inaF-A	CG34322	X	165.834	-0.769531	0.115777	-6.64665	2.99833e-11	4.89255e-10
FBgn0003149	Paramyosin	CG5939	3L	27989.3	-0.278844	0.0419899	-6.64075	3.12093e-11	5.07464e-10
FBgn0037537	CG2767	CG2767	3R	1607.75	-0.352276	0.0530575	-6.63952	3.14714e-11	5.1073e-10
FBgn0038798	Odorant receptor 92a	CG17916	3R	20.2351	-0.790776	0.11927	-6.63012	3.35417e-11	5.42834e-10
FBgn0039004	Nucleoporin 133kD	CG6958	3R	494.228	-0.335462	0.0506049	-6.62905	3.37847e-11	5.46127e-10
FBgn0051872	CG31872	CG31872	2L	26188.6	-0.421084	0.0635355	-6.62754	3.41321e-11	5.50057e-10
FBgn0047199	CG31517	CG31517	3R	87.7901	-0.795287	0.120054	-6.62441	3.48637e-11	5.60684e-10
FBgn0030555	F box and leucine-rich-repeat gene 4	CG1839	X	870.957	-0.219266	0.0331067	-6.62301	3.5195e-11	5.6496e-10
FBgn0036987	CG5274	CG5274	3L	182.349	-0.318489	0.0480976	-6.62173	3.55023e-11	5.69231e-10
FBgn0052082	CG32082	CG32082	3L	1934.16	-0.363426	0.054927	-6.61653	3.67735e-11	5.88248e-10
FBgn0051718	Ionotropic receptor 31a	CG31718	2L	19.7975	-1.23843	0.18726	-6.61341	3.75561e-11	6.00073e-10
FBgn0259168	minibrain	CG42273	X	1535.73	-0.25157	0.0380877	-6.60501	3.97479e-11	6.32169e-10
FBgn0033205	CG2064	CG2064	2R	594.709	-1.31101	0.198624	-6.60046	4.09893e-11	6.51164e-10
FBgn0037026	CG3634	CG3634	3L	499.108	-0.252731	0.0382988	-6.59894	4.14104e-11	6.57099e-10
FBgn0262823	CG43194	CG43194	3R	31.0871	-0.841282	0.127659	-6.59006	4.39648e-11	6.95237e-10
FBgn0036376	Liprin-beta	CG10743	3L	1512.41	-0.152618	0.0231786	-6.58443	4.56639e-11	7.21282e-10
FBgn0032856	CG16798	CG16798	2L	53.3806	-1.07101	0.162687	-6.58323	4.60321e-11	7.25438e-10
FBgn0040098	lectin-29Ca	CG17799	2L	2009.37	-0.470503	0.0715019	-6.58029	4.69527e-11	7.39104e-10
FBgn0039078	CG4374	CG4374	3R	60.4817	-1.05414	0.160396	-6.57211	4.96062e-11	7.76453e-10
FBgn0004860	polyhomeotic distal	CG3895	X	498.731	-0.286448	0.0436035	-6.56939	5.05224e-11	7.89899e-10
FBgn0064766	CG7600	CG7600	3L	1323.02	-0.210429	0.0320865	-6.55818	5.44683e-11	8.48711e-10
FBgn0036451	CG9425	CG9425	3L	2505.06	-0.482259	0.0735736	-6.55479	5.57205e-11	8.66262e-10
FBgn0034008	CG8152	CG8152	2R	226.802	-0.64591	0.0985554	-6.55377	5.61011e-11	8.70228e-10
FBgn0037533	CD98 heavy chain	CG2791	3R	3364.33	-0.256352	0.0391464	-6.54856	5.8094e-11	8.99123e-10
FBgn0261555	CG42673	CG42673	3L	1202.8	-0.235621	0.0360882	-6.52904	6.61926e-11	1.0199e-09
FBgn0263829	CG34334	CG34334	X	207.492	-0.54364	0.0832973	-6.5265	6.73242e-11	1.03618e-09
FBgn0004510	Ets at 97D	CG6338	3R	312.419	-0.24568	0.0376587	-6.52385	6.85232e-11	1.05346e-09
FBgn0031716	CG14015	CG14015	2L	231.523	-0.312232	0.0478787	-6.52132	6.96909e-11	1.07022e-09
FBgn0266720	Synaptosomal-associated protein 24kDa	CG9474	3R	865.015	-0.230258	0.0353472	-6.51418	7.30899e-11	1.11869e-09
FBgn0030459	CG12723	CG12723	X	7.36578	-2.78235	0.427289	-6.51164	7.43366e-11	1.134e-09
FBgn0038418	poils au dos	CG10309	3R	199.073	-0.287475	0.0442049	-6.50324	7.86064e-11	1.1965e-09
FBgn0035558	CG11357	CG11357	3L	900.294	-0.166524	0.0256577	-6.4902	8.57248e-11	1.30198e-09
FBgn0030937	CG15042	CG15042	X	59.0783	-0.614364	0.0946662	-6.4898	8.5951e-11	1.30255e-09
FBgn0020626	Oxysterol binding protein	CG6708	3R	3074.03	-0.174485	0.0268874	-6.48949	8.61293e-11	1.30383e-09
FBgn0025641	Dishevelled Associated Activator of Morphogenesis	CG14622	X	1337.88	-0.356873	0.0549955	-6.48913	8.63312e-11	1.30545e-09
FBgn0028482	CG16857	CG16857	2L	2214.21	-0.329299	0.0507587	-6.48753	8.72551e-11	1.31798e-09
FBgn0010342	Microtubule-associated protein 60	CG1825	2R	239.508	-0.230416	0.035528	-6.48547	8.84564e-11	1.33467e-09
FBgn0266438	CG45068	CG45068	2R	572.844	-0.253193	0.0391386	-6.46913	9.85662e-11	1.48235e-09
FBgn0036881	Cuticular protein 76Bd	CG9299	3L	375.41	-0.947782	0.146578	-6.46607	1.00581e-10	1.51102e-09
FBgn0032488	CG16812	CG16812	2L	728.191	-0.211748	0.0327565	-6.46431	1.01764e-10	1.52547e-09
FBgn0023512	eIF2B-epsilon	CG3806	X	514.154	-0.248189	0.0384601	-6.45315	1.09547e-10	1.64036e-09
FBgn0034966	CG13563	CG13563	2R	47.6663	-0.660999	0.102457	-6.45151	1.10743e-10	1.65647e-09
FBgn0031466	CG3119	CG3119	2L	31.0633	-1.25793	0.195158	-6.44571	1.15061e-10	1.7192e-09
FBgn0051414	CG31414	CG31414	3R	765.297	-0.709742	0.110161	-6.44277	1.17316e-10	1.74911e-09
FBgn0053519	Unc-89	CG33519	2R	12676.8	-0.375336	0.0582991	-6.4381	1.20977e-10	1.80175e-09
FBgn0041711	yellow-e	CG9792	3R	789.733	-0.826713	0.128534	-6.43186	1.26052e-10	1.86727e-09
FBgn0034654	CG10306	CG10306	2R	2101.78	-0.204979	0.0318873	-6.42825	1.2908e-10	1.91008e-09
FBgn0024996	eIF2B-beta	CG2677	X	682.704	-0.193681	0.0301378	-6.42652	1.30556e-10	1.9278e-09
FBgn0038596	CG14312	CG14312	3R	34.4831	-0.530819	0.0826704	-6.42092	1.35457e-10	1.99377e-09
FBgn0027360	Translocase of inner membrane 10	CG9878	2R	1215.45	-0.288797	0.0450035	-6.41721	1.38798e-10	2.0386e-09
FBgn0034545	CG13438	CG13438	2R	4.66416	-4.7687	0.744054	-6.40908	1.46399e-10	2.14569e-09
FBgn0032763	CG17568	CG17568	2L	165.217	-0.41914	0.0654497	-6.40401	1.51353e-10	2.21125e-09
FBgn0039633	CG11873	CG11873	3R	2004.46	-0.296798	0.0463535	-6.40293	1.52423e-10	2.22434e-09
FBgn0037832	Desiccate	CG14686	3R	33.8876	-1.04913	0.163882	-6.40174	1.53614e-10	2.23719e-09
FBgn0030576	CG15890	CG15890	X	266.745	-0.425538	0.066489	-6.40013	1.55247e-10	2.2586e-09
FBgn0004784	inactivation no afterpotential C	CG6518	2R	2541.88	-0.44303	0.069233	-6.39911	1.56281e-10	2.27126e-09
FBgn0044324	Chromator	CG10712	3L	1227.14	-0.166797	0.0260737	-6.39714	1.58319e-10	2.29845e-09
FBgn0035825	CG8111	CG8111	3L	581.367	-0.281962	0.04408	-6.3966	1.58872e-10	2.30406e-09
FBgn0037734	trabid	CG9448	3R	3999.16	-0.187185	0.0292642	-6.39639	1.59097e-10	2.3049e-09
FBgn0261549	retinal degeneration A	CG42667	X	3662.33	-0.334547	0.0523211	-6.39411	1.61487e-10	2.33463e-09
FBgn0041702	CG15107	CG15107	2R	206.67	-0.334421	0.0523598	-6.38698	1.69189e-10	2.43579e-09
FBgn0261258	regeneration	CG6014	3L	3101.95	-0.404235	0.0633128	-6.38473	1.71703e-10	2.46941e-09
FBgn0037573	eIF4AIII	CG7483	3R	995.867	-0.213636	0.0334694	-6.38302	1.7363e-10	2.49195e-09
FBgn0032524	CG9267	CG9267	2L	352.315	-0.2193	0.0343602	-6.38239	1.74348e-10	2.49965e-09
FBgn0051038	CG31038	CG31038	3R	3112.88	-0.170073	0.0266527	-6.38108	1.75845e-10	2.51589e-09
FBgn0025463	Brahma associated protein 60kD	CG4303	X	628.299	-0.273841	0.0429262	-6.37935	1.77845e-10	2.54188e-09
FBgn0030836	CG8664	CG8664	X	100.853	-0.815736	0.127928	-6.37653	1.8115e-10	2.58377e-09
FBgn0051869	CG31869	CG31869	2L	616.343	-0.405193	0.0635933	-6.37163	1.87025e-10	2.66207e-09
FBgn0023095	capricious	CG11282	3L	2846.96	-0.274842	0.0431909	-6.36343	1.97297e-10	2.80251e-09
FBgn0035663	CG6462	CG6462	3L	15.6304	-1.0619	0.167435	-6.34219	2.26527e-10	3.19799e-09
FBgn0000566	Eip55E	CG5345	2R	1420.45	-0.629785	0.0993039	-6.342	2.26807e-10	3.19867e-09
FBgn0040271	Sulfated	CG6725	3R	1607.22	-0.219517	0.0346258	-6.3397	2.30208e-10	3.24333e-09
FBgn0037324	Odorant receptor co-receptor	CG10609	3R	370.368	-0.312136	0.0492443	-6.33853	2.31972e-10	3.26485e-09
FBgn0027583	CG7601	CG7601	3R	861.258	-0.233803	0.0369569	-6.32637	2.50993e-10	3.51111e-09
FBgn0034511	CG13422	CG13422	2R	886.781	-0.930557	0.14723	-6.32041	2.60873e-10	3.64563e-09
FBgn0029922	CG14431	CG14431	X	352.647	-0.185786	0.0294091	-6.31729	2.66185e-10	3.71235e-09
FBgn0263993	CG43736	CG43736	X	1571.56	-0.252838	0.040075	-6.30913	2.80613e-10	3.9087e-09
FBgn0039328	CHKov2	CG10675	3R	701.84	-0.49177	0.077954	-6.30847	2.81815e-10	3.91847e-09
FBgn0261714	Calphotin	CG4795	3R	1173.32	-0.708982	0.11248	-6.30316	2.91634e-10	4.0428e-09
FBgn0040097	lectin-30A	CG17011	2L	2943.51	-0.665942	0.105655	-6.30296	2.92007e-10	4.04392e-09
FBgn0024732	DNA fragmentation factor-related protein 1	CG8357	2R	386.912	-0.382685	0.0607315	-6.30126	2.9524e-10	4.08459e-09
FBgn0264339	CG43795	CG43795	2R	434.754	-0.591443	0.0938931	-6.29911	2.99353e-10	4.13325e-09
FBgn0039472	CG17192	CG17192	3R	1222.31	-1.841	0.292288	-6.2986	3.00351e-10	4.14287e-09
FBgn0262473	Toll	CG5490	3R	1199.85	-0.314111	0.0498908	-6.29598	3.05462e-10	4.20916e-09
FBgn0038527	CG14324	CG14324	3R	3.32192	-6.22198	0.988587	-6.29381	3.09758e-10	4.26411e-09
FBgn0003372	Salivary gland secretion 1	CG3047	2L	27.4249	-1.15162	0.183033	-6.29186	3.13681e-10	4.30952e-09
FBgn0039590	CG10011	CG10011	3R	1124.55	-0.284605	0.0453014	-6.28246	3.33254e-10	4.56482e-09
FBgn0036702	CG6512	CG6512	3L	6741.53	-0.189962	0.0302546	-6.27877	3.41262e-10	4.66989e-09
FBgn0035969	CG4476	CG4476	3L	119.939	-0.451545	0.0719943	-6.27195	3.56554e-10	4.87432e-09
FBgn0034769	Odorant-binding protein 58c	CG13524	2R	8.15297	-1.95306	0.311418	-6.2715	3.57576e-10	4.88346e-09
FBgn0035022	CG11413	CG11413	2R	54.8914	-0.980183	0.15647	-6.26433	3.7442e-10	5.09337e-09
FBgn0086707	nucampholin	CG12750	2L	977.078	-0.397174	0.0633996	-6.26462	3.73745e-10	5.09337e-09
FBgn0004577	Peroxidase	CG3477	3R	10.3254	-1.37494	0.219553	-6.26245	3.78982e-10	5.15035e-09
FBgn0035237	CG13917	CG13917	3L	3597.27	-0.294938	0.0471285	-6.25817	3.89529e-10	5.27812e-09
FBgn0037814	CG6325	CG6325	3R	627.03	-0.252589	0.0403683	-6.25711	3.92173e-10	5.30873e-09
FBgn0034420	CG10737	CG10737	2R	7854.73	-0.272634	0.0435937	-6.25398	4.00119e-10	5.411e-09
FBgn0039450	CG5484	CG5484	3R	1217.57	-0.231361	0.0370067	-6.25187	4.05572e-10	5.47939e-09
FBgn0011785	BRWD3	CG31132	3R	1427.18	-0.237567	0.0380193	-6.24858	4.1421e-10	5.58516e-09
FBgn0032409	Ced-12	CG5336	2L	332.916	-0.234042	0.037458	-6.24813	4.15409e-10	5.59587e-09
FBgn0259210	prominin	CG42310	2R	653.385	-0.421987	0.0675458	-6.24741	4.17302e-10	5.6159e-09
FBgn0030945	Ing3	CG6632	X	857.483	-0.263003	0.0421267	-6.24315	4.28856e-10	5.76017e-09
FBgn0038749	exit protein of rhodopsin and TRP	CG4468	3R	535.853	-0.377067	0.0604004	-6.2428	4.29819e-10	5.7675e-09
FBgn0000183	Bicaudal D	CG6605	2L	1807.12	-0.183038	0.0293245	-6.24182	4.32501e-10	5.79786e-09
FBgn0045862	barentsz	CG12878	3R	1225.79	-0.443624	0.0710803	-6.24117	4.34318e-10	5.81658e-09
FBgn0000299	Collagen type IV	CG4145	2L	7013.52	-0.566246	0.09082	-6.23482	4.52299e-10	6.05152e-09
FBgn0260660	Multiplexin	CG42543	3L	1048.93	-0.273912	0.0439667	-6.22998	4.66509e-10	6.21757e-09
FBgn0010611	HMG Coenzyme A synthase	CG4311	2R	3938.29	-0.43085	0.0692035	-6.22584	4.78978e-10	6.35922e-09
FBgn0030367	Cyp311a1	CG1488	X	477.417	-0.411352	0.0661235	-6.22096	4.94116e-10	6.55391e-09
FBgn0030266	CG11122	CG11122	X	1548.12	-0.382273	0.0614738	-6.21847	5.02036e-10	6.65258e-09
FBgn0039120	Nucleoporin 98-96kD	CG10198	3R	2393.36	-0.209599	0.0337173	-6.21636	5.08821e-10	6.73603e-09
FBgn0029906	CG4542	CG4542	X	257.421	-0.292304	0.0470264	-6.21573	5.1085e-10	6.75641e-09
FBgn0262358	CG43056	CG43056	2L	116.478	-0.453934	0.0730349	-6.2153	5.12262e-10	6.76861e-09
FBgn0030871	CG8142	CG8142	X	134.861	-0.408752	0.0657909	-6.21289	5.20177e-10	6.86663e-09
FBgn0066303	CG33932	CG33932	X	863.809	-0.196537	0.0316432	-6.21104	5.26367e-10	6.9351e-09
FBgn0003447	singed	CG32858	X	846.752	-0.333387	0.0536945	-6.20895	5.33396e-10	7.00766e-09
FBgn0019952	Organic cation transporter	CG6331	3R	842.638	-0.33164	0.0534334	-6.20661	5.41388e-10	7.09917e-09
FBgn0030524	CG10993	CG10993	X	199.16	-0.47774	0.0770491	-6.20046	5.62982e-10	7.36835e-09
FBgn0013799	Deformed epidermal autoregulatory factor-1	CG8567	3L	987.509	-0.174861	0.0282698	-6.18542	6.19358e-10	8.09087e-09
FBgn0038324	CG5038	CG5038	3R	120.038	-0.250916	0.0405699	-6.18478	6.21909e-10	8.11653e-09
FBgn0039169	Sp1-like factor for pairing sensitive-silencing	CG5669	3R	393.476	-0.26129	0.0422489	-6.18453	6.22883e-10	8.12157e-09
FBgn0267348	Laminin B2	CG3322	3L	1158.3	-0.411942	0.0666209	-6.18337	6.27476e-10	8.17374e-09
FBgn0035902	CG6683	CG6683	3L	78.2954	-0.424034	0.0685885	-6.18229	6.31772e-10	8.22196e-09
FBgn0028481	CG4341	CG4341	2L	767.182	-0.414519	0.067072	-6.18022	6.40137e-10	8.32298e-09
FBgn0038610	CG7675	CG7675	3R	1308.91	-0.358273	0.0580242	-6.17456	6.635e-10	8.60247e-09
FBgn0005695	germ cell-less	CG8411	2R	459.036	-0.264125	0.0427907	-6.17249	6.7222e-10	8.6992e-09
FBgn0011668	Male-specific RNA 57Da	CG9074	3R	28199.4	-0.464663	0.0753565	-6.1662	6.99527e-10	9.03567e-09
FBgn0039214	puffyeye	CG5794	3R	3606.37	-0.209268	0.0339637	-6.16152	7.20517e-10	9.2635e-09
FBgn0030410	Aven ortholog	CG15727	X	157.31	-0.2878	0.0467171	-6.16049	7.25221e-10	9.31105e-09
FBgn0052590	CG32590	CG32590	X	72.34	-0.397202	0.0645112	-6.1571	7.40894e-10	9.49897e-09
FBgn0037978	KLHL18	CG3571	3R	541.183	-0.25257	0.0410337	-6.15519	7.49893e-10	9.59655e-09
FBgn0085443	sprint	CG34414	X	1486.19	-0.250837	0.0407885	-6.14969	7.7635e-10	9.90761e-09
FBgn0032050	CG13096	CG13096	2L	656.97	-0.340329	0.0553581	-6.14776	7.85826e-10	1.00193e-08
FBgn0035691	CG7386	CG7386	3L	242.555	-0.384273	0.0625328	-6.14515	7.98863e-10	1.01761e-08
FBgn0004401	Protein on ecdysone puffs	CG6143	3L	5544.12	-0.165261	0.0268958	-6.14451	8.02095e-10	1.02032e-08
FBgn0038511	CG5873	CG5873	3R	60.0076	-0.737156	0.119971	-6.14444	8.02469e-10	1.02032e-08
FBgn0031955	CG14535	CG14535	2L	151.511	-0.573084	0.0933529	-6.1389	8.30932e-10	1.05457e-08
FBgn0038619	CG7685	CG7685	3R	289.042	-0.257919	0.042027	-6.13698	8.41047e-10	1.06643e-08
FBgn0002526	Laminin A	CG10236	3L	1474.37	-0.565259	0.0921538	-6.13386	8.57707e-10	1.08556e-08
FBgn0085412	CG34383	CG34383	3R	2085.29	-0.320437	0.0522656	-6.13093	8.73675e-10	1.10476e-08
FBgn0052786	CG32786	CG32786	X	34.0066	-0.767847	0.125266	-6.12975	8.80172e-10	1.11095e-08
FBgn0036501	CG7272	CG7272	3L	1606.89	-0.314317	0.0512892	-6.12833	8.88042e-10	1.11884e-08
FBgn0001263	inactivation no afterpotential D	CG3504	2R	2410.82	-0.414492	0.0677004	-6.12244	9.21559e-10	1.15895e-08
FBgn0012058	Cell division cycle 27 ortholog	CG8610	3L	2470.77	-0.184639	0.0301895	-6.11599	9.59611e-10	1.20461e-08
FBgn0034217	Lethal hybrid rescue	CG18468	2R	128.167	-0.336688	0.0551006	-6.11042	9.9372e-10	1.24404e-08
FBgn0261055	Seminal fluid protein 26Ad	CG42603	2L	4586.29	-0.533706	0.0873588	-6.10936	1.0003e-09	1.25115e-08
FBgn0026439	Excitatory amino acid transporter 1	CG3747	2L	6140.27	-0.298915	0.0489582	-6.10552	1.02466e-09	1.28046e-08
FBgn0033327	PGRP-SC1b	CG8577	2R	253.968	-1.41768	0.232247	-6.10419	1.03326e-09	1.29004e-08
FBgn0036695	PAPS transporter 2	CG7853	3L	358.604	-0.237898	0.038987	-6.10198	1.04762e-09	1.30678e-08
FBgn0035989	CG3967	CG3967	3L	3511.21	-0.16002	0.0262321	-6.10016	1.05963e-09	1.32057e-08
FBgn0264975	Neuroglian	CG1634	X	3963.08	-0.324724	0.0532377	-6.09951	1.06391e-09	1.32352e-08
FBgn0052855	CG32855	CG32855	3R	23.8205	-0.924086	0.15152	-6.09878	1.06881e-09	1.32841e-08
FBgn0039767	CG2218	CG2218	3R	1366.47	-0.174769	0.0286756	-6.09471	1.09635e-09	1.3602e-08
FBgn0001075	fat	CG3352	2L	544.066	-2.01716	0.331138	-6.09159	1.11796e-09	1.38577e-08
FBgn0033774	CG12374	CG12374	2R	50914.3	-0.653622	0.107343	-6.08911	1.1354e-09	1.40487e-08
FBgn0037177	CG14454	CG14454	3L	12.4439	-4.21237	0.692378	-6.08393	1.17275e-09	1.44461e-08
FBgn0036990	mitochondrial ribosomal protein L15	CG5219	3L	494.245	-0.228226	0.0375351	-6.08034	1.19928e-09	1.47597e-08
FBgn0259926	CG42449	CG42449	X	10.603	-1.31264	0.215959	-6.07819	1.2155e-09	1.49461e-08
FBgn0030887	CG6867	CG6867	X	552.876	-0.316673	0.0521866	-6.06808	1.29445e-09	1.58183e-08
FBgn0032785	CG10026	CG10026	2L	656.948	-0.503007	0.0829003	-6.06762	1.29822e-09	1.58505e-08
FBgn0016070	smaug	CG5263	3L	1412.36	-0.167063	0.0275419	-6.0658	1.313e-09	1.60026e-08
FBgn0031037	CG14207	CG14207	X	6012.78	-0.307848	0.0508137	-6.05836	1.37513e-09	1.67009e-08
FBgn0086784	stambha A	CG8739	2R	3225.94	-0.194366	0.0320915	-6.05661	1.39021e-09	1.68692e-08
FBgn0035021	CG4622	CG4622	2R	503.52	-0.221166	0.0365174	-6.05646	1.39147e-09	1.68697e-08
FBgn0032398	CG6766	CG6766	2L	1910.81	-0.153676	0.0253906	-6.05247	1.42645e-09	1.72636e-08
FBgn0002306	stranded at second	CG2507	3R	1186.42	-0.277358	0.0458691	-6.04672	1.47826e-09	1.78437e-08
FBgn0027783	SMC2	CG10212	2R	267.002	-0.39201	0.0648408	-6.04573	1.48738e-09	1.79264e-08
FBgn0265356	thin	CG15105	2R	7224.39	-0.220692	0.0365039	-6.04569	1.48771e-09	1.79264e-08
FBgn0264742	CG44000	CG44000	2L	63.439	-0.370767	0.0613483	-6.04363	1.50681e-09	1.8125e-08
FBgn0035844	CG13676	CG13676	3L	86.042	-0.483709	0.0800556	-6.04216	1.52062e-09	1.82594e-08
FBgn0031550	Che-13 ortholog (C. elegans)	CG8853	2L	65.4515	-1.05081	0.173938	-6.04125	1.5292e-09	1.83305e-08
FBgn0010359	gammaTrypsin	CG30028	2R	665.66	-1.37216	0.227275	-6.03743	1.56591e-09	1.87219e-08
FBgn0264442	abrupt	CG43860	2L	1183.63	-0.366494	0.0607084	-6.03695	1.57054e-09	1.87609e-08
FBgn0041183	Thioester-containing protein 1	CG18096	2L	27.2057	-1.49748	0.248059	-6.03681	1.5719e-09	1.8761e-08
FBgn0011276	Helix loop helix protein 3B	CG2655	X	9.55332	-1.09218	0.180954	-6.03567	1.58309e-09	1.8862e-08
FBgn0033597	Cuticular protein 47Ea	CG9079	2R	141.335	-1.03962	0.172511	-6.02637	1.67682e-09	1.99443e-08
FBgn0034770	Odorant-binding protein 58d	CG13519	2R	3.2987	-2.44122	0.405131	-6.02576	1.68312e-09	2.00021e-08
FBgn0030586	CG12539	CG12539	X	6.30434	-1.86921	0.310461	-6.02075	1.73608e-09	2.06137e-08
FBgn0031313	CG5080	CG5080	2L	3482.07	-0.528525	0.0878873	-6.01367	1.81367e-09	2.14797e-08
FBgn0260933	reduced mechanoreceptor potential A	CG11838	2L	1475.27	-0.240855	0.0400594	-6.01243	1.82762e-09	2.16263e-08
FBgn0002941	slouch	CG6534	3R	67.75	-0.427302	0.0712171	-5.99999	1.97333e-09	2.32312e-08
FBgn0039436	TweedleB	CG6478	3R	7.6813	-1.59598	0.265994	-6.00006	1.97243e-09	2.32312e-08
FBgn0030339	Cyp28c1	CG1895	X	336.201	-0.304441	0.0507433	-5.99962	1.97781e-09	2.3264e-08
FBgn0016756	Ubiquitin-specific protease 64E	CG5486	3L	10279.5	-0.159668	0.0266169	-5.99874	1.98856e-09	2.33707e-08
FBgn0052071	CG32071	CG32071	3L	3.16148	-1.71792	0.286577	-5.99462	2.03968e-09	2.39307e-08
FBgn0039858	Cyclin G	CG11525	3R	15430.7	-0.243459	0.0406145	-5.99437	2.04271e-09	2.3946e-08
FBgn0030105	CG15369	CG15369	X	117.835	-2.71483	0.453112	-5.99152	2.07893e-09	2.42677e-08
FBgn0041186	Stem-loop binding protein	CG11886	3R	632.722	-0.229939	0.0384387	-5.98197	2.20459e-09	2.56694e-08
FBgn0031374	CG7337	CG7337	2L	5300.97	-0.209717	0.0350638	-5.98101	2.21765e-09	2.57997e-08
FBgn0034923	Upf3	CG11184	2R	429.15	-0.337938	0.0565284	-5.97819	2.25635e-09	2.62059e-08
FBgn0034021	CG8180	CG8180	2R	721.348	-0.304894	0.0510075	-5.97743	2.2668e-09	2.63052e-08
FBgn0033437	CG12926	CG12926	2R	563.248	-0.308838	0.0516759	-5.97645	2.28055e-09	2.64204e-08
FBgn0259703	CG42357	CG42357	3L	1.88806	-3.21379	0.537849	-5.97526	2.29728e-09	2.65919e-08
FBgn0024236	fear-of-intimacy	CG6817	3L	2008.8	-0.249844	0.0418573	-5.96894	2.388e-09	2.75727e-08
FBgn0085254	CG34225	CG34225	2R	5.63303	-2.48571	0.416521	-5.96779	2.40493e-09	2.77219e-08
FBgn0266098	rugose	CG44835	X	2971.44	-0.434541	0.0728418	-5.96554	2.43826e-09	2.80359e-08
FBgn0032620	CG12288	CG12288	2L	62.132	-0.447575	0.0750483	-5.96383	2.464e-09	2.83083e-08
FBgn0005683	pineapple eye	CG5354	2L	205.486	-0.492865	0.082689	-5.96047	2.5152e-09	2.88247e-08
FBgn0033088	Post-GPI attachment to proteins 3 ortholog (H. sapiens)	CG3271	2R	284.897	-0.194786	0.0326909	-5.9584	2.54725e-09	2.91436e-08
FBgn0037445	CG9727	CG9727	3R	1315.02	-0.19264	0.0323395	-5.9568	2.57225e-09	2.9381e-08
FBgn0039464	CG6330	CG6330	3R	1711.89	-0.33402	0.0561246	-5.95139	2.6587e-09	3.03434e-08
FBgn0031637	mextli	CG2950	2L	5120.09	-0.192277	0.032312	-5.95064	2.67097e-09	3.04584e-08
FBgn0050296	RIC-3	CG30296	2R	4244.09	-0.256597	0.0431974	-5.94011	2.84824e-09	3.23198e-08
FBgn0085444	muscle wasted	CG34415	2R	643.608	-0.327272	0.0551127	-5.93824	2.88102e-09	3.25848e-08
FBgn0086444	lethal (2) 37Cb	CG10689	2L	310.42	-0.518015	0.0873724	-5.92882	3.05112e-09	3.44241e-08
FBgn0259194	Ionotropic receptor 94e	CG42298	3R	27.4055	-1.80875	0.305167	-5.92708	3.08366e-09	3.47346e-08
FBgn0033757	muskelin	CG8811	2R	392.362	-0.231657	0.0391086	-5.92341	3.15329e-09	3.54034e-08
FBgn0033723	CG13155	CG13155	2R	273.846	-0.765656	0.129327	-5.92032	3.21319e-09	3.60467e-08
FBgn0036397	CG8783	CG8783	3L	346.722	-0.242622	0.0409877	-5.91937	3.23177e-09	3.61963e-08
FBgn0027586	CG5867	CG5867	2L	5200.21	-0.550681	0.0930503	-5.9181	3.25687e-09	3.64408e-08
FBgn0262570	CG43110	CG43110	2R	758.211	-0.343569	0.058055	-5.918	3.25886e-09	3.64408e-08
FBgn0043796	CG12219	CG12219	X	387.647	-0.222307	0.0375739	-5.91654	3.28782e-09	3.67051e-08
FBgn0032176	CG13127	CG13127	2L	468.873	-0.384655	0.0650265	-5.91537	3.31136e-09	3.69083e-08
FBgn0000404	Cyclin A	CG5940	3L	1011.36	-0.291007	0.0492033	-5.91438	3.33133e-09	3.70436e-08
FBgn0263980	CG43729	CG43729	2R	6693.69	-0.291995	0.0493814	-5.91306	3.35803e-09	3.73081e-08
FBgn0039296	CG10420	CG10420	3R	284.71	-0.363309	0.0614831	-5.90908	3.44016e-09	3.81286e-08
FBgn0026575	hangover	CG32575	X	1261.66	-0.274289	0.0464198	-5.90887	3.44469e-09	3.81483e-08
FBgn0039759	CG9733	CG9733	3R	193.127	-0.633798	0.107533	-5.89397	3.77023e-09	4.15206e-08
FBgn0022720	Zinc finger protein 30C	CG3998	2L	711.857	-0.23869	0.0405018	-5.89333	3.78478e-09	4.16477e-08
FBgn0035630	CG10576	CG10576	3L	5173.14	-0.142304	0.0241516	-5.89212	3.81266e-09	4.18878e-08
FBgn0037950	Histamine-gated chloride channel subunit 1	CG14723	3R	122.322	-0.343849	0.0583723	-5.89063	3.84737e-09	4.22355e-08
FBgn0036235	CG6938	CG6938	3L	43.849	-0.589304	0.100084	-5.88809	3.90694e-09	4.28214e-08
FBgn0031908	CG5177	CG5177	2L	5007.66	-0.27758	0.0471556	-5.88648	3.945e-09	4.32043e-08
FBgn0052758	CG32758	CG32758	X	1051.21	-0.194432	0.0330417	-5.88445	3.99389e-09	4.37051e-08
FBgn0261015	PFTAIRE-interacting factor 1A	CG42599	3R	2592.46	-0.202613	0.0344875	-5.87496	4.2294e-09	4.61362e-08
FBgn0263258	chascon	CG32556	X	1454.87	-0.347141	0.0590938	-5.8744	4.24372e-09	4.62452e-08
FBgn0250732	GST-containing FLYWCH zinc-finger protein	CG33546	3R	1095.38	-0.240004	0.0409146	-5.86599	4.46464e-09	4.85491e-08
FBgn0261671	tweek	CG42555	2L	3189.02	-0.252481	0.0430533	-5.86439	4.50789e-09	4.8972e-08
FBgn0262719	CG43163	CG43163	3L	218.189	-0.464198	0.0791568	-5.86429	4.51062e-09	4.8972e-08
FBgn0015924	croquemort	CG4280	2L	2788.22	-0.237443	0.0405005	-5.86272	4.55339e-09	4.93975e-08
FBgn0020633	Minichromosome maintenance 7	CG4978	3L	113.405	-0.579268	0.0988533	-5.85987	4.63224e-09	5.02134e-08
FBgn0029965	Ionotropic receptor 7b	CG15326	X	10.3383	-2.1279	0.363227	-5.85832	4.67586e-09	5.06465e-08
FBgn0032679	bicoid stability factor	CG10302	2L	1484.87	-0.205299	0.035054	-5.85665	4.72287e-09	5.11157e-08
FBgn0052405	Cuticular protein 65Av	CG32405	3L	3.64405	-1.81118	0.309298	-5.8558	4.74731e-09	5.134e-08
FBgn0032863	Cell division cycle 23 ortholog	CG2508	2L	894.756	-0.350205	0.0598331	-5.85304	4.82673e-09	5.21582e-08
FBgn0004574	Ras opposite	CG15811	3L	3677.51	-0.163383	0.0279231	-5.85119	4.88081e-09	5.25793e-08
FBgn0034310	Nucleoporin 75kD	CG5733	2R	491.203	-0.297687	0.0508773	-5.85108	4.88377e-09	5.25793e-08
FBgn0037028	CG3618	CG3618	3L	769.805	-0.201258	0.0343969	-5.85105	4.88473e-09	5.25793e-08
FBgn0002940	neither inactivation nor afterpotential E	CG4550	3R	77366.4	-0.313287	0.0536263	-5.84205	5.15621e-09	5.53292e-08
FBgn0020639	Lcp65Af	CG10533	3L	7.8852	-2.73381	0.468025	-5.84118	5.18328e-09	5.55765e-08
FBgn0014133	bifocal	CG1822	X	2445.45	-0.185178	0.031703	-5.84101	5.18862e-09	5.55906e-08
FBgn0035085	CG3770	CG3770	2R	128.342	-0.382417	0.0655116	-5.83739	5.3024e-09	5.66341e-08
FBgn0036019	Odorant receptor 67b	CG14176	3L	32.4731	-1.07365	0.184022	-5.83435	5.39995e-09	5.74982e-08
FBgn0053296	CG33296	CG33296	2L	301.394	-1.51794	0.26031	-5.83129	5.50021e-09	5.85207e-08
FBgn0000463	Delta	CG3619	3R	217.241	-0.428787	0.0735408	-5.8306	5.52297e-09	5.87176e-08
FBgn0027490	D12	CG13400	2L	166.523	-0.279301	0.047913	-5.82933	5.56511e-09	5.91202e-08
FBgn0030394	Cuticular protein 11A	CG2560	X	5.59575	-1.44234	0.247513	-5.82734	5.63177e-09	5.97366e-08
FBgn0041188	Ataxin-2	CG5166	3R	4275.23	-0.189855	0.032598	-5.82415	5.74039e-09	6.07954e-08
FBgn0050008	CG30008	CG30008	2R	11594.7	-0.328159	0.0563758	-5.82091	5.8528e-09	6.18437e-08
FBgn0034704	CG6758	CG6758	2R	668.117	-0.205112	0.0352446	-5.81968	5.89619e-09	6.22545e-08
FBgn0030345	CG1847	CG1847	X	383.271	-0.176193	0.0302995	-5.81505	6.06147e-09	6.3902e-08
FBgn0051867	CG31867	CG31867	2L	572.552	-0.239302	0.0411812	-5.81094	6.21239e-09	6.54432e-08
FBgn0019990	Gcn2	CG1609	3R	880.355	-0.188665	0.0324698	-5.81048	6.22957e-09	6.55243e-08
FBgn0032339	CG4705	CG4705	2L	1425.14	-0.170812	0.0294002	-5.80991	6.25063e-09	6.56958e-08
FBgn0039437	TweedleL	CG6447	3R	22.6992	-1.55603	0.267882	-5.80863	6.29874e-09	6.61511e-08
FBgn0039387	multicopper oxidase 3	CG5959	3R	44.8601	-0.824974	0.142182	-5.80225	6.54292e-09	6.85593e-08
FBgn0020261	pacman	CG3291	X	1576.63	-0.240783	0.0415249	-5.79853	6.68968e-09	6.9991e-08
FBgn0003011	ora transientless	CG7411	3R	168.897	-1.08762	0.187858	-5.78956	7.05728e-09	7.33925e-08
FBgn0027588	CG14476	CG14476	X	6768.27	-0.177483	0.0306805	-5.78489	7.25615e-09	7.53473e-08
FBgn0051125	CG31125	CG31125	3R	148.309	-0.282905	0.0490096	-5.77245	7.81289e-09	8.10068e-08
FBgn0250847	CG14034	CG14034	2L	2892.17	-0.704049	0.122042	-5.76891	7.97843e-09	8.26611e-08
FBgn0035162	CG13900	CG13900	3L	1032.38	-1.23415	0.214103	-5.7643	8.1999e-09	8.48284e-08
FBgn0033204	CG2065	CG2065	2R	963.49	-1.2607	0.218907	-5.75909	8.45672e-09	8.74198e-08
FBgn0025682	supercoiling factor	CG9148	3L	1557.77	-0.200719	0.0348613	-5.75765	8.52936e-09	8.8039e-08
FBgn0265991	Z band alternatively spliced PDZ-motif protein 52	CG30084	2R	33341.3	-0.253384	0.0440254	-5.75539	8.64426e-09	8.91584e-08
FBgn0041239	Gustatory receptor 58a	CG30396	2R	11.7273	-3.43603	0.597046	-5.75504	8.66192e-09	8.9274e-08
FBgn0020521	piopio	CG3541	2R	2848.98	-0.291713	0.0507021	-5.75346	8.74362e-09	9.00488e-08
FBgn0033807	aquaporin	CG12251	2R	1949.41	-0.312737	0.0543835	-5.75058	8.89389e-09	9.15283e-08
FBgn0011836	TBP-associated factor 2	CG6711	3L	457.58	-0.316388	0.0550401	-5.74833	9.01294e-09	9.26155e-08
FBgn0021825	Dynamitin	CG8269	2R	1209.23	-0.152588	0.0265796	-5.74077	9.4246e-09	9.65585e-08
FBgn0262537	CG43091	CG43091	3R	393.207	-0.714773	0.124593	-5.73685	9.64553e-09	9.87488e-08
FBgn0031181	Ionotropic receptor 20a	CG14584	X	3.71482	-1.80381	0.314537	-5.73479	9.76318e-09	9.98793e-08
FBgn0037536	CG2698	CG2698	3R	2875.61	-0.123014	0.0214627	-5.73153	9.95274e-09	1.01668e-07
FBgn0265762	CG44569	CG44569	2R	5.8075	-1.91741	0.334712	-5.72854	1.013e-08	1.0325e-07
FBgn0039386	CG5948	CG5948	3R	57.401	-0.766588	0.133892	-5.72543	1.0317e-08	1.05079e-07
FBgn0003044	Polycomblike	CG5109	2R	791.991	-0.23726	0.0414635	-5.72213	1.05194e-08	1.07061e-07
FBgn0038582	CG7988	CG7988	3R	119.714	-0.350993	0.0613501	-5.72115	1.05808e-08	1.07607e-07
FBgn0266363	CG45011	CG45011	2L	645.418	-0.814872	0.142469	-5.71965	1.06741e-08	1.08476e-07
FBgn0000542	echinus	CG2904	X	340.332	-0.301444	0.0527651	-5.71295	1.11035e-08	1.12674e-07
FBgn0030674	CG8184	CG8184	X	4430.9	-0.264409	0.0463018	-5.71055	1.12612e-08	1.1419e-07
FBgn0086908	eggless	CG12196	2R	453.721	-0.364059	0.0638103	-5.70534	1.16111e-08	1.1748e-07
FBgn0035255	RabX5	CG7980	3L	14.0108	-1.0587	0.185787	-5.69846	1.20891e-08	1.22048e-07
FBgn0052099	ebony activating protein	CG32099	3L	141.889	-0.297042	0.0521305	-5.69805	1.21189e-08	1.22259e-07
FBgn0032688	CG15160	CG15160	2L	511.946	-0.411172	0.0721797	-5.6965	1.22291e-08	1.23281e-07
FBgn0026077	Gasp	CG10287	3R	743.139	-0.524153	0.0921037	-5.6909	1.26368e-08	1.27113e-07
FBgn0033316	CG14749	CG14749	2R	588.413	-0.163184	0.028677	-5.69043	1.26723e-08	1.27377e-07
FBgn0262818	CG43189	CG43189	2R	26.8662	-0.62503	0.109847	-5.69001	1.27032e-08	1.27502e-07
FBgn0260010	rumpelstiltskin	CG9373	3R	2076.58	-0.170209	0.0299403	-5.68494	1.30855e-08	1.3077e-07
FBgn0263747	CG43672	CG43672	X	161.186	-0.413601	0.0727518	-5.6851	1.30733e-08	1.3077e-07
FBgn0010038	Glutathione S transferase D2	CG4181	3R	433.106	-1.02531	0.18037	-5.6845	1.31198e-08	1.30992e-07
FBgn0041624	Odorant receptor 65b	CG32402	3L	21.2808	-1.82857	0.321681	-5.68441	1.31267e-08	1.30992e-07
FBgn0037989	CG14741	CG14741	3R	1741.89	-0.187251	0.0329457	-5.68362	1.31877e-08	1.31506e-07
FBgn0263740	Eukaryotic initiation factor 2gamma	CG43665	3R	2050.98	-0.181962	0.0320167	-5.68334	1.32087e-08	1.3162e-07
FBgn0000075	alpha methyl dopa-resistant	CG10501	2L	98.2696	-0.500745	0.0881103	-5.68316	1.32229e-08	1.31667e-07
FBgn0005633	flightin	CG7445	3L	4066.2	-0.518994	0.0913496	-5.68141	1.3359e-08	1.32831e-07
FBgn0051158	Exchange factor for Arf 6 ortholog (H. sapiens)	CG31158	3R	2961.55	-0.130754	0.0230183	-5.68042	1.34361e-08	1.33406e-07
FBgn0260487	CG42534	CG42534	3R	127.074	-0.416877	0.0733998	-5.67954	1.35054e-08	1.33997e-07
FBgn0262005	CG42823	CG42823	3R	17.7476	-1.465	0.258052	-5.67716	1.36947e-08	1.35681e-07
FBgn0030545	CG11590	CG11590	X	663.319	-0.720816	0.127057	-5.67315	1.40196e-08	1.38601e-07
FBgn0034768	Odorant-binding protein 58b	CG13518	2R	18.9982	-1.18617	0.209096	-5.67285	1.40444e-08	1.38747e-07
FBgn0045063	fused lobes	CG8824	2R	1350.41	-0.221426	0.0390505	-5.67024	1.42595e-08	1.40672e-07
FBgn0016036	meiotic P22	CG14827	3L	43.7542	-1.17661	0.207526	-5.66968	1.43068e-08	1.41037e-07
FBgn0032144	CG17633	CG17633	2L	6465.58	-0.564067	0.0995171	-5.66804	1.44443e-08	1.4219e-07
FBgn0015402	kinase suppressor of ras	CG2899	3R	945.426	-0.16009	0.0282681	-5.66326	1.48524e-08	1.45792e-07
FBgn0261383	Integrator 6	CG3125	X	785.329	-0.24166	0.042671	-5.66332	1.48476e-08	1.45792e-07
FBgn0037327	pancreatic eIF-2alpha kinase	CG2087	3R	1843.28	-0.229637	0.0405632	-5.66121	1.5031e-08	1.4744e-07
FBgn0033521	CG12896	CG12896	2R	210.542	-0.914053	0.161482	-5.6604	1.51018e-08	1.4782e-07
FBgn0259683	Ionotropic receptor 40a	CG42352	2L	35.5869	-1.47095	0.259864	-5.66047	1.50956e-08	1.4782e-07
FBgn0037105	S1P	CG7169	3L	303.197	-0.53004	0.0937171	-5.65575	1.55171e-08	1.5167e-07
FBgn0026370	SRPK	CG8174	2R	3537.39	-0.168415	0.0297882	-5.65375	1.56986e-08	1.53336e-07
FBgn0022699	D19B	CG10270	3L	522.427	-0.197855	0.0350028	-5.65255	1.58087e-08	1.54193e-07
FBgn0011828	Peroxidasin	CG12002	3L	1770.67	-0.567408	0.100509	-5.64537	1.64826e-08	1.60426e-07
FBgn0037757	CG8516	CG8516	3R	697.884	-0.169148	0.0299745	-5.64305	1.67063e-08	1.62376e-07
FBgn0035488	CG11593	CG11593	3L	690.01	-0.148081	0.0262487	-5.64146	1.68612e-08	1.63765e-07
FBgn0053725	CG33725	CG33725	3L	6.1956	-2.10448	0.373267	-5.63801	1.72027e-08	1.66731e-07
FBgn0266569	CG42259	CG42259	X	301.94	-0.544174	0.096524	-5.6377	1.72332e-08	1.66909e-07
FBgn0262893	CG43248	CG43248	3L	8.8273	-2.03378	0.360936	-5.63472	1.75341e-08	1.69705e-07
FBgn0030354	Upf1	CG1559	X	1666.14	-0.164	0.0291095	-5.63392	1.76163e-08	1.70382e-07
FBgn0015509	Cullin 1	CG1877	2R	3302.18	-0.118193	0.0209875	-5.63158	1.78568e-08	1.72466e-07
FBgn0030655	CG9213	CG9213	X	159.139	-0.26846	0.0477321	-5.6243	1.86256e-08	1.79641e-07
FBgn0010278	Structure specific recognition protein	CG4817	2R	777.321	-0.271409	0.0483301	-5.61574	1.95726e-08	1.88118e-07
FBgn0015247	Inhibitor of apoptosis 2	CG8293	2R	2573.11	-0.173833	0.0309571	-5.61528	1.96246e-08	1.88487e-07
FBgn0261385	scraps	CG2092	2R	593.918	-0.388865	0.0692679	-5.61393	1.97777e-08	1.89693e-07
FBgn0029707	CG12688	CG12688	X	27.0523	-1.16876	0.208248	-5.61236	1.99581e-08	1.91291e-07
FBgn0030289	CG1597	CG1597	X	846.301	-0.16961	0.0302305	-5.61055	2.01683e-08	1.93037e-07
FBgn0034829	CG9899	CG9899	2R	377.403	-0.364544	0.064997	-5.60864	2.03928e-08	1.94782e-07
FBgn0051146	Neuroligin 1	CG31146	3R	886.357	-0.304093	0.0542181	-5.60869	2.03865e-08	1.94782e-07
FBgn0052091	CG32091	CG32091	3L	1208.06	-0.52996	0.0945154	-5.60713	2.05706e-08	1.96344e-07
FBgn0052707	Anaphase Promoting Complex subunit 4	CG32707	X	313.739	-0.300283	0.0535571	-5.60679	2.06118e-08	1.96601e-07
FBgn0053922	CG33922	CG33922	2L	2.58665	-1.7252	0.30775	-5.60584	2.07245e-08	1.97404e-07
FBgn0053193	salvador	CG33193	3R	527.77	-0.196013	0.0349751	-5.60437	2.09009e-08	1.98948e-07
FBgn0005198	gigas	CG6975	3L	1155.83	-0.236966	0.0423156	-5.59996	2.14406e-08	2.03804e-07
FBgn0036688	Fermitin 2	CG7729	3L	318.808	-0.321344	0.0574165	-5.59672	2.1845e-08	2.0722e-07
FBgn0003598	Suppressor of variegation 3-7	CG8599	3R	868.687	-0.261452	0.0467653	-5.59072	2.26132e-08	2.1436e-07
FBgn0035145	Mediator complex subunit 14	CG12031	3L	925.641	-0.266045	0.0475941	-5.58988	2.27233e-08	2.15108e-07
FBgn0035787	CG8543	CG8543	3L	25.5593	-1.09343	0.195654	-5.58861	2.28896e-08	2.16386e-07
FBgn0030006	CG17982	CG17982	X	233.131	-0.233941	0.0419409	-5.57787	2.43475e-08	2.29316e-07
FBgn0031906	CG5160	CG5160	2L	108.935	-0.475493	0.0852484	-5.57774	2.43664e-08	2.29316e-07
FBgn0030286	CG1657	CG1657	X	1972.9	-0.236868	0.0425024	-5.57306	2.50299e-08	2.35332e-07
FBgn0032521	CG7110	CG7110	2L	231.136	-0.216215	0.0388255	-5.56888	2.5638e-08	2.40886e-07
FBgn0003747	Gustatory receptor 5a	CG15779	X	12.3821	-0.96298	0.172956	-5.56779	2.5799e-08	2.42069e-07
FBgn0034631	TATA box-binding protein-associated factor RNA polymerase I subunit C-like	CG10496	2R	442.008	-0.417603	0.0750834	-5.56186	2.66915e-08	2.50104e-07
FBgn0033616	CG7745	CG7745	2R	325.955	-0.247128	0.0444633	-5.55803	2.72839e-08	2.55136e-07
FBgn0001965	Son of sevenless	CG7793	2L	1251.1	-0.193447	0.034822	-5.55532	2.77099e-08	2.58838e-07
FBgn0035538	Dopamine/Ecdysteroid receptor	CG18314	3L	1884.18	-0.271185	0.0488157	-5.55528	2.77172e-08	2.58838e-07
FBgn0033942	Cuticular protein 51A	CG10112	2R	369.4	-0.329893	0.0594078	-5.55302	2.80772e-08	2.61669e-07
FBgn0011826	Protein phosphatase 2B at 14D	CG9842	X	1735.79	-0.178899	0.0322426	-5.54852	2.88093e-08	2.67769e-07
FBgn0002021	lethal (2) 37Bb	CG10655	2L	716.652	-0.1659	0.0299035	-5.54787	2.89172e-08	2.68592e-07
FBgn0051163	Shal K[+] channel interacting protein	CG31163	3R	536.005	-1.17503	0.21181	-5.54759	2.89627e-08	2.68834e-07
FBgn0030613	Rab3 GDP-GTP exchange factor	CG5627	X	1369.48	-0.254463	0.0458845	-5.54574	2.92715e-08	2.71335e-07
FBgn0039647	CG14509	CG14509	3R	1583.88	-0.211864	0.0382108	-5.54462	2.94593e-08	2.72893e-07
FBgn0030571	CG14414	CG14414	X	421.639	-0.198298	0.0357809	-5.54199	2.99057e-08	2.76658e-07
FBgn0083960	CG34124	CG34124	2L	1097.17	-0.315827	0.0570268	-5.53821	3.05575e-08	2.81744e-07
FBgn0041582	tamo	CG4057	2R	1962.01	-0.222291	0.0401481	-5.53678	3.08087e-08	2.83682e-07
FBgn0260442	rhea	CG6831	3L	11052.7	-0.258482	0.046684	-5.53685	3.07967e-08	2.83682e-07
FBgn0035229	CG7852	CG7852	3L	2966.64	-0.138685	0.0250498	-5.53638	3.08787e-08	2.83948e-07
FBgn0030493	CG15756	CG15756	X	11.059	-1.20059	0.217053	-5.53132	3.1783e-08	2.91876e-07
FBgn0031078	Nucleoporin 205kD	CG11943	X	438.811	-0.243721	0.04408	-5.52906	3.21943e-08	2.95457e-07
FBgn0002643	mastermind	CG8118	2R	1601.19	-0.373926	0.0676782	-5.52506	3.29379e-08	3.01374e-07
FBgn0030434	BRMS1 ortholog	CG4400	X	656.457	-0.171481	0.0310362	-5.52521	3.29097e-08	3.01374e-07
FBgn0031074	skpE	CG11942	X	40.8691	-0.868495	0.157224	-5.52394	3.31474e-08	3.02996e-07
FBgn0040732	CG16926	CG16926	2R	9613.39	-0.688721	0.124747	-5.52096	3.37156e-08	3.07704e-07
FBgn0083966	CG34130	CG34130	3R	760.53	-0.417716	0.075661	-5.52089	3.37292e-08	3.07704e-07
FBgn0028944	CG11864	CG11864	2L	255.155	-0.349582	0.0633349	-5.51957	3.39825e-08	3.09293e-07
FBgn0266581	pitchoune	CG6375	3R	384.038	-0.268981	0.048739	-5.5188	3.4132e-08	3.10354e-07
FBgn0260430	CG42525	CG42525	3L	10.875	-1.31708	0.238822	-5.51491	3.48961e-08	3.16885e-07
FBgn0033897	Reduction in Cnn dots 1	CG8233	2R	1615.47	-0.174104	0.0316251	-5.50523	3.68678e-08	3.32821e-07
FBgn0038020	Glutathione S transferase D9	CG10091	3R	1169.36	-0.588737	0.106947	-5.50495	3.69283e-08	3.3315e-07
FBgn0025639	Histone methyltransferase 4-20	CG13363	X	1741.35	-0.188172	0.0341934	-5.50315	3.73056e-08	3.35896e-07
FBgn0032414	CG17211	CG17211	2L	199.331	-0.412587	0.0750025	-5.50098	3.77681e-08	3.39839e-07
FBgn0010339	upstream of RpIII128	CG8340	2R	838.776	-0.129884	0.0236119	-5.50077	3.78147e-08	3.40037e-07
FBgn0036919	Grasp65	CG7809	3L	1614.94	-0.200268	0.0364105	-5.50027	3.79203e-08	3.40765e-07
FBgn0053288	CG33288	CG33288	3L	301.872	-0.286533	0.0521466	-5.49476	3.91237e-08	3.50213e-07
FBgn0053509	CG33509	CG33509	2L	117.669	-0.732431	0.133296	-5.49479	3.91184e-08	3.50213e-07
FBgn0033158	CG12164	CG12164	2R	21.0182	-0.656149	0.119495	-5.49104	3.99573e-08	3.57444e-07
FBgn0033194	Vacuolar protein sorting 13	CG2093	2R	4433.2	-0.258898	0.0471622	-5.48952	4.03033e-08	3.60062e-07
FBgn0086346	ALG-2 interacting protein X	CG12876	3R	4497.86	-0.154168	0.0280946	-5.48746	4.0775e-08	3.63817e-07
FBgn0040697	tipE homolog 3	CG18676	3L	281.691	-0.412912	0.0752707	-5.4857	4.11844e-08	3.66759e-07
FBgn0033504	CAP	CG18408	2R	8748.78	-0.17849	0.0325765	-5.4791	4.27503e-08	3.79725e-07
FBgn0041225	Gustatory receptor 94a	CG31280	3R	22.5071	-0.734555	0.134188	-5.47408	4.39786e-08	3.89634e-07
FBgn0026874	CG13358	CG13358	X	13.9394	-0.82142	0.150091	-5.4728	4.42974e-08	3.91956e-07
FBgn0031640	Mon1 ortholog	CG11926	2L	485.714	-0.163681	0.029929	-5.46898	4.52643e-08	4.00255e-07
FBgn0039709	Cadherin 99C	CG31009	3R	581.295	-0.410541	0.0751165	-5.46539	4.61884e-08	4.07904e-07
FBgn0031281	SAGA factor-like TAF6	CG3883	2L	172.894	-0.227065	0.0415489	-5.465	4.62908e-08	4.08547e-07
FBgn0036273	CG10426	CG10426	3L	702.708	-0.187794	0.0343659	-5.46456	4.64066e-08	4.09308e-07
FBgn0030597	Ecdysone oxidase	CG9504	X	103.916	-0.547812	0.100325	-5.46035	4.75206e-08	4.186e-07
FBgn0051678	CG31678	CG31678	2L	2303.67	-0.200492	0.0368243	-5.44457	5.19315e-08	4.55711e-07
FBgn0040929	CG12659	CG12659	X	57.4813	-0.366808	0.0673763	-5.44417	5.20479e-08	4.56443e-07
FBgn0001090	bangles and beads	CG7088	X	4826.45	-0.431021	0.079273	-5.43718	5.41309e-08	4.73509e-07
FBgn0260390	CG42516	CG42516	2R	574.66	-0.313709	0.0577508	-5.43212	5.56896e-08	4.86835e-07
FBgn0037213	CG12581	CG12581	3R	1891.74	-0.20933	0.0385572	-5.42906	5.66501e-08	4.94294e-07
FBgn0039728	CG7896	CG7896	3R	49.6732	-0.647587	0.11929	-5.42868	5.67721e-08	4.95046e-07
FBgn0250841	CG17242	CG17242	2L	4435.99	-0.454255	0.083739	-5.42466	5.80664e-08	5.06013e-07
FBgn0050409	CG30409	CG30409	2R	177.703	-0.322996	0.0595731	-5.42185	5.89855e-08	5.13052e-07
FBgn0039685	Odorant-binding protein 99b	CG7592	3R	2724.86	-1.55314	0.286503	-5.42103	5.92561e-08	5.15081e-07
FBgn0052644	Mucin related 11Da	CG32644	X	10.9665	-2.3899	0.440888	-5.42065	5.9382e-08	5.15851e-07
FBgn0031926	CG6739	CG6739	2L	93.5378	-0.576608	0.106425	-5.41795	6.0285e-08	5.22709e-07
FBgn0264488	CG43896	CG43896	3L	10.2558	-1.9226	0.354936	-5.41675	6.06926e-08	5.25584e-07
FBgn0262579	Ectoderm-expressed 4	CG43119	3L	21301.3	-0.415207	0.0766618	-5.41609	6.09174e-08	5.27201e-07
FBgn0039488	CG6066	CG6066	3R	144.26	-0.308685	0.0570078	-5.41479	6.13597e-08	5.30032e-07
FBgn0051549	CG31549	CG31549	3R	690.673	-0.233862	0.0431952	-5.41408	6.16032e-08	5.31804e-07
FBgn0030710	CG8924	CG8924	X	149.63	-0.337546	0.0624002	-5.40937	6.32463e-08	5.45307e-07
FBgn0010425	epsilonTrypsin	CG18681	2R	3567.22	-0.554623	0.102608	-5.40524	6.47227e-08	5.56994e-07
FBgn0011020	Spindle assembly abnormal 4 ortholog (C. elegans)	CG10061	3R	146.563	-0.32993	0.0610614	-5.40325	6.54435e-08	5.62497e-07
FBgn0038438	Derlin-2	CG14899	3R	1280.07	-0.127751	0.0236454	-5.40278	6.56168e-08	5.63636e-07
FBgn0015376	cutlet	CG33122	2L	84.9658	-0.586607	0.108582	-5.40245	6.57365e-08	5.64313e-07
FBgn0030805	wurst	CG9089	X	129.57	-0.487063	0.090268	-5.39574	6.82399e-08	5.83628e-07
FBgn0029688	lava lamp	CG6450	X	3563.85	-0.227461	0.0422356	-5.38554	7.22282e-08	6.16214e-07
FBgn0039309	CG11891	CG11891	3R	1740.71	-0.60396	0.112244	-5.38076	7.41727e-08	6.30856e-07
FBgn0261928	CG42795	CG42795	3R	3111.04	-0.308478	0.057333	-5.38047	7.42922e-08	6.31096e-07
FBgn0000352	costa	CG1708	2R	395.645	-0.20913	0.0389089	-5.37485	7.6646e-08	6.49494e-07
FBgn0053144	CG33144	CG33144	2R	3814.12	-0.181107	0.0337085	-5.37273	7.75525e-08	6.56371e-07
FBgn0019940	Rhodopsin 6	CG5192	3R	1515.39	-0.885886	0.164922	-5.37156	7.80593e-08	6.60256e-07
FBgn0032493	CG15479	CG15479	2L	8.2796	-1.78016	0.331708	-5.36664	8.02167e-08	6.77513e-07
FBgn0051683	CG31683	CG31683	2L	55.1971	-2.91615	0.543381	-5.36667	8.02023e-08	6.77513e-07
FBgn0051865	transcriptional Adaptor 1-1	CG31865	2L	222.506	-0.450564	0.0839575	-5.36657	8.02466e-08	6.77513e-07
FBgn0031875	CG3430	CG3430	2L	72.0075	-0.555352	0.103498	-5.36583	8.05759e-08	6.79878e-07
FBgn0036224	Regulatory particle triple-A ATPase 4-related	CG7257	3L	845.243	-0.302559	0.0564016	-5.36436	8.12353e-08	6.84606e-07
FBgn0030011	Gbeta5	CG10763	X	360.264	-0.227355	0.0423853	-5.36401	8.13942e-08	6.85527e-07
FBgn0039565	CG4884	CG4884	3R	307.119	-0.411402	0.0767222	-5.36223	8.22004e-08	6.91053e-07
FBgn0033312	CG8642	CG8642	2R	34.1538	-0.464465	0.0866709	-5.35895	8.3708e-08	7.033e-07
FBgn0050021	menage a trois	CG30021	2R	1073.16	-0.185299	0.0345849	-5.35781	8.42375e-08	7.07319e-07
FBgn0029837	Tetraspanin 5D	CG4690	X	809.625	-0.360159	0.0673667	-5.34624	8.9799e-08	7.51733e-07
FBgn0032169	CG4709	CG4709	2L	164.755	-0.343262	0.0642232	-5.34483	9.05025e-08	7.57164e-07
FBgn0041181	Thioester-containing protein 3	CG7068	2L	1394.13	-0.426473	0.0798784	-5.33904	9.34422e-08	7.81286e-07
FBgn0038693	unc79	CG5237	3R	2623.33	-0.33157	0.0621296	-5.33676	9.46235e-08	7.90206e-07
FBgn0004169	upheld	CG7107	X	30765.8	-0.281119	0.0526863	-5.33572	9.51669e-08	7.93785e-07
FBgn0039530	Tusp	CG5586	3R	566.302	-0.399376	0.0748662	-5.33453	9.57947e-08	7.97922e-07
FBgn0085520	CG40801	CG40801	U	88.3012	-0.981828	0.184075	-5.33386	9.61491e-08	8.00046e-07
FBgn0033929	TFB1 ortholog (S. cerevisiae)	CG8151	2R	1037.24	-0.166938	0.0313047	-5.33268	9.67724e-08	8.04264e-07
FBgn0032271	CG7329	CG7329	2L	507.541	-0.272284	0.0510636	-5.33226	9.69974e-08	8.0565e-07
FBgn0000077	almondex	CG12127	X	191.755	-0.256033	0.0480191	-5.3319	9.71914e-08	8.06776e-07
FBgn0032705	Grip71	CG10346	2L	416.935	-0.320615	0.060134	-5.33168	9.7309e-08	8.07268e-07
FBgn0004643	Zeste-white 10	CG9900	X	401.659	-0.198481	0.0372601	-5.32691	9.98999e-08	8.27768e-07
FBgn0002937	neither inactivation nor afterpotential B	CG9347	3R	531.233	-0.370401	0.0695447	-5.32608	1.00356e-07	8.30553e-07
FBgn0019928	Ser8	CG4812	2R	674.768	-0.713571	0.134055	-5.32299	1.02077e-07	8.44287e-07
FBgn0003137	Papilin	CG33103	3R	6205.04	-0.662456	0.124467	-5.32234	1.0244e-07	8.46781e-07
FBgn0031636	CG12194	CG12194	2L	1193.3	-0.415257	0.0780471	-5.32059	1.03429e-07	8.53941e-07
FBgn0038153	Ionotropic receptor 87a	CG14376	3R	4.56217	-1.46146	0.274799	-5.31828	1.04754e-07	8.64357e-07
FBgn0039557	CG12259	CG12259	3R	209.466	-0.269309	0.0506686	-5.31509	1.06602e-07	8.78463e-07
FBgn0053128	CG33128	CG33128	2L	4.65899	-2.81373	0.529393	-5.31501	1.06654e-07	8.78463e-07
FBgn0037819	CG14688	CG14688	3R	1360.01	-0.525273	0.0989642	-5.3077	1.11014e-07	9.12747e-07
FBgn0014073	Tie-like receptor tyrosine kinase	CG7525	3L	1081.78	-0.323785	0.0610219	-5.30606	1.12022e-07	9.19392e-07
FBgn0014863	Muscle LIM protein at 84B	CG1019	3R	16677.1	-0.274073	0.0516507	-5.30627	1.1189e-07	9.19392e-07
FBgn0028539	CG31731	CG31731	2L	2390	-0.163155	0.0307483	-5.30615	1.11963e-07	9.19392e-07
FBgn0000320	eyes absent	CG9554	2L	687.693	-0.471168	0.0888906	-5.30054	1.15459e-07	9.47036e-07
FBgn0036599	CG13044	CG13044	3L	189.593	-0.948774	0.179046	-5.29906	1.16403e-07	9.54214e-07
FBgn0036462	mitochondrial ribosomal protein L39	CG17166	3L	319.301	-0.250658	0.0473078	-5.29845	1.16787e-07	9.56799e-07
FBgn0035281	Cuticular protein 62Bc	CG1919	3L	51.1169	-1.12622	0.212588	-5.29764	1.17308e-07	9.60496e-07
FBgn0010423	Troponin C at 47D	CG9073	2R	489.851	-0.323288	0.0610341	-5.29685	1.1782e-07	9.63544e-07
FBgn0010043	Glutathione S transferase D7	CG4371	3R	135.524	-0.940822	0.177662	-5.29556	1.18651e-07	9.69769e-07
FBgn0020294	knockout	CG10573	3L	785.912	-0.249304	0.0470857	-5.29469	1.19219e-07	9.73116e-07
FBgn0004584	Recombination repair protein 1	CG3178	2L	526.703	-0.470301	0.0888319	-5.29428	1.19487e-07	9.74297e-07
FBgn0004380	Kinesin-like protein at 64D	CG10642	3L	701.441	-0.304092	0.0574849	-5.28996	1.22346e-07	9.97016e-07
FBgn0037538	CG3223	CG3223	3R	766.479	-0.230225	0.0435545	-5.28591	1.25078e-07	1.01808e-06
FBgn0038234	mitochondrial ribosomal protein L11	CG3351	3R	159.724	-0.214606	0.0406111	-5.28442	1.26103e-07	1.02582e-06
FBgn0259685	crumbs	CG6383	3R	2014.75	-0.21099	0.0399301	-5.28398	1.26405e-07	1.02707e-06
FBgn0263077	CG43340	CG43340	2R	5233.76	-0.231288	0.0438056	-5.27987	1.29276e-07	1.04978e-06
FBgn0031773	Fbw5	CG9144	2L	533.371	-0.253541	0.04807	-5.27442	1.33177e-07	1.08019e-06
FBgn0262722	CG43166	CG43166	3R	5.35372	-3.2101	0.608675	-5.27391	1.33549e-07	1.08257e-06
FBgn0034572	CG9346	CG9346	2R	444.813	-0.343339	0.0651234	-5.27213	1.34849e-07	1.09119e-06
FBgn0028683	spt4	CG12372	2R	156.831	-0.208592	0.0395809	-5.27	1.36423e-07	1.10328e-06
FBgn0033500	CG12913	CG12913	2R	126.262	-0.218119	0.0414061	-5.26781	1.38064e-07	1.11459e-06
FBgn0250788	beta Spectrin	CG5870	X	13283.1	-0.318206	0.0604495	-5.26399	1.40959e-07	1.13664e-06
FBgn0021847	lethal (2) k14710	CG8325	2R	1259.32	-0.189093	0.0359663	-5.25752	1.46012e-07	1.17464e-06
FBgn0035627	Separase	CG10583	3L	34.5125	-0.723334	0.137681	-5.25368	1.49088e-07	1.19591e-06
FBgn0263072	CG43347	CG43347	X	1238.61	-0.279435	0.0531962	-5.2529	1.49719e-07	1.20027e-06
FBgn0038108	CG7518	CG7518	3R	2298.19	-0.236332	0.0449941	-5.25252	1.50032e-07	1.20209e-06
FBgn0030877	Actin-related protein 8	CG7846	X	209.05	-0.237597	0.0452396	-5.25196	1.50493e-07	1.20508e-06
FBgn0260771	La related protein 7	CG42569	X	208.433	-0.254595	0.0485083	-5.24849	1.53355e-07	1.22516e-06
FBgn0023181	Origin recognition complex subunit 4	CG2917	2R	248.733	-0.284702	0.0542743	-5.24561	1.55765e-07	1.24225e-06
FBgn0035577	CG13708	CG13708	3L	97.1421	-0.677615	0.129186	-5.24528	1.56049e-07	1.2438e-06
FBgn0025878	wrapper	CG10382	2R	264.251	-0.298422	0.0569072	-5.24402	1.57116e-07	1.25087e-06
FBgn0032700	CG10338	CG10338	2L	449.637	-0.237712	0.045363	-5.24021	1.60393e-07	1.27369e-06
FBgn0003483	spindle E	CG3158	3R	227.851	-0.494714	0.0944242	-5.23927	1.61211e-07	1.27904e-06
FBgn0261270	Selenide%2Cwater dikinase	CG8553	2R	531.8	-0.263217	0.0502979	-5.23316	1.66637e-07	1.31756e-06
FBgn0036486	Msh6	CG7003	3L	482.482	-0.381368	0.0729127	-5.23047	1.69076e-07	1.33608e-06
FBgn0038128	Ravus	CG15889	3R	238.408	-0.268145	0.0513122	-5.22575	1.73447e-07	1.36593e-06
FBgn0037569	tex	CG9615	3R	149.96	-0.327261	0.0626385	-5.2246	1.74533e-07	1.3737e-06
FBgn0260753	Pigment-dispersing factor receptor	CG13758	X	918.126	-0.297734	0.0569916	-5.22417	1.74934e-07	1.37608e-06
FBgn0028648	mitochondrial ribosomal protein L50	CG8612	3L	260.2	-0.428241	0.081979	-5.22378	1.75303e-07	1.37747e-06
FBgn0028717	Lnk	CG17367	3R	1276.69	-0.218098	0.0417636	-5.2222	1.76809e-07	1.38845e-06
FBgn0033980	Cyp6a20	CG10245	2R	2393.03	-0.917886	0.175804	-5.22109	1.77872e-07	1.39442e-06
FBgn0041579	Attacin-C	CG4740	2R	374.922	-1.30489	0.249966	-5.22026	1.78668e-07	1.39987e-06
FBgn0035060	Epidermal growth factor receptor pathway substrate clone 15	CG16932	2R	3726.57	-0.102563	0.0196632	-5.21597	1.82853e-07	1.43023e-06
FBgn0028471	Nab2	CG5720	3R	1020.25	-0.187301	0.0359304	-5.21289	1.85926e-07	1.45262e-06
FBgn0263133	iconoclast	CG4567	2L	459.243	-0.205895	0.0395373	-5.2076	1.91295e-07	1.49035e-06
FBgn0030717	CG8931	CG8931	X	716.513	-0.217889	0.0418446	-5.20709	1.91828e-07	1.49349e-06
FBgn0030701	CG16952	CG16952	X	956.032	-0.161503	0.0310469	-5.2019	1.97263e-07	1.53425e-06
FBgn0031764	CG9107	CG9107	2L	280.79	-0.446588	0.0858652	-5.20104	1.98181e-07	1.53966e-06
FBgn0037042	CG12984	CG12984	3L	64.1522	-0.511589	0.098361	-5.20114	1.98071e-07	1.53966e-06
FBgn0035501	CG1299	CG1299	3L	1621.64	-0.344558	0.0662651	-5.1997	1.99614e-07	1.54993e-06
FBgn0260991	Inner centromere protein	CG12165	2R	808.329	-0.248431	0.0478052	-5.19674	2.02813e-07	1.57123e-06
FBgn0263219	Down syndrome cell adhesion molecule 4	CG42330	3L	573.839	-0.391079	0.0752676	-5.19584	2.03797e-07	1.57797e-06
FBgn0031249	CG11911	CG11911	2L	2950.57	-0.810755	0.156183	-5.19105	2.09116e-07	1.61731e-06
FBgn0035792	CG7548	CG7548	3L	5.30487	-2.23331	0.430287	-5.19029	2.0997e-07	1.62032e-06
FBgn0083956	CG34120	CG34120	X	7034.79	-0.282502	0.0544288	-5.1903	2.09956e-07	1.62032e-06
FBgn0052382	sphinx2	CG32382	3L	351.119	-0.424943	0.0819218	-5.18718	2.13507e-07	1.64486e-06
FBgn0004057	Zwischenferment	CG12529	X	4262.36	-0.345255	0.0665738	-5.18605	2.14799e-07	1.6539e-06
FBgn0039869	CG1890	CG1890	3R	748.329	-0.268975	0.0518709	-5.18546	2.15477e-07	1.65726e-06
FBgn0027279	lethal (1) G0196	CG14616	X	5874.28	-0.198902	0.0383637	-5.18463	2.16447e-07	1.66288e-06
FBgn0050373	CG30373	CG30373	2R	548.041	-0.208764	0.0402679	-5.18438	2.16736e-07	1.66417e-06
FBgn0002778	minidiscs	CG3297	3L	832.074	-0.604474	0.1166	-5.18418	2.16966e-07	1.66501e-06
FBgn0029849	ER GDP-fucose transporter	CG3774	X	1116.77	-0.176447	0.0340379	-5.18384	2.1736e-07	1.66711e-06
FBgn0063497	Glutathione S transferase E3	CG17524	2R	3539.95	-0.578363	0.111711	-5.17733	2.2508e-07	1.7225e-06
FBgn0001112	Glucose dehydrogenase	CG1152	3R	2518.43	-0.683724	0.132065	-5.17718	2.25267e-07	1.72297e-06
FBgn0032026	CG7627	CG7627	2L	794.312	-0.253333	0.0489353	-5.1769	2.25606e-07	1.72461e-06
FBgn0036004	Jumonji%2C AT rich interactive domain 2	CG3654	3L	1820.4	-0.52128	0.100767	-5.17314	2.30195e-07	1.75678e-06
FBgn0263986	cardinal	CG6969	3R	108.475	-0.729169	0.141015	-5.17086	2.33015e-07	1.77438e-06
FBgn0040104	lectin-24A	CG3410	2L	22.359	-1.69458	0.327772	-5.16999	2.34103e-07	1.78168e-06
FBgn0011336	Oligosaccharyl transferase 3	CG7748	3R	4004.77	-0.207695	0.0401844	-5.16855	2.35922e-07	1.79454e-06
FBgn0015037	Cytochrome P450-4p1	CG10842	2R	2715.26	-0.498119	0.0963858	-5.16798	2.36643e-07	1.79903e-06
FBgn0031630	CG15629	CG15629	2L	268.817	-0.457961	0.0886526	-5.1658	2.39414e-07	1.8191e-06
FBgn0261341	vermiform	CG8756	3L	869.062	-0.528579	0.102353	-5.16428	2.41369e-07	1.83194e-06
FBgn0031483	CG9641	CG9641	2L	1338.36	-0.319785	0.0619245	-5.16411	2.41583e-07	1.83256e-06
FBgn0039675	pickpocket 21	CG12048	3R	7.57951	-1.22273	0.236887	-5.16167	2.44761e-07	1.85463e-06
FBgn0031260	Signal peptide peptidase	CG11840	2L	3266.46	-0.230119	0.0445847	-5.16139	2.45118e-07	1.85632e-06
FBgn0034645	CG10320	CG10320	2R	4250.54	-0.41146	0.0797415	-5.15992	2.47053e-07	1.86995e-06
FBgn0261801	CG42747	CG42747	3L	39.1322	-0.530451	0.102861	-5.15699	2.50949e-07	1.89632e-06
FBgn0029958	Pyruvate dehydrogenase phosphatase	CG12151	X	1078.56	-0.137282	0.0266499	-5.1513	2.58681e-07	1.95155e-06
FBgn0038042	Sarcoglycan beta	CG5657	3R	194.153	-0.29317	0.056917	-5.15085	2.59315e-07	1.9542e-06
FBgn0264894	CG44085	CG44085	2L	7932.11	-0.262403	0.0510012	-5.14503	2.67474e-07	2.01458e-06
FBgn0042132	CG18809	CG18809	X	1020.59	-0.171777	0.0333882	-5.14484	2.67754e-07	2.01559e-06
FBgn0005666	bent	CG32019	4	37708.7	-0.316165	0.061465	-5.14382	2.69204e-07	2.02541e-06
FBgn0265988	mauve	CG42863	3L	2120.41	-0.277223	0.0539144	-5.14191	2.71956e-07	2.04277e-06
FBgn0051526	CG31526	CG31526	3R	82.9532	-0.841777	0.163729	-5.14129	2.72853e-07	2.04729e-06
FBgn0067864	Patj	CG12021	3L	1043.11	-0.146912	0.0285744	-5.14137	2.72749e-07	2.04729e-06
FBgn0027514	CG1024	CG1024	3R	256.978	-0.306506	0.0596413	-5.13916	2.75965e-07	2.06848e-06
FBgn0037698	CG16779	CG16779	3R	1260.82	-0.236573	0.0460336	-5.13915	2.75984e-07	2.06848e-06
FBgn0035445	CG12014	CG12014	3L	50.6993	-0.616675	0.120003	-5.13884	2.76439e-07	2.0697e-06
FBgn0024983	CG4293	CG4293	X	509.221	-0.24183	0.0470974	-5.13467	2.82644e-07	2.11272e-06
FBgn0027108	Innexin 2	CG4590	X	2277.33	-0.25451	0.0495954	-5.13173	2.87092e-07	2.14134e-06
FBgn0037918	CG6791	CG6791	3R	907.605	-0.202882	0.0395946	-5.12399	2.99139e-07	2.22638e-06
FBgn0033539	G protein-coupled receptor kinase interacting ArfGAP	CG16728	2R	502.094	-0.181757	0.035479	-5.12296	3.00773e-07	2.23493e-06
FBgn0028538	Sec71 ortholog (S. cerevisiae)	CG7578	2L	3381.76	-0.172531	0.0336976	-5.11996	3.05602e-07	2.26716e-06
FBgn0028375	heixuedian	CG5876	2L	838.024	-0.58179	0.11365	-5.11912	3.06967e-07	2.27363e-06
FBgn0033598	Cuticular protein 47Eb	CG13224	2R	2.02262	-2.96012	0.578233	-5.11925	3.06753e-07	2.27363e-06
FBgn0037521	CG2993	CG2993	3R	1282.91	-0.267385	0.0522321	-5.11916	3.06894e-07	2.27363e-06
FBgn0032208	CG5604	CG5604	2L	10042.7	-0.195929	0.0382759	-5.11887	3.07377e-07	2.27545e-06
FBgn0050273	CG30273	CG30273	2R	290.816	-0.412718	0.0806386	-5.11812	3.08592e-07	2.28322e-06
FBgn0029079	icln	CG4924	2R	116.459	-0.260657	0.0509312	-5.11783	3.09063e-07	2.28548e-06
FBgn0039301	Nucleoporin 37kD	CG11875	3R	108.961	-0.311061	0.060812	-5.11512	3.13538e-07	2.31733e-06
FBgn0025724	Coat Protein (coatomer) beta'	CG6699	2L	2041.91	-0.205226	0.0401393	-5.11284	3.17351e-07	2.34382e-06
FBgn0031077	CG15618	CG15618	X	222.597	-0.228853	0.044761	-5.11277	3.17461e-07	2.34382e-06
FBgn0035539	slowdown	CG7447	3L	161.828	-0.712264	0.139319	-5.11245	3.17999e-07	2.34654e-06
FBgn0039254	Nicotinamide mononucleotide adenylyltransferase	CG13645	3R	553.717	-0.146786	0.0287738	-5.10137	3.37205e-07	2.479e-06
FBgn0033475	CG12129	CG12129	2R	375.51	-0.235163	0.0461282	-5.09802	3.43217e-07	2.51784e-06
FBgn0036790	Allatostatin C receptor 1	CG7285	3L	58.7491	-0.553184	0.108514	-5.09779	3.43647e-07	2.51965e-06
FBgn0031238	CG3645	CG3645	2L	305.168	-0.286436	0.0561922	-5.09744	3.44269e-07	2.52288e-06
FBgn0032817	CG10631	CG10631	2L	1370.11	-0.225578	0.0442643	-5.09615	3.46622e-07	2.53551e-06
FBgn0034153	Accessory gland protein 53C14b	CG15616	2R	11192.2	-0.381163	0.0747952	-5.0961	3.46727e-07	2.53551e-06
FBgn0031266	CG2807	CG2807	2L	922.01	-0.219817	0.0431492	-5.09436	3.49919e-07	2.5575e-06
FBgn0025802	SET domain binding factor	CG6939	3R	1446.97	-0.153004	0.0300352	-5.09416	3.5029e-07	2.55886e-06
FBgn0034415	CG15116	CG15116	2R	706.653	-0.374305	0.0734815	-5.09386	3.50838e-07	2.56151e-06
FBgn0085385	CG34356	CG34356	3L	255.293	-0.566275	0.111296	-5.08799	3.61882e-07	2.63657e-06
FBgn0015296	SHC-adaptor protein	CG3715	3L	702.716	-0.160416	0.0315478	-5.08487	3.67881e-07	2.67464e-06
FBgn0010808	lethal (3) 03670	CG1715	3R	2989.89	-0.251358	0.0494714	-5.08086	3.75722e-07	2.72305e-06
FBgn0030460	CG2453	CG2453	X	327.604	-0.294281	0.0579222	-5.08063	3.76182e-07	2.72353e-06
FBgn0085320	CG34291	CG34291	3R	160.818	-1.86338	0.366811	-5.07995	3.77534e-07	2.73188e-06
FBgn0027500	spindle defective 2	CG17286	3L	905.795	-0.445411	0.0879241	-5.06586	4.06561e-07	2.93578e-06
FBgn0025681	CG3558	CG3558	2L	2847.74	-0.166044	0.0327794	-5.06549	4.07349e-07	2.93993e-06
FBgn0032690	CG10333	CG10333	2L	602.237	-0.415612	0.0821019	-5.06214	4.14571e-07	2.98271e-06
FBgn0265084	CG44195	CG44195	3L	675.06	-0.558576	0.110343	-5.06219	4.1446e-07	2.98271e-06
FBgn0038975	Neurexin 1	CG7050	3R	2501.33	-0.227495	0.0449687	-5.05896	4.21556e-07	3.02509e-06
FBgn0040696	CG18675	CG18675	3L	782.913	-0.332475	0.0657214	-5.05884	4.21804e-07	3.0253e-06
FBgn0019968	Kinesin heavy chain 73	CG8183	2R	4893.68	-0.156685	0.0309866	-5.05654	4.26921e-07	3.05883e-06
FBgn0038427	endosomal maturation defective	CG12753	3R	1563.98	-0.118239	0.023397	-5.05359	4.33586e-07	3.10337e-06
FBgn0263037	CG43332	CG43332	2L	9.74411	-4.33846	0.859102	-5.04999	4.41837e-07	3.15915e-06
FBgn0000147	aurora	CG3068	3R	750.072	-0.231237	0.0457919	-5.04973	4.42431e-07	3.16176e-06
FBgn0029702	CG15572	CG15572	X	2410.01	-0.270869	0.0536488	-5.04892	4.44308e-07	3.17189e-06
FBgn0034402	CG15084	CG15084	2R	136.581	-0.418528	0.0828944	-5.04893	4.44295e-07	3.17189e-06
FBgn0260789	multi sex combs	CG12124	X	277.666	-0.240122	0.0475858	-5.04607	4.50981e-07	3.21455e-06
FBgn0039462	CG14252	CG14252	3R	372.888	-0.538849	0.106822	-5.04438	4.54997e-07	3.2415e-06
FBgn0264075	tango	CG11987	3R	719.655	-0.161151	0.0319509	-5.04372	4.56557e-07	3.25094e-06
FBgn0000422	Dopa decarboxylase	CG10697	2L	2533.26	-0.260733	0.0518153	-5.03198	4.85446e-07	3.43893e-06
FBgn0050291	CG30291	CG30291	2R	782.771	-0.171401	0.0340672	-5.03127	4.87254e-07	3.44997e-06
FBgn0037772	Serpin 85F	CG12807	3R	40.2949	-0.777245	0.154588	-5.02784	4.96037e-07	3.50677e-06
FBgn0033710	CG17739	CG17739	2R	2487.44	-0.345999	0.0688207	-5.02754	4.96804e-07	3.51039e-06
FBgn0038597	CG8064	CG8064	3R	254.185	-0.232511	0.0462733	-5.02474	5.04116e-07	3.5566e-06
FBgn0028707	Methyltransferase 2	CG10692	2L	55.2623	-0.382318	0.076091	-5.02449	5.04777e-07	3.55764e-06
FBgn0001250	inflated	CG9623	X	3440.8	-0.264658	0.0527072	-5.02129	5.13247e-07	3.61549e-06
FBgn0264502	CG43901	CG43901	X	570.446	-0.220328	0.043881	-5.02104	5.13926e-07	3.61843e-06
FBgn0026059	Myosin heavy chain-like	CG31045	3R	4224.13	-0.257388	0.0512649	-5.02074	5.14732e-07	3.62225e-06
FBgn0038569	CG7218	CG7218	3R	2175.73	-0.15982	0.0318327	-5.02063	5.15022e-07	3.62245e-06
FBgn0016075	viking	CG16858	2L	4502.74	-0.495031	0.0986495	-5.01808	5.21892e-07	3.66359e-06
FBgn0264598	Protostome-specific GEF	CG43947	X	1518.55	-0.218705	0.0435834	-5.01807	5.21932e-07	3.66359e-06
FBgn0053513	NMDA receptor 2	CG33513	X	465.694	-0.198777	0.039619	-5.01721	5.24275e-07	3.67673e-06
FBgn0264605	CG43954	CG43954	3L	1.07535	-2.85406	0.568857	-5.01719	5.24335e-07	3.67673e-06
FBgn0033683	CG18343	CG18343	2R	829.805	-0.306918	0.0612553	-5.01047	5.42961e-07	3.79822e-06
FBgn0027550	CG6495	CG6495	2L	693.441	-0.459872	0.0918254	-5.00812	5.49646e-07	3.83864e-06
FBgn0029105	alpha-catenin related	CG2987	2R	371.684	-0.26625	0.0531768	-5.00689	5.53172e-07	3.86131e-06
FBgn0025808	Rad17	CG7825	3R	135.223	-0.409594	0.0818312	-5.00535	5.57607e-07	3.8903e-06
FBgn0023388	Dynamin associated protein 160	CG1099	2L	3018.6	-0.152719	0.0305147	-5.00477	5.59299e-07	3.90014e-06
FBgn0029892	CG3184	CG3184	X	144.919	-0.264664	0.0529022	-5.00289	5.64766e-07	3.93429e-06
FBgn0036777	CG7341	CG7341	3L	102.964	-0.830031	0.165927	-5.00239	5.66251e-07	3.94265e-06
FBgn0016641	Protein tyrosine phosphatase-ERK/Enhancer of Ras1	CG9856	2R	1013	-0.1942	0.0388266	-5.00172	5.68201e-07	3.95423e-06
FBgn0020392	N-myristoyl transferase	CG7436	3L	798.267	-0.263339	0.0526552	-5.0012	5.69733e-07	3.9629e-06
FBgn0052521	CG32521	CG32521	X	6986.75	-0.295096	0.0590342	-4.99873	5.77102e-07	4.0081e-06
FBgn0027497	MLF1-adaptor molecule	CG1098	3R	1182.03	-0.309815	0.0619922	-4.99765	5.80338e-07	4.02653e-06
FBgn0031458	anterior pharynx defective 1	CG2855	2L	362.744	-0.174901	0.0350079	-4.99605	5.85152e-07	4.05586e-06
FBgn0037467	CG1104	CG1104	3R	1406.44	-0.117353	0.0234907	-4.99572	5.86175e-07	4.05839e-06
FBgn0004449	Tenascin major	CG5723	3L	3252.5	-0.17726	0.0354964	-4.99374	5.92226e-07	4.09667e-06
FBgn0039790	CG2246	CG2246	3R	1104.84	-0.154253	0.030895	-4.99282	5.95054e-07	4.11418e-06
FBgn0035722	CG10075	CG10075	3L	590.361	-0.148863	0.0298318	-4.99006	6.03593e-07	4.16904e-06
FBgn0030358	CG10362	CG10362	X	278.52	-0.202375	0.0405753	-4.98765	6.11192e-07	4.21732e-06
FBgn0262567	CG43107	CG43107	2R	52.0996	-0.500905	0.100458	-4.98623	6.15703e-07	4.24632e-06
FBgn0053775	CG33775	CG33775	2R	3.18022	-3.1161	0.625593	-4.98103	6.32457e-07	4.35318e-06
FBgn0036154	CG6168	CG6168	3L	1329.51	-0.452115	0.0907978	-4.97936	6.37941e-07	4.38656e-06
FBgn0034950	PAS kinase	CG3105	2R	193.88	-0.264071	0.0530451	-4.97822	6.41702e-07	4.40804e-06
FBgn0010355	TBP-associated factor 1	CG17603	3R	1613.22	-0.201317	0.0404415	-4.97798	6.42515e-07	4.41143e-06
FBgn0027599	CG2790	CG2790	2R	1018.21	-0.270859	0.0544245	-4.97679	6.46475e-07	4.43201e-06
FBgn0038837	CG3822	CG3822	3R	339.28	-0.825965	0.166058	-4.97397	6.55948e-07	4.4925e-06
FBgn0250871	papillote	CG2467	X	1452.83	-0.274903	0.0553151	-4.96976	6.70347e-07	4.58203e-06
FBgn0033869	Cuticular protein 50Cb	CG6305	2R	58.608	-1.47042	0.295895	-4.96942	6.71547e-07	4.58797e-06
FBgn0026375	Rho GTPase activating protein p190	CG32555	X	2323.78	-0.191125	0.0384779	-4.96713	6.79501e-07	4.63772e-06
FBgn0033212	CG1399	CG1399	2R	2866.17	-0.176567	0.0355489	-4.96688	6.80396e-07	4.64056e-06
FBgn0051439	Mucin 96D	CG31439	3R	19.6807	-0.708072	0.14256	-4.96682	6.80589e-07	4.64056e-06
FBgn0004055	unzipped	CG3533	2R	1626.55	-0.21883	0.0440767	-4.96475	6.87906e-07	4.68814e-06
FBgn0250786	Chromodomain-helicase-DNA-binding protein 1	CG3733	2L	2316.52	-0.190092	0.0383037	-4.96278	6.94929e-07	4.73134e-06
FBgn0051849	CG31849	CG31849	2L	122.846	-0.310206	0.0625142	-4.96217	6.97117e-07	4.7439e-06
FBgn0033867	Cuticular protein 50Ca	CG13338	2R	52.5965	-1.18784	0.239422	-4.96127	7.00349e-07	4.76355e-06
FBgn0034712	CG3264	CG3264	2R	24.2725	-1.10151	0.222196	-4.95738	7.14488e-07	4.85017e-06
FBgn0035676	CG6619	CG6619	3L	173.279	-0.441626	0.0891366	-4.95448	7.25223e-07	4.91821e-06
FBgn0041180	Thioester-containing protein 4	CG10363	2L	7431	-0.380577	0.0768396	-4.95287	7.31256e-07	4.95426e-06
FBgn0085400	CG34371	CG34371	2R	642.106	-0.209931	0.0424058	-4.95053	7.40124e-07	5.01188e-06
FBgn0039303	CG11857	CG11857	3R	2456.54	-0.102917	0.0207898	-4.95033	7.40866e-07	5.01445e-06
FBgn0039329	CG10669	CG10669	3R	234.839	-0.221337	0.0447222	-4.94916	7.4533e-07	5.0422e-06
FBgn0033191	CG1598	CG1598	2R	1483.72	-0.127885	0.025864	-4.94452	7.63316e-07	5.15882e-06
FBgn0052570	TweedleY	CG32570	X	4.09251	-1.27622	0.258247	-4.94184	7.73878e-07	5.22e-06
FBgn0261570	CG42684	CG42684	X	1402.31	-0.268059	0.0542448	-4.94165	7.74659e-07	5.22272e-06
FBgn0010452	tartan	CG11280	3L	311.258	-0.229337	0.046421	-4.94038	7.79695e-07	5.24446e-06
FBgn0011692	pavarotti	CG1258	3L	175.644	-0.401674	0.0813046	-4.94036	7.79782e-07	5.24446e-06
FBgn0086785	Vacuolar protein sorting 36	CG10711	3L	377.58	-0.230465	0.046694	-4.93564	7.98868e-07	5.36499e-06
FBgn0038055	toys are us	CG5333	3R	351.98	-0.158479	0.0321112	-4.93532	8.00205e-07	5.37136e-06
FBgn0051248	CG31248	CG31248	3R	542.64	-0.249981	0.0506963	-4.93095	8.18286e-07	5.47412e-06
FBgn0029512	Aos1	CG12276	3R	435.815	-0.199269	0.040415	-4.93056	8.19923e-07	5.48242e-06
FBgn0038014	CG10041	CG10041	3R	238.827	-0.456921	0.0926801	-4.93009	8.21925e-07	5.49315e-06
FBgn0264552	CG43931	CG43931	3L	338.08	-0.312259	0.0633441	-4.92957	8.24101e-07	5.50502e-06
FBgn0034614	CG9752	CG9752	2R	33.5972	-0.46192	0.0937382	-4.92777	8.3175e-07	5.55076e-06
FBgn0038887	CG7907	CG7907	3R	657.879	-0.378865	0.0769186	-4.92553	8.41314e-07	5.59836e-06
FBgn0033459	CG12744	CG12744	2R	96.3906	-0.385385	0.0782493	-4.92509	8.43235e-07	5.60845e-06
FBgn0036668	CG9715	CG9715	3L	1330.91	-0.230115	0.0467252	-4.92486	8.44222e-07	5.61028e-06
FBgn0037956	CG6959	CG6959	3R	898.997	-0.242117	0.0491624	-4.92483	8.44323e-07	5.61028e-06
FBgn0034946	CG3065	CG3065	2R	674.753	-0.139573	0.0283509	-4.92304	8.52099e-07	5.65923e-06
FBgn0033132	Tetraspanin 42Ej	CG12143	2R	2283.51	-0.205498	0.0417519	-4.92189	8.57102e-07	5.68699e-06
FBgn0033226	CG1882	CG1882	2R	4344.34	-0.27115	0.055098	-4.92124	8.59992e-07	5.70343e-06
FBgn0265464	TNF-receptor-associated factor 6	CG10961	X	314.788	-0.286628	0.0583065	-4.91589	8.8382e-07	5.85023e-06
FBgn0052679	CG32679	CG32679	X	8.03508	-3.01072	0.612646	-4.91428	8.91093e-07	5.89272e-06
FBgn0004381	Kinesin-like protein at 68D	CG7293	3L	520.083	-0.199879	0.0407057	-4.91034	9.09192e-07	6.00954e-06
FBgn0040066	will die slowly	CG17437	X	419.213	-0.15236	0.0310581	-4.90564	9.31218e-07	6.15218e-06
FBgn0031634	Ionotropic receptor 25a	CG15627	2L	183.413	-0.631398	0.128759	-4.90372	9.40408e-07	6.20993e-06
FBgn0086694	Bre1	CG10542	3L	656.388	-0.160429	0.0327341	-4.90098	9.53614e-07	6.28812e-06
FBgn0038967	CG13847	CG13847	3R	49.6862	-1.11738	0.228089	-4.8989	9.63771e-07	6.34903e-06
FBgn0039761	CG18404	CG18404	3R	2108.71	-0.786935	0.160645	-4.89859	9.6526e-07	6.35582e-06
FBgn0050122	CG30122	CG30122	2R	3346.23	-0.134101	0.0273884	-4.89628	9.76664e-07	6.42478e-06
FBgn0050457	CG30457	CG30457	2R	5.19955	-3.75903	0.767881	-4.89532	9.81436e-07	6.4531e-06
FBgn0035647	CG10486	CG10486	3L	128.835	-0.274133	0.0560247	-4.89307	9.9274e-07	6.52432e-06
FBgn0083967	Muted ortholog (H. sapiens)	CG34131	3R	625.914	-0.133431	0.0272863	-4.89003	1.00821e-06	6.61654e-06
FBgn0035103	Vitamin D[[3]] up-regulated protein 1	CG7047	3L	968.061	-0.215316	0.0440435	-4.88871	1.01497e-06	6.65689e-06
FBgn0036654	CG9692	CG9692	3L	831.825	-0.1702	0.0348208	-4.88788	1.01929e-06	6.67973e-06
FBgn0039688	Kuzbanian-like	CG1964	3R	1173.32	-0.22456	0.0459624	-4.88573	1.03048e-06	6.73712e-06
FBgn0034266	CG4975	CG4975	2R	1084.23	-0.200763	0.0411116	-4.88337	1.04288e-06	6.80854e-06
FBgn0029928	CG3032	CG3032	X	31.5777	-0.685716	0.140504	-4.8804	1.05869e-06	6.90848e-06
FBgn0004655	wings apart-like	CG3707	X	1116.57	-0.18162	0.0372346	-4.87771	1.07325e-06	6.98696e-06
FBgn0038140	Pyrokinin 2 receptor 1	CG8784	3R	34.7766	-0.66915	0.137229	-4.87616	1.08172e-06	7.03548e-06
FBgn0061361	CG33786	CG33786	2R	230.04	-0.286437	0.0587628	-4.87446	1.09109e-06	7.08975e-06
FBgn0052432	CG32432	CG32432	3L	1212.2	-0.223341	0.0458209	-4.87422	1.09242e-06	7.09505e-06
FBgn0011476	lethal (3) neo43	CG14865	3R	343.574	-0.193754	0.0397645	-4.87253	1.10176e-06	7.14231e-06
FBgn0035430	CG12009	CG12009	3L	114.826	-1.35141	0.277933	-4.86234	1.16006e-06	7.49561e-06
FBgn0264087	Slowpoke binding protein	CG43756	2L	1772.85	-0.39644	0.081543	-4.86173	1.16365e-06	7.51534e-06
FBgn0030807	CG13000	CG13000	X	2.53985	-1.54649	0.318237	-4.85955	1.17654e-06	7.58797e-06
FBgn0013726	peanut	CG8705	2R	1122.27	-0.194224	0.0400072	-4.85472	1.20556e-06	7.7642e-06
FBgn0027496	Coat Protein (coatomer) epsilon	CG9543	2L	1273.53	-0.195149	0.0401975	-4.85475	1.20538e-06	7.7642e-06
FBgn0039780	prolyl-4-hydroxylase-alpha NE1	CG9728	3R	24.671	-0.607433	0.12517	-4.85287	1.21685e-06	7.82968e-06
FBgn0263206	CG43376	CG43376	2L	29.5334	-1.1912	0.246008	-4.84213	1.28455e-06	8.23838e-06
FBgn0020377	Scavenger receptor class C%2C type II	CG8856	2R	282.661	-0.973571	0.201081	-4.84167	1.28751e-06	8.25354e-06
FBgn0032265	CG18301	CG18301	2L	1230.4	-1.08837	0.224803	-4.84142	1.28915e-06	8.26024e-06
FBgn0260234	CG42508	CG42508	3R	197.833	-0.377632	0.0780101	-4.84081	1.2931e-06	8.28172e-06
FBgn0001330	kurz	CG3228	X	156.001	-0.224904	0.0464699	-4.83977	1.29993e-06	8.31387e-06
FBgn0004050	zeste	CG7803	X	857.207	-0.132054	0.0272874	-4.83939	1.30236e-06	8.32286e-06
FBgn0036450	tudor domain containing 3 ortholog (H.sapiens)	CG13472	3L	736.354	-0.195972	0.0404987	-4.83897	1.30511e-06	8.33548e-06
FBgn0037621	Motif 1 Binding Protein	CG9797	3R	521.519	-0.191294	0.0395378	-4.83827	1.30976e-06	8.35741e-06
FBgn0038722	Nucleoporin 58kD	CG7360	3R	1586.62	-0.173915	0.0359515	-4.83749	1.31489e-06	8.38242e-06
FBgn0026061	Multiple inositol polyphosphate phosphatase 1	CG4123	3L	4003.64	-0.372587	0.0770809	-4.83372	1.34007e-06	8.52722e-06
FBgn0037164	CG11438	CG11438	3L	703.391	-0.363628	0.0752407	-4.83286	1.34587e-06	8.55627e-06
FBgn0051207	CG31207	CG31207	3R	605.441	-0.343767	0.0711632	-4.83069	1.36061e-06	8.63009e-06
FBgn0033815	CG4676	CG4676	2R	181.395	-0.379057	0.0784761	-4.83023	1.36378e-06	8.64229e-06
FBgn0262894	CG43249	CG43249	3L	213.653	-0.311402	0.0644742	-4.82987	1.36625e-06	8.65395e-06
FBgn0051643	CG31643	CG31643	2L	365.691	-0.577948	0.119664	-4.82976	1.36697e-06	8.65457e-06
FBgn0052671	Rab at 9Fa	CG32671	X	114.85	-0.320029	0.0662697	-4.82919	1.37086e-06	8.67522e-06
FBgn0028497	CG3530	CG3530	2R	1543	-0.232578	0.0481917	-4.8261	1.39235e-06	8.80315e-06
FBgn0053639	CG33639	CG33639	X	161.849	-0.215309	0.0446238	-4.82499	1.40012e-06	8.84825e-06
FBgn0031611	CG17840	CG17840	2L	434.809	-0.253574	0.0525944	-4.82131	1.42618e-06	9.00878e-06
FBgn0024998	CG2685	CG2685	X	333.325	-0.202841	0.0420755	-4.82089	1.42919e-06	9.02369e-06
FBgn0011224	hephaestus	CG31000	3R	4827.15	-0.138593	0.0287824	-4.81518	1.47066e-06	9.27701e-06
FBgn0033122	CG17002	CG17002	2R	400.783	-0.245436	0.0509745	-4.81489	1.47282e-06	9.2864e-06
FBgn0004657	myospheroid	CG1560	X	3958.7	-0.216691	0.0450125	-4.81403	1.47919e-06	9.31808e-06
FBgn0027057	COP9 complex homolog subunit 1 b	CG3889	3L	852.598	-0.222694	0.0462593	-4.81405	1.47905e-06	9.31808e-06
FBgn0037446	Zinc-finger protein	CG10267	3R	1032.27	-0.144709	0.0300604	-4.81393	1.4799e-06	9.31834e-06
FBgn0035027	CG3511	CG3511	2R	262.987	-0.327282	0.0679878	-4.81383	1.48062e-06	9.31863e-06
FBgn0033791	Derailed 2	CG3915	2R	257.981	-0.763376	0.158819	-4.80657	1.5354e-06	9.6458e-06
FBgn0013733	short stop	CG18076	2R	24229.1	-0.323949	0.0674003	-4.80634	1.53717e-06	9.65253e-06
FBgn0045761	CHKov1	CG10618	3R	936.017	-0.207932	0.0432796	-4.80438	1.55232e-06	9.73884e-06
FBgn0031622	CG3251	CG3251	2L	85.8647	-0.589923	0.122827	-4.80289	1.56393e-06	9.80279e-06
FBgn0087040	alpha-Tubulin at 67C	CG8308	3L	10.3387	-0.887565	0.184811	-4.80255	1.5666e-06	9.81057e-06
FBgn0036340	SRm160	CG11274	3L	952.969	-0.157599	0.0328254	-4.80113	1.57773e-06	9.87137e-06
FBgn0033349	CG8243	CG8243	2R	1056.5	-0.125409	0.0261422	-4.79719	1.60909e-06	1.00313e-05
FBgn0037719	bocksbeutel	CG9424	3R	472.757	-0.174419	0.0363654	-4.79628	1.61637e-06	1.00675e-05
FBgn0011659	Mlh1	CG11482	2R	122.801	-0.477209	0.0995148	-4.79536	1.62386e-06	1.01051e-05
FBgn0086445	lethal (2) 37Cd	CG10563	2L	157.802	-0.558759	0.116519	-4.79543	1.6233e-06	1.01051e-05
FBgn0034180	Eps15 homology domain containing protein-binding protein 1	CG15609	2R	4462.08	-0.155414	0.0324216	-4.79354	1.63864e-06	1.01925e-05
FBgn0031484	CG3165	CG3165	2L	615.736	-0.546448	0.114032	-4.79204	1.65096e-06	1.02645e-05
FBgn0037696	Glutathione S transferase Z1	CG9362	3R	110.651	-0.460244	0.0960539	-4.79152	1.65523e-06	1.02818e-05
FBgn0036814	CG14073	CG14073	3L	2273.73	-0.236163	0.0493307	-4.78734	1.69006e-06	1.04652e-05
FBgn0040628	CG18672	CG18672	3R	206.68	-0.352611	0.0736544	-4.78737	1.68977e-06	1.04652e-05
FBgn0037655	CG11984	CG11984	3R	6608.55	-0.118042	0.0246622	-4.78634	1.69851e-06	1.05081e-05
FBgn0039210	CG13625	CG13625	3R	219.376	-0.236621	0.0494469	-4.78535	1.70692e-06	1.05554e-05
FBgn0028533	CG7953	CG7953	2L	4091.63	-0.454433	0.094994	-4.78381	1.72001e-06	1.06316e-05
FBgn0031161	CG15445	CG15445	X	1253.2	-0.13152	0.0274945	-4.7835	1.72271e-06	1.06435e-05
FBgn0034985	CG3328	CG3328	2R	1433.09	-0.293238	0.0613071	-4.7831	1.72616e-06	1.06553e-05
FBgn0030314	CG11696	CG11696	X	326.778	-0.206543	0.0432312	-4.77763	1.7737e-06	1.09439e-05
FBgn0023143	Ubiquitin activating enzyme 1	CG1782	2R	7036.85	-0.142025	0.0297445	-4.77484	1.7985e-06	1.1082e-05
FBgn0261836	Muscle-specific protein 300 kDa	CG42768	2L	30397.4	-0.376828	0.0789511	-4.77293	1.81565e-06	1.11778e-05
FBgn0052783	CG32783	CG32783	X	1303.27	-0.348962	0.0731479	-4.77064	1.83644e-06	1.13007e-05
FBgn0000043	Actin 42A	CG12051	2R	5251.14	-0.16909	0.0354556	-4.76906	1.85087e-06	1.13794e-05
FBgn0000482	deep orange	CG3093	X	485.86	-0.156422	0.0328249	-4.76534	1.88536e-06	1.1576e-05
FBgn0041723	rhomboid-5	CG33304	2L	485.937	-0.196852	0.0413151	-4.76465	1.8918e-06	1.16052e-05
FBgn0032913	CG9259	CG9259	2L	3990.94	-0.399503	0.0838698	-4.76337	1.90386e-06	1.1674e-05
FBgn0020279	lingerer	CG8715	2R	5505.58	-0.172093	0.0361684	-4.75811	1.95416e-06	1.19506e-05
FBgn0031596	CG15429	CG15429	2L	481.793	-0.245028	0.0515074	-4.75714	1.96351e-06	1.20017e-05
FBgn0025836	Rho GTPase activating protein at 1A	CG40494	X	2288.86	-0.1662	0.0349413	-4.75654	1.96938e-06	1.20224e-05
FBgn0032734	CG15169	CG15169	2L	71.8013	-0.540865	0.113757	-4.75457	1.98869e-06	1.2135e-05
FBgn0033170	secretory Phospholipase A2	CG11124	2R	637.004	-0.534457	0.112412	-4.75446	1.98982e-06	1.21365e-05
FBgn0038810	Signal recognition particle protein 72	CG5434	3R	824.118	-0.173594	0.0365163	-4.75388	1.99553e-06	1.21659e-05
FBgn0004635	rhomboid	CG1004	3L	655.028	-0.332794	0.0700225	-4.75266	2.00753e-06	1.22337e-05
FBgn0028579	phtf	CG3268	2R	5143.39	-0.181986	0.038323	-4.74874	2.04686e-06	1.24624e-05
FBgn0034291	CG5770	CG5770	2R	53.3561	-0.849832	0.179117	-4.74457	2.08955e-06	1.26999e-05
FBgn0037117	CG11248	CG11248	3L	1169.17	-0.233914	0.0493033	-4.74439	2.0914e-06	1.27056e-05
FBgn0035375	polypeptide GalNAc transferase 6	CG2103	3L	925.222	-0.186085	0.0392289	-4.74357	2.09987e-06	1.27514e-05
FBgn0035294	Microfibril-associated protein 1	CG1017	3L	466.794	-0.223955	0.047251	-4.73968	2.14058e-06	1.29815e-05
FBgn0038673	CG14286	CG14286	3R	114.667	-0.350468	0.0740286	-4.73423	2.19887e-06	1.33175e-05
FBgn0052174	CG32174	CG32174	3L	197.429	-0.251996	0.053253	-4.73206	2.22248e-06	1.34487e-05
FBgn0261934	dikar	CG42799	3L	3975.34	-0.232753	0.0492217	-4.72867	2.25998e-06	1.36279e-05
FBgn0034199	Growth-blocking peptide	CG15917	2R	482.741	-0.490589	0.103764	-4.72793	2.2682e-06	1.36689e-05
FBgn0039648	CG14515	CG14515	3R	4.15095	-1.04975	0.222376	-4.72058	2.35174e-06	1.41504e-05
FBgn0037124	CG14568	CG14568	3L	7.02179	-1.39867	0.296329	-4.72	2.3585e-06	1.41849e-05
FBgn0023527	CG3071	CG3071	X	279.682	-0.186787	0.0395815	-4.71904	2.36957e-06	1.42453e-05
FBgn0033056	CG7856	CG7856	2R	1942.58	-0.243285	0.0515818	-4.7165	2.39938e-06	1.44182e-05
FBgn0000529	brain-specific homeobox	CG10604	2L	28.5307	-0.478675	0.101671	-4.70809	2.50043e-06	1.49772e-05
FBgn0035788	CG8541	CG8541	3L	2.29163	-1.82446	0.387575	-4.70737	2.50934e-06	1.50142e-05
FBgn0037036	Seminase	CG10586	3L	830.388	-0.29829	0.0633666	-4.70736	2.50943e-06	1.50142e-05
FBgn0031042	CG14221	CG14221	X	41.6733	-0.553904	0.117714	-4.7055	2.53243e-06	1.51387e-05
FBgn0035798	faulty attraction	CG7526	3L	361.803	-0.359469	0.076472	-4.70065	2.5933e-06	1.54758e-05
FBgn0051390	Mediator complex subunit 7	CG31390	3R	350.835	-0.283008	0.0602172	-4.69979	2.60424e-06	1.55344e-05
FBgn0034660	lysyl oxidase-like 2	CG4402	2R	337.727	-0.538072	0.114495	-4.69951	2.6078e-06	1.55489e-05
FBgn0032635	CG15141	CG15141	2L	541.458	-0.217801	0.0463623	-4.69781	2.6297e-06	1.5666e-05
FBgn0085210	CG34181	CG34181	2L	290.59	-0.366542	0.0780465	-4.69646	2.64711e-06	1.57617e-05
FBgn0003742	transformer 2	CG10128	2R	801.14	-0.192416	0.0409738	-4.69607	2.65214e-06	1.57793e-05
FBgn0034071	CG8405	CG8405	2R	2301.83	-0.142877	0.0304376	-4.69411	2.67775e-06	1.59111e-05
FBgn0034914	CG5554	CG5554	2R	3781.5	-0.120054	0.0255827	-4.69276	2.6954e-06	1.60091e-05
FBgn0003270	absent MD neurons and olfactory sensilla	CG10393	2L	1.23962	-2.60456	0.555133	-4.69177	2.70851e-06	1.60801e-05
FBgn0035416	gryzun	CG17569	3L	1106.97	-0.169975	0.0362292	-4.69166	2.71003e-06	1.60822e-05
FBgn0034237	eIF3-S9	CG4878	2R	7126.29	-0.16219	0.0346236	-4.68437	2.80828e-06	1.66295e-05
FBgn0033404	Odorant receptor 45a	CG1978	2R	4.53195	-1.95881	0.418302	-4.68278	2.83012e-06	1.67445e-05
FBgn0050091	CG30091	CG30091	2R	9.39575	-1.60943	0.343699	-4.68267	2.83156e-06	1.67458e-05
FBgn0052564	CG32564	CG32564	X	80.1987	-0.570544	0.121868	-4.68165	2.8457e-06	1.68223e-05
FBgn0034094	Transferrin 3	CG3666	2R	357.725	-0.415149	0.0887239	-4.67911	2.8813e-06	1.70181e-05
FBgn0030587	CG9522	CG9522	X	17.3756	-0.764655	0.163524	-4.6761	2.92376e-06	1.72616e-05
FBgn0034270	CG6401	CG6401	2R	105.306	-0.30162	0.0645565	-4.67219	2.98004e-06	1.75638e-05
FBgn0038429	CG14882	CG14882	3R	138.884	-0.235277	0.0503823	-4.66984	3.0143e-06	1.77506e-05
FBgn0028494	CG6424	CG6424	2R	8060.32	-0.177303	0.0379902	-4.66707	3.05523e-06	1.79735e-05
FBgn0028671	Vacuolar H[+] ATPase 100kD subunit 1	CG1709	3R	4110.27	-0.137421	0.0294715	-4.66283	3.11886e-06	1.83195e-05
FBgn0037665	Sulfotransferase 2	CG16733	3R	7.22248	-1.86543	0.400089	-4.66253	3.12343e-06	1.83385e-05
FBgn0005638	slow border cells	CG4354	2R	181.386	-0.326056	0.0699778	-4.65942	3.17097e-06	1.86018e-05
FBgn0042712	HBS1	CG1898	3L	1869.17	-0.242453	0.0520403	-4.65895	3.17825e-06	1.86367e-05
FBgn0036052	CG10809	CG10809	3L	865.336	-0.213035	0.045778	-4.65366	3.26095e-06	1.90811e-05
FBgn0033159	Down syndrome cell adhesion molecule 1	CG17800	2R	1538.92	-0.173268	0.0372413	-4.65259	3.27795e-06	1.91725e-05
FBgn0036468	CG13461	CG13461	3L	14.1618	-1.35605	0.291781	-4.6475	3.35986e-06	1.96432e-05
FBgn0263042	CG43337	CG43337	3L	10.3557	-1.84644	0.397336	-4.64705	3.36722e-06	1.9678e-05
FBgn0038316	CG6276	CG6276	3R	627.212	-0.116438	0.02506	-4.64637	3.37827e-06	1.97261e-05
FBgn0086610	HDC15381	CG33342	3R	13.2723	-1.38406	0.29788	-4.64637	3.37831e-06	1.97261e-05
FBgn0039558	BCAS2 ortholog	CG4980	3R	226.529	-0.203116	0.0437421	-4.64348	3.42596e-06	1.9979e-05
FBgn0037418	Osiris 11	CG15596	3R	11.2785	-1.51568	0.326538	-4.64167	3.4561e-06	2.0133e-05
FBgn0033727	Odorant receptor 49a	CG13158	2R	1.13776	-2.86007	0.616332	-4.64047	3.47626e-06	2.02381e-05
FBgn0033638	CG9005	CG9005	2R	5242.55	-0.247966	0.0534435	-4.63979	3.48762e-06	2.02887e-05
FBgn0260386	mind the gap	CG7549	3R	309.824	-1.03949	0.224081	-4.63891	3.50245e-06	2.03649e-05
FBgn0003016	outspread	CG3479	2L	1565.53	-0.187874	0.0405161	-4.63701	3.53493e-06	2.05451e-05
FBgn0032796	CG10188	CG10188	2L	605.521	-0.161382	0.0348574	-4.62978	3.66055e-06	2.11861e-05
FBgn0024189	sticks and stones	CG33141	2R	457.955	-0.198289	0.0428308	-4.62959	3.66396e-06	2.1197e-05
FBgn0027091	Cysteinyl-tRNA synthetase	CG8431	2R	556.189	-0.23002	0.0496896	-4.62913	3.672e-06	2.12346e-05
FBgn0031741	CG11034	CG11034	2L	1317.11	-1.12363	0.242808	-4.62764	3.69857e-06	2.13704e-05
FBgn0263782	HMG Coenzyme A reductase	CG10367	3R	2346.41	-0.204238	0.0441416	-4.62688	3.71213e-06	2.14397e-05
FBgn0010235	Kinesin light chain	CG5433	3L	2038.97	-0.171255	0.0370492	-4.62236	3.79404e-06	2.18763e-05
FBgn0053169	CG33169	CG33169	3L	264.785	-0.368518	0.079727	-4.62225	3.79606e-06	2.18788e-05
FBgn0025776	intermediate neuroblasts defective	CG11551	3L	7.3135	-0.860791	0.18638	-4.61847	3.86578e-06	2.22435e-05
FBgn0259242	CG42340	CG42340	X	161.165	-0.270209	0.0585289	-4.61668	3.89931e-06	2.23991e-05
FBgn0010417	TBP-associated factor 6	CG32211	3L	597.129	-0.160189	0.034699	-4.61653	3.90205e-06	2.24056e-05
FBgn0051658	Nnf1b	CG31658	2L	37.4359	-0.583369	0.126487	-4.61207	3.98671e-06	2.28537e-05
FBgn0039667	CG2010	CG2010	3R	2362.83	-0.332289	0.0720606	-4.61125	4.0026e-06	2.29353e-05
FBgn0036495	CG33259	CG33259	3L	84.9735	-1.21581	0.263759	-4.60954	4.03569e-06	2.30962e-05
FBgn0023516	Peroxin 5	CG14815	X	1694.11	-0.151359	0.032899	-4.60072	4.21027e-06	2.40554e-05
FBgn0039754	CG9747	CG9747	3R	2993.08	-0.307359	0.0668209	-4.59975	4.23006e-06	2.41388e-05
FBgn0052190	NUCB1	CG32190	3L	4849.49	-0.229821	0.0499824	-4.59803	4.26503e-06	2.43281e-05
FBgn0034976	CG4049	CG4049	2R	578.258	-0.174008	0.0378623	-4.59582	4.3106e-06	2.45678e-05
FBgn0029666	CG10803	CG10803	X	654.686	-0.169403	0.0368646	-4.59527	4.32192e-06	2.46221e-05
FBgn0031601	Dim1	CG3058	2L	301.009	-0.36968	0.0805326	-4.59043	4.42326e-06	2.51787e-05
FBgn0030766	methuselah-like 1	CG4521	X	538.331	-0.353369	0.0770785	-4.58453	4.55012e-06	2.58582e-05
FBgn0263346	CG43427	CG43427	3R	6310.23	-0.25564	0.0557653	-4.58421	4.5571e-06	2.58873e-05
FBgn0038067	CG11598	CG11598	3R	1556.5	-1.33312	0.290859	-4.5834	4.57472e-06	2.59767e-05
FBgn0036715	Cadherin 74A	CG6445	3L	159.824	-0.703467	0.153632	-4.5789	4.67417e-06	2.6487e-05
FBgn0030556	mRNA-capping-enzyme	CG1810	X	1619.51	-0.120357	0.0262894	-4.57815	4.69115e-06	2.65614e-05
FBgn0033216	CG1946	CG1946	2R	368.086	-0.347919	0.0761203	-4.57064	4.86234e-06	2.75082e-05
FBgn0035982	CG4461	CG4461	3L	5835.86	-0.322991	0.0707135	-4.5676	4.93341e-06	2.78646e-05
FBgn0051021	CG31021	CG31021	3R	666.956	-0.41036	0.0898718	-4.56607	4.96964e-06	2.80234e-05
FBgn0052365	CG32365	CG32365	3L	168.471	-0.22066	0.0483249	-4.56617	4.96705e-06	2.80234e-05
FBgn0043806	CG32032	CG32032	3L	966.792	-0.60375	0.132232	-4.56585	4.97476e-06	2.80408e-05
FBgn0003048	pecanex	CG3443	X	1182.89	-0.185565	0.0406474	-4.56524	4.98926e-06	2.81111e-05
FBgn0030241	fascetto	CG11207	X	671.143	-0.243421	0.0533263	-4.56473	5.00126e-06	2.81672e-05
FBgn0033439	CG1773	CG1773	2R	155.029	-0.671821	0.147207	-4.56377	5.02423e-06	2.82689e-05
FBgn0250815	Jonah 65Aiv	CG6467	3L	27866.1	-1.40239	0.30729	-4.56372	5.02544e-06	2.82689e-05
FBgn0045476	Gustatory receptor 64e	CG32258	3L	31.5661	-0.86856	0.190382	-4.5622	5.06196e-06	2.84511e-05
FBgn0033960	CG10151	CG10151	2R	299.51	-0.211306	0.0463205	-4.56183	5.07094e-06	2.849e-05
FBgn0037060	CG10508	CG10508	3L	991.298	-0.472069	0.103511	-4.56059	5.1011e-06	2.86478e-05
FBgn0024196	roadblock	CG10751	2R	704.667	-0.115298	0.0252828	-4.56034	5.10704e-06	2.86695e-05
FBgn0036436	CG4914	CG4914	3L	31.3302	-1.00068	0.219453	-4.55991	5.11761e-06	2.87172e-05
FBgn0003638	suppressor of white-apricot	CG3019	X	6571.29	-0.195805	0.0429635	-4.55746	5.17751e-06	2.90415e-05
FBgn0039066	Elongin A	CG6755	3R	1016.09	-0.133406	0.0292747	-4.55703	5.18832e-06	2.90904e-05
FBgn0038549	CG17802	CG17802	3R	91.5045	-0.327478	0.0718822	-4.55575	5.21983e-06	2.92552e-05
FBgn0030300	Sphingosine kinase 1	CG1747	X	517.822	-0.278752	0.0611892	-4.55557	5.22439e-06	2.92689e-05
FBgn0260746	Ectoderm-expressed 3	CG3132	3R	624.632	-0.436254	0.0957652	-4.55546	5.22716e-06	2.92725e-05
FBgn0013435	cdc2-related-kinase	CG1362	2R	173.235	-0.256904	0.0563982	-4.55518	5.234e-06	2.92871e-05
FBgn0025608	Fas-associated factor	CG10372	2L	2023.71	-0.103893	0.0228192	-4.55287	5.29187e-06	2.95869e-05
FBgn0036511	CG6498	CG6498	3L	3852.46	-0.146743	0.0322401	-4.55157	5.32479e-06	2.9759e-05
FBgn0031420	Ataxin 7	CG9866	2L	936.527	-0.203169	0.0446699	-4.54822	5.41025e-06	3.01999e-05
FBgn0040465	Dorsal interacting protein 3	CG12767	2R	125.641	-0.367034	0.0807143	-4.54733	5.43317e-06	3.02983e-05
FBgn0037109	Mediator complex subunit 1	CG7162	3L	1190.31	-0.193625	0.0425899	-4.54625	5.46101e-06	3.04096e-05
FBgn0266446	CG45076	CG45076	3R	8938.88	-0.199003	0.043797	-4.54376	5.52606e-06	3.0747e-05
FBgn0031398	CG10880	CG10880	2L	78.2769	-0.282805	0.0622628	-4.54211	5.56927e-06	3.0975e-05
FBgn0000283	Centrosomal protein 190kD	CG6384	3R	1621.18	-0.164952	0.0363223	-4.54135	5.58957e-06	3.10504e-05
FBgn0030514	CG9941	CG9941	X	1137.65	-0.124191	0.0273518	-4.54052	5.61149e-06	3.11597e-05
FBgn0034722	Rtf1	CG10955	2R	2303.11	-0.113052	0.0249188	-4.53682	5.71081e-06	3.16857e-05
FBgn0000543	ecdysoneless	CG5714	3L	624.329	-0.157856	0.0348045	-4.53551	5.74637e-06	3.18702e-05
FBgn0037856	Leash	CG4674	3R	260.936	-0.140684	0.0310263	-4.53435	5.77811e-06	3.20077e-05
FBgn0053632	CG33632	CG33632	2R	3.85532	-1.68136	0.37089	-4.53331	5.80678e-06	3.21536e-05
FBgn0082831	protein partner of snf	CG6525	3R	1506.92	-0.174479	0.0384996	-4.53197	5.84356e-06	3.23314e-05
FBgn0053303	CG33303	CG33303	2L	2006.23	-0.178877	0.0394776	-4.53109	5.86798e-06	3.24535e-05
FBgn0031999	CG8419	CG8419	2L	93.869	-0.498055	0.110007	-4.5275	5.96858e-06	3.29835e-05
FBgn0021742	C901	CG1567	X	9.36468	-0.979919	0.216529	-4.52557	6.02322e-06	3.32589e-05
FBgn0036509	CG7739	CG7739	3L	1321.65	-0.133752	0.0295563	-4.52534	6.02973e-06	3.32815e-05
FBgn0010397	Lamin C	CG10119	2R	2561.74	-0.208542	0.046093	-4.52439	6.05707e-06	3.34077e-05
FBgn0037760	FBX011 ortholog	CG9461	3R	1300.28	-0.180631	0.0399342	-4.5232	6.09105e-06	3.35797e-05
FBgn0035593	CG4603	CG4603	3L	1733.73	-0.178633	0.0394963	-4.52277	6.10354e-06	3.36352e-05
FBgn0038873	CG5892	CG5892	3R	9.74151	-1.38628	0.306537	-4.52237	6.11504e-06	3.36851e-05
FBgn0030096	Zpr1	CG9060	X	408.119	-0.124698	0.0275875	-4.52008	6.18176e-06	3.39985e-05
FBgn0267001	Tenascin accessory	CG42338	X	1746.67	-0.249215	0.0551404	-4.51964	6.19444e-06	3.40547e-05
FBgn0028645	beaten path Ib	CG7644	2L	181.656	-0.791094	0.175054	-4.51914	6.20912e-06	3.41218e-05
FBgn0039490	CG5882	CG5882	3R	6.90907	-0.966355	0.213946	-4.51682	6.27757e-06	3.44705e-05
FBgn0038870	O-GlcNAcase	CG5871	3R	521.772	-0.179792	0.0398207	-4.51503	6.33071e-06	3.47485e-05
FBgn0003862	trithorax	CG8651	3R	2211.14	-0.231513	0.0512864	-4.51411	6.35827e-06	3.48721e-05
FBgn0024509	Sec13 ortholog (S. cerevisiae)	CG6773	3R	1656.69	-0.180649	0.0400186	-4.51414	6.3575e-06	3.48721e-05
FBgn0262870	axotactin	CG43225	3L	2416.69	-0.367261	0.0813661	-4.51369	6.37102e-06	3.49282e-05
FBgn0002855	Accessory gland protein 26Aa	CG8982	2L	9038.54	-0.474255	0.105089	-4.51289	6.39515e-06	3.50326e-05
FBgn0263511	Visual system homeobox 1 ortholog	CG4136	X	46.13	-0.324663	0.071947	-4.51253	6.40591e-06	3.50777e-05
FBgn0010039	Glutathione S transferase D3	CG4381	3R	492.852	-0.565121	0.125253	-4.51184	6.42681e-06	3.51531e-05
FBgn0010762	simjang	CG32067	3L	1328.51	-0.203825	0.0451846	-4.51094	6.45407e-06	3.52715e-05
FBgn0034510	CG13426	CG13426	2R	68.0548	-0.311058	0.0689895	-4.50878	6.52022e-06	3.56189e-05
FBgn0002921	Na pump alpha subunit	CG5670	3R	51548.2	-0.133455	0.0296213	-4.50538	6.62534e-06	3.61503e-05
FBgn0041237	Gustatory receptor 58c	CG13491	2R	2.57709	-1.44965	0.322093	-4.50073	6.77215e-06	3.69368e-05
FBgn0004652	fruitless	CG14307	3R	1437.06	-0.199211	0.0442856	-4.49834	6.84869e-06	3.73101e-05
FBgn0033750	CG13151	CG13151	2R	207.251	-0.848929	0.188744	-4.49778	6.86676e-06	3.73793e-05
FBgn0020640	Lcp65Ae	CG10529	3L	4.17741	-1.70657	0.37978	-4.49358	7.00353e-06	3.80487e-05
FBgn0034471	Odorant-binding protein 56e	CG8462	2R	309.208	-0.923874	0.205648	-4.4925	7.03923e-06	3.82276e-05
FBgn0030240	CG2202	CG2202	X	767.762	-0.12196	0.0271486	-4.49231	7.04539e-06	3.8246e-05
FBgn0013772	Cytochrome P450-6a8	CG10248	2R	2654.45	-1.72969	0.38509	-4.49166	7.06701e-06	3.83483e-05
FBgn0000212	brahma	CG5942	3L	1333.5	-0.190683	0.0424698	-4.48985	7.12729e-06	3.86602e-05
FBgn0028622	quasimodo	CG13432	2R	896.964	-0.247194	0.0551084	-4.4856	7.27089e-06	3.93773e-05
FBgn0013972	Guanylyl cyclase alpha-subunit at 99B	CG1912	3R	914.154	-0.225103	0.0502122	-4.48305	7.35852e-06	3.9774e-05
FBgn0030590	CG9518	CG9518	X	96.5121	-0.459445	0.102516	-4.48168	7.40574e-06	3.9998e-05
FBgn0031401	papi	CG7082	2L	2867.28	-0.199829	0.0445893	-4.48154	7.41062e-06	4.00087e-05
FBgn0004181	Protein ejaculatory bulb	CG2668	2R	100707	-0.269574	0.0601946	-4.47837	7.52153e-06	4.05758e-05
FBgn0050342	pre-mRNA processing factor 38	CG30342	2R	251.138	-0.18051	0.0403146	-4.47752	7.55139e-06	4.07051e-05
FBgn0038146	CG9799	CG9799	3R	400.814	-0.22097	0.0493786	-4.47502	7.64027e-06	4.1136e-05
FBgn0028473	CG8801	CG8801	2R	6495.75	-0.279292	0.0624214	-4.47429	7.66647e-06	4.1261e-05
FBgn0010380	Adaptor Protein complex 1/2%2C beta subunit	CG12532	X	2128.8	-0.182863	0.0408772	-4.47349	7.69547e-06	4.1401e-05
FBgn0031005	Heparan sulfate 3-O sulfotransferase-B	CG7890	X	67.3705	-0.272611	0.0609477	-4.47286	7.71797e-06	4.15059e-05
FBgn0030678	CG11679	CG11679	X	290.059	-0.163617	0.0365836	-4.47243	7.73375e-06	4.15584e-05
FBgn0036356	CG10222	CG10222	3L	119.645	-0.467618	0.104566	-4.47199	7.7496e-06	4.16112e-05
FBgn0020372	Transmembrane 4 superfamily	CG11303	2R	1531	-0.184371	0.0412343	-4.4713	7.77457e-06	4.17128e-05
FBgn0086359	Invadolysin	CG3953	3R	2330.96	-0.513868	0.11494	-4.47073	7.79513e-06	4.18069e-05
FBgn0002775	male-specific lethal 3	CG8631	3L	460.07	-0.176134	0.0394011	-4.47029	7.81124e-06	4.18771e-05
FBgn0262362	CG43060	CG43060	3R	5.9402	-1.63619	0.366053	-4.46982	7.82849e-06	4.19533e-05
FBgn0015019	Cctgamma	CG8977	3R	2619.23	-0.171012	0.0382671	-4.46891	7.86204e-06	4.21004e-05
FBgn0037941	CG12594	CG12594	3R	265.431	-0.236491	0.0529184	-4.46898	7.85945e-06	4.21004e-05
FBgn0030343	ATP7	CG1886	X	3606.42	-0.141961	0.0317725	-4.46807	7.89302e-06	4.225e-05
FBgn0042175	CG18858	CG18858	2L	2298.95	-0.630126	0.141032	-4.46796	7.89699e-06	4.22548e-05
FBgn0034001	mitochondrial ribosomal protein L41	CG12954	2R	215.674	-0.209633	0.0469223	-4.46765	7.90838e-06	4.22994e-05
FBgn0034789	PIP5K59B	CG3682	2R	848.278	-0.169464	0.0379324	-4.46753	7.91273e-06	4.23063e-05
FBgn0031973	Serpin 28Dc	CG7219	2L	1133.78	-0.485157	0.108609	-4.46701	7.93219e-06	4.2394e-05
FBgn0037010	CG4825	CG4825	3L	1458.38	-0.224572	0.0502755	-4.46683	7.9389e-06	4.24134e-05
FBgn0003732	Topoisomerase 2	CG10223	2L	1392.06	-0.201891	0.045217	-4.46494	8.00906e-06	4.27552e-05
FBgn0011638	La autoantigen-like	CG10922	2L	1151.01	-0.159348	0.035692	-4.46454	8.02428e-06	4.28199e-05
FBgn0260960	Baldspot	CG3971	3L	5867.21	-0.27523	0.0616688	-4.46303	8.08086e-06	4.30885e-05
FBgn0039308	CG11889	CG11889	3R	1144.28	-0.488129	0.109429	-4.46071	8.16895e-06	4.34911e-05
FBgn0032364	CG4970	CG4970	2L	1427.2	-0.260214	0.0583502	-4.45952	8.21422e-06	4.37153e-05
FBgn0043457	CG5180	CG5180	3R	453.045	-0.531626	0.119246	-4.45824	8.26353e-06	4.39609e-05
FBgn0039294	Cadherin 96Cb	CG13664	3R	31.6802	-0.373632	0.0839352	-4.45144	8.52977e-06	4.52205e-05
FBgn0036000	CG3434	CG3434	3L	197.562	-0.18799	0.0422487	-4.44959	8.60325e-06	4.55926e-05
FBgn0015799	Retinoblastoma-family protein	CG7413	X	1063.62	-0.152401	0.0343074	-4.44221	8.90397e-06	4.7078e-05
FBgn0032876	Centrocortin	CG1962	2L	651.727	-0.185657	0.0417947	-4.44213	8.90743e-06	4.70782e-05
FBgn0025712	CG13920	CG13920	3L	1156.44	-0.229531	0.0516745	-4.44186	8.91833e-06	4.71178e-05
FBgn0030858	Integrator 2	CG8211	X	506.061	-0.172435	0.0388403	-4.4396	9.0127e-06	4.75437e-05
FBgn0036614	CG4925	CG4925	3L	556.467	-0.189127	0.0426134	-4.4382	9.07128e-06	4.7798e-05
FBgn0052406	PVR adaptor protein	CG32406	3L	206.184	-0.196686	0.0443262	-4.43726	9.11129e-06	4.7954e-05
FBgn0038505	CG17283	CG17283	3R	7.55079	-1.49911	0.338013	-4.43507	9.20403e-06	4.84052e-05
FBgn0266758	Extended synaptotagmin-like protein 2 ortholog (H. sapiens)	CG6643	3R	2450.39	-0.268968	0.0606453	-4.4351	9.20294e-06	4.84052e-05
FBgn0024833	Adaptor Protein complex 1%2C mu subunit	CG9388	3R	1143.74	-0.133596	0.0301248	-4.43477	9.21724e-06	4.84378e-05
FBgn0025827	CG6421	CG6421	2R	536.958	-0.2703	0.0609994	-4.43119	9.37152e-06	4.92112e-05
FBgn0052311	zormin	CG33484	3L	9431.85	-0.183571	0.0414539	-4.42832	9.49715e-06	4.97952e-05
FBgn0032363	CG6509	CG6509	2L	1984.29	-0.214128	0.0483824	-4.42573	9.61161e-06	5.03513e-05
FBgn0034590	Magi	CG30388	2R	486.883	-0.222532	0.0502821	-4.42567	9.61414e-06	5.03513e-05
FBgn0040467	Dorsal interacting protein 1	CG15367	X	138.477	-0.210006	0.0474551	-4.42537	9.62787e-06	5.04041e-05
FBgn0030007	CG2263	CG2263	X	554.524	-0.136916	0.0309419	-4.42492	9.64762e-06	5.04883e-05
FBgn0034646	Rae1	CG9862	2R	422.771	-0.487858	0.110304	-4.42284	9.74128e-06	5.09399e-05
FBgn0020304	drongo	CG3365	2L	4069.41	-0.162317	0.0367183	-4.42061	9.84206e-06	5.13891e-05
FBgn0035505	tipE homolog 2	CG15004	3L	930.064	-0.188042	0.0425648	-4.41778	9.97185e-06	5.20275e-05
FBgn0260482	CG32599	CG32599	X	68.3143	-0.301998	0.0683698	-4.41712	1.00024e-05	5.21478e-05
FBgn0030091	CG7065	CG7065	X	582.877	-0.171662	0.0388766	-4.41557	1.00745e-05	5.25036e-05
FBgn0263490	molting defective	CG34100	3R	1199.21	-0.19688	0.0446184	-4.41252	1.02172e-05	5.31873e-05
FBgn0031114	cactin	CG1676	X	327.777	-0.147849	0.0335151	-4.41141	1.02702e-05	5.34428e-05
FBgn0038463	CG3534	CG3534	3R	1173.08	-0.479557	0.108732	-4.41044	1.03159e-05	5.36604e-05
FBgn0037405	CG1077	CG1077	3R	114.274	-0.382877	0.0868298	-4.40951	1.03607e-05	5.38733e-05
FBgn0266186	Vesicle-associated membrane protein 7	CG1599	2R	1256.97	-0.112008	0.0254102	-4.40802	1.04322e-05	5.41637e-05
FBgn0061469	Ubiquitin protein ligase E3A	CG6190	3L	3149.86	-0.130633	0.0296359	-4.40792	1.04369e-05	5.41678e-05
FBgn0037255	Fip1	CG1078	3R	505.365	-0.17599	0.0399517	-4.40508	1.05746e-05	5.48409e-05
FBgn0034517	Cuticular protein 57A	CG18066	2R	257.245	-0.608256	0.138333	-4.39704	1.09738e-05	5.672e-05
FBgn0038880	SIFamide receptor	CG10823	3R	122.7	-0.575125	0.130825	-4.39613	1.10196e-05	5.69355e-05
FBgn0037125	CG14573	CG14573	3L	3.30768	-1.60768	0.365725	-4.39586	1.10333e-05	5.69849e-05
FBgn0030630	CG12608	CG12608	X	371.262	-0.300555	0.0683774	-4.39553	1.10501e-05	5.70504e-05
FBgn0037936	CG6908	CG6908	3R	1486.61	-1.2361	0.28153	-4.39067	1.13003e-05	5.83204e-05
FBgn0034814	CG9890	CG9890	2R	225.058	-0.264899	0.0603503	-4.38935	1.13689e-05	5.86303e-05
FBgn0038250	CG3505	CG3505	3R	550.822	-0.325138	0.074087	-4.3886	1.14085e-05	5.88126e-05
FBgn0000047	Actin 88F	CG5178	3R	14772.1	-0.824856	0.188032	-4.38678	1.15039e-05	5.92822e-05
FBgn0003130	Pox neuro	CG8246	2R	17.4124	-0.924548	0.210842	-4.38503	1.15967e-05	5.97384e-05
FBgn0083961	CG34125	CG34125	2L	442.953	-0.138824	0.0316701	-4.38344	1.16818e-05	6.01541e-05
FBgn0264545	CG43924	CG43924	2L	2.99726	-1.36303	0.311013	-4.38254	1.17303e-05	6.03814e-05
FBgn0036398	upSET	CG9007	3L	3696.96	-0.223863	0.0511367	-4.37774	1.19916e-05	6.16575e-05
FBgn0023511	Edem1	CG3810	X	1020.53	-0.149282	0.034121	-4.37508	1.21389e-05	6.22993e-05
FBgn0259108	futsch	CG34387	X	5001.32	-0.280054	0.0640361	-4.37338	1.22335e-05	6.26914e-05
FBgn0261004	asterless	CG2919	3R	787.831	-0.230053	0.0526222	-4.37179	1.23233e-05	6.31285e-05
FBgn0039163	CG5515	CG5515	3R	611.477	-0.113858	0.0260463	-4.37136	1.23475e-05	6.32288e-05
FBgn0032292	CG6750	CG6750	2L	1268.08	-0.183434	0.0419923	-4.36828	1.25228e-05	6.40082e-05
FBgn0085312	CG34283	CG34283	3R	64.4117	-0.47386	0.108582	-4.3641	1.2765e-05	6.51015e-05
FBgn0028371	jitterbug	CG30092	2R	5568.83	-0.305714	0.070077	-4.36255	1.28557e-05	6.54915e-05
FBgn0031314	Integrator 14	CG4785	2L	138.137	-0.243148	0.0557396	-4.3622	1.28759e-05	6.55706e-05
FBgn0261609	eukaryotic translation Initiation Factor 2alpha	CG9946	X	2056.41	-0.116799	0.0267882	-4.36007	1.30021e-05	6.61641e-05
FBgn0017457	U2 small nuclear riboprotein auxiliary factor 38	CG3582	2L	789.605	-0.149697	0.0343373	-4.35959	1.30304e-05	6.62838e-05
FBgn0262125	Sec23 ortholog (S. cerevisiae)	CG1250	3R	4107.99	-0.176129	0.040403	-4.35929	1.30486e-05	6.63519e-05
FBgn0037098	WNK homolog	CG7177	3L	4531.38	-0.171787	0.0394202	-4.35785	1.31344e-05	6.67637e-05
FBgn0029580	CG14778	CG14778	X	346.98	-0.252528	0.0579708	-4.35613	1.32384e-05	6.7218e-05
FBgn0001256	Ecdysone-inducible gene L1	CG10717	3L	21.0204	-1.58987	0.3651	-4.35461	1.33306e-05	6.76615e-05
FBgn0085353	CG34324	CG34324	X	33971.8	-0.346884	0.0796811	-4.35341	1.34036e-05	6.80073e-05
FBgn0037700	CG8149	CG8149	3R	513.686	-0.200642	0.0461047	-4.35187	1.34982e-05	6.84369e-05
FBgn0005355	Suppressor of fused	CG6054	3R	436.603	-0.150804	0.0346739	-4.3492	1.36637e-05	6.92251e-05
FBgn0039407	CG14544	CG14544	3R	27.8372	-0.402128	0.0925006	-4.34731	1.3782e-05	6.97499e-05
FBgn0262111	forked	CG42864	X	63.0195	-0.457995	0.105352	-4.3473	1.37824e-05	6.97499e-05
FBgn0038874	ETHR	CG5911	3R	115.076	-0.334375	0.0769174	-4.34719	1.37891e-05	6.97582e-05
FBgn0262801	twisted bristles roughened eye	CG2358	3R	2174.03	-0.205751	0.047336	-4.3466	1.38263e-05	6.99205e-05
FBgn0041161	bluestreak	CG6451	3L	2372.81	-0.229182	0.052749	-4.34477	1.39425e-05	7.04309e-05
FBgn0054039	CG34039	CG34039	3L	217.159	-0.247623	0.0569983	-4.34439	1.39665e-05	7.05267e-05
FBgn0038740	CG4562	CG4562	3R	2847.29	-0.245634	0.0565417	-4.34429	1.39725e-05	7.05312e-05
FBgn0003249	Rhodopsin 3	CG10888	3R	1965.46	-0.308758	0.0710916	-4.3431	1.40484e-05	7.08626e-05
FBgn0250789	alpha Spectrin	CG1977	3L	10489.6	-0.239522	0.0551533	-4.34284	1.40649e-05	7.092e-05
FBgn0030706	CG8909	CG8909	X	1145.12	-0.170453	0.0392634	-4.34126	1.41665e-05	7.13798e-05
FBgn0039483	CG14259	CG14259	3R	886.552	-0.296661	0.0684308	-4.3352	1.45628e-05	7.33232e-05
FBgn0085475	CG34446	CG34446	2R	81.4699	-0.376485	0.0869131	-4.33174	1.47934e-05	7.44031e-05
FBgn0015278	Phosphotidylinositol 3 kinase 68D	CG11621	3L	2569.62	-0.14746	0.034046	-4.33119	1.48306e-05	7.45629e-05
FBgn0004837	Suppressor of Hairless	CG3497	2L	531.961	-0.134413	0.0310371	-4.33074	1.4861e-05	7.46887e-05
FBgn0023423	supernumerary limbs	CG3412	3R	3217.26	-0.0923241	0.0213207	-4.33025	1.48941e-05	7.48279e-05
FBgn0033984	Lap1	CG10255	2R	948.767	-0.286941	0.0663083	-4.32738	1.50895e-05	7.5727e-05
FBgn0036240	CG6928	CG6928	3L	399.546	-0.26584	0.0614382	-4.32695	1.51186e-05	7.57907e-05
FBgn0038938	CG7084	CG7084	3R	4199.73	-0.217776	0.0503379	-4.32628	1.51646e-05	7.59385e-05
FBgn0038339	CG6118	CG6118	3R	44.5125	-1.06439	0.246213	-4.32306	1.53883e-05	7.70027e-05
FBgn0052791	CG32791	CG32791	X	99.3046	-0.242177	0.0560211	-4.32296	1.53948e-05	7.70077e-05
FBgn0033674	CG8964	CG8964	2R	114.777	-0.869994	0.201319	-4.32147	1.5499e-05	7.75005e-05
FBgn0053094	Syndapin	CG33094	3R	3314.12	-0.099167	0.0229486	-4.32126	1.55138e-05	7.75464e-05
FBgn0030593	CG9512	CG9512	X	13801.6	-0.370419	0.0857741	-4.31854	1.57067e-05	7.83689e-05
FBgn0052255	Gustatory receptor 64f	CG32255	3L	44.3189	-1.17957	0.273251	-4.31679	1.58315e-05	7.89348e-05
FBgn0030504	CG2691	CG2691	X	858.937	-0.198821	0.0460615	-4.31643	1.58575e-05	7.90074e-05
FBgn0038886	CG6475	CG6475	3R	29.5785	-1.08701	0.251863	-4.31587	1.58979e-05	7.91515e-05
FBgn0022288	lethal (2) 09851	CG12792	2R	397.58	-0.277418	0.0643025	-4.31427	1.60129e-05	7.96668e-05
FBgn0032692	CG15161	CG15161	2L	24.3297	-0.490661	0.113763	-4.313	1.61053e-05	8.00399e-05
FBgn0038578	Mediator complex subunit 17	CG7957	3R	292.735	-0.21187	0.0491327	-4.31221	1.61634e-05	8.02998e-05
FBgn0053986	CG33986	CG33986	3L	2.46721	-2.62008	0.60769	-4.31155	1.62115e-05	8.05097e-05
FBgn0000319	Clathrin heavy chain	CG9012	X	9343.28	-0.203974	0.047332	-4.30944	1.63666e-05	8.1251e-05
FBgn0011273	Androcam	CG17769	3R	1204.46	-0.218509	0.0507319	-4.30714	1.65382e-05	8.20146e-05
FBgn0039594	CG9990	CG9990	3R	5637.94	-0.217916	0.0505981	-4.3068	1.6563e-05	8.21081e-05
FBgn0051216	Nicotinamide amidase	CG31216	3R	535.275	-0.311281	0.0722784	-4.3067	1.65708e-05	8.21171e-05
FBgn0031619	CG3355	CG3355	2L	4.0303	-1.70404	0.3958	-4.30531	1.66751e-05	8.25751e-05
FBgn0033673	CG8298	CG8298	2R	1469.03	-0.139711	0.0324508	-4.30532	1.66747e-05	8.25751e-05
FBgn0030541	CG11584	CG11584	X	81.8173	-0.605118	0.140555	-4.30521	1.66827e-05	8.25819e-05
FBgn0039197	CG17780	CG17780	3R	16.1913	-1.25895	0.292431	-4.30513	1.66885e-05	8.25819e-05
FBgn0053107	CG33107	CG33107	3R	195.86	-0.242973	0.0564557	-4.30377	1.67915e-05	8.3062e-05
FBgn0032136	Apolipoprotein lipid transfer particle	CG15828	2L	5163.47	-0.420411	0.0976881	-4.3036	1.68044e-05	8.30961e-05
FBgn0262624	Tetraspan membrane protein in hair cell stereocilia ortholog	CG12026	3L	75.5788	-0.338877	0.0788125	-4.29979	1.70957e-05	8.43854e-05
FBgn0259789	vielfaltig	CG12701	X	167.965	-0.335791	0.0781871	-4.29471	1.74918e-05	8.62176e-05
FBgn0030808	Rho GTPase activating protein at 15B	CG4937	X	1298.65	-0.204855	0.047705	-4.29421	1.75318e-05	8.63774e-05
FBgn0038360	CG9590	CG9590	3R	820.022	-0.145492	0.0338833	-4.29391	1.75556e-05	8.64398e-05
FBgn0003313	spalt-adjacent	CG4922	2L	21.1092	-1.16986	0.272485	-4.29331	1.7603e-05	8.66422e-05
FBgn0033916	CG8494	CG8494	2R	3241.08	-0.109775	0.0255897	-4.28982	1.78816e-05	8.79195e-05
FBgn0002783	moira	CG18740	3R	1163.96	-0.145424	0.0339101	-4.28852	1.79871e-05	8.83808e-05
FBgn0036476	CG6945	CG6945	3L	505.881	-0.308396	0.0719295	-4.28747	1.80719e-05	8.87557e-05
FBgn0025697	scavenger receptor acting in neural tissue and majority of rhodopsin is absent	CG12789	2L	1081.53	-0.231728	0.0540545	-4.28693	1.8116e-05	8.88507e-05
FBgn0259680	Protein kinase C delta	CG42349	X	3101.99	-0.172229	0.040175	-4.28696	1.81136e-05	8.88507e-05
FBgn0266084	Formin homology 2 domain containing ortholog	CG42610	3L	31690	-0.646376	0.150775	-4.28701	1.81093e-05	8.88507e-05
FBgn0003975	vestigial	CG3830	2R	389.354	-0.233515	0.0544811	-4.28616	1.81785e-05	8.91258e-05
FBgn0033380	Phosphorylated adaptor for RNA export	CG8069	2R	282.812	-0.179109	0.0417896	-4.28597	1.81944e-05	8.91721e-05
FBgn0013343	Syntaxin 1A	CG31136	3R	1238.67	-0.289537	0.0676196	-4.28185	1.85349e-05	9.07389e-05
FBgn0031282	Peroxin 12	CG3639	2L	215.246	-0.192162	0.0448789	-4.28178	1.85404e-05	9.07389e-05
FBgn0029644	CG14421	CG14421	X	7.1121	-1.65011	0.385578	-4.27959	1.87238e-05	9.15718e-05
FBgn0039755	CG15531	CG15531	3R	3115.77	-0.226043	0.0528315	-4.27856	1.88104e-05	9.19625e-05
FBgn0264895	Rap GTPase activating protein 1	CG44086	2L	1395.03	-0.187261	0.0437968	-4.27567	1.90563e-05	9.3132e-05
FBgn0050471	CG30471	CG30471	2R	5.40477	-1.17171	0.274064	-4.27533	1.90856e-05	9.32424e-05
FBgn0025616	CG13359	CG13359	X	739.475	-0.186136	0.0435504	-4.27403	1.91972e-05	9.3754e-05
FBgn0031041	CG12788	CG12788	X	388.145	-0.173107	0.0405211	-4.27202	1.93711e-05	9.45365e-05
FBgn0003575	suppressor of sable	CG6222	X	1149.54	-0.163378	0.0382486	-4.27147	1.94188e-05	9.46694e-05
FBgn0025678	calcium-binding protein 1	CG5809	2L	2545.23	-0.181834	0.0425986	-4.26856	1.96741e-05	9.57788e-05
FBgn0035623	methuselah-like 2	CG17795	3L	250.803	-0.617142	0.144624	-4.26723	1.97918e-05	9.62501e-05
FBgn0263110	CG43367	CG43367	3L	2008.47	-0.128079	0.0300169	-4.26692	1.98194e-05	9.63504e-05
FBgn0030817	CG4991	CG4991	X	459.132	-0.296424	0.0695301	-4.26326	2.0147e-05	9.78054e-05
FBgn0001992	Cyp303a1	CG4163	2L	178.682	-0.679094	0.159319	-4.26247	2.02176e-05	9.81134e-05
FBgn0032289	CG6431	CG6431	2L	2.28914	-1.5354	0.360328	-4.26112	2.03404e-05	9.864e-05
FBgn0260243	Enhancer of variegation 3-9	CG11971	3R	255.724	-0.161643	0.0379491	-4.25947	2.04908e-05	9.92999e-05
FBgn0000116	Arginine kinase	CG32031	3L	67878.5	-0.193786	0.0455136	-4.25776	2.06486e-05	0.000100029
FBgn0020642	Lcp65Ac	CG6956	3L	8.08203	-1.24105	0.291543	-4.25682	2.07355e-05	0.000100415
FBgn0031710	CG7371	CG7371	2L	1008.15	-0.210201	0.0494192	-4.25343	2.10522e-05	0.000101878
FBgn0026015	Topoisomerase 3beta	CG3458	X	699.916	-0.164567	0.0387019	-4.25215	2.11724e-05	0.000102424
FBgn0011236	ken and barbie	CG5575	2R	837.902	-0.169823	0.039939	-4.25206	2.11816e-05	0.000102432
FBgn0052677	X11Lbeta	CG32677	X	830.087	-0.201474	0.0474063	-4.24994	2.13831e-05	0.00010337
FBgn0031345	CG18132	CG18132	2L	532.597	-0.355056	0.08355	-4.24962	2.14131e-05	0.000103479
FBgn0031548	CG8852	CG8852	2L	454.124	-0.237256	0.0558384	-4.24898	2.1475e-05	0.000103742
FBgn0035901	CG6745	CG6745	3L	183.757	-0.235834	0.0555357	-4.24653	2.1711e-05	0.000104772
FBgn0264078	Flotillin 2	CG32593	X	1021.57	-0.188545	0.0444144	-4.24513	2.18465e-05	0.000105316
FBgn0039478	Neprilysin 5	CG6265	3R	466.39	-0.471572	0.11109	-4.24496	2.1863e-05	0.000105359
FBgn0003449	sans fille	CG4528	X	637.854	-0.129778	0.0305831	-4.24345	2.20111e-05	0.000106035
FBgn0035318	CG9018	CG9018	3L	609.995	-0.156511	0.0368954	-4.24203	2.2151e-05	0.000106561
FBgn0029123	SoxNeuro	CG18024	2L	435.656	-0.200253	0.0472231	-4.24057	2.22957e-05	0.000107182
FBgn0033257	CG8713	CG8713	2R	190.107	-0.358334	0.0845038	-4.24045	2.23074e-05	0.000107201
FBgn0003479	spindle A	CG7948	3R	243.114	-0.211149	0.0498017	-4.23979	2.23731e-05	0.000107442
FBgn0033374	CG13741	CG13741	2R	71.2554	-0.374399	0.0883744	-4.23651	2.27025e-05	0.000108805
FBgn0259212	canoe	CG42312	3R	2271.29	-0.204062	0.0481678	-4.23649	2.27042e-05	0.000108805
FBgn0029590	CG14811	CG14811	X	58.4671	-0.466561	0.110136	-4.23623	2.27301e-05	0.000108816
FBgn0001086	fizzy	CG4274	2L	592.77	-0.243873	0.0575923	-4.23447	2.29094e-05	0.000109599
FBgn0085421	Exchange protein directly activated by cAMP ortholog (H. sapiens)	CG34392	2R	1782.5	-0.150115	0.0354973	-4.22892	2.34818e-05	0.00011226
FBgn0021818	connector enhancer of ksr	CG6556	2R	764.594	-0.149103	0.0352586	-4.22883	2.34908e-05	0.000112264
FBgn0040395	Unc-76	CG3981	X	2043.12	-0.134951	0.0319527	-4.22345	2.40586e-05	0.000114779
FBgn0039449	CG6425	CG6425	3R	470.931	-0.363912	0.0861769	-4.22285	2.4123e-05	0.000115046
FBgn0038435	Guanylyl cyclase at 89Da	CG14885	3R	28.7739	-0.472858	0.111988	-4.22241	2.41709e-05	0.000115206
FBgn0053111	CG33111	CG33111	3R	860.074	-0.189535	0.0448882	-4.22238	2.41732e-05	0.000115206
FBgn0001227	Heat shock gene 67Ba	CG4167	3L	179.841	-0.203833	0.0482854	-4.22142	2.42771e-05	0.00011565
FBgn0036483	CG12316	CG12316	3L	600.402	-0.165396	0.0392347	-4.21555	2.49171e-05	0.000118506
FBgn0035006	CG4563	CG4563	2R	245.324	-0.850849	0.201886	-4.21449	2.50339e-05	0.000119021
FBgn0034797	nahoda	CG12781	2R	3025.71	-0.270355	0.0641786	-4.21254	2.52515e-05	0.000119973
FBgn0037565	CG9626	CG9626	3R	828.923	-0.218168	0.0518271	-4.20953	2.55903e-05	0.000121416
FBgn0031467	Cuticular protein 23B	CG2973	2L	3.25717	-1.83086	0.435093	-4.20798	2.57665e-05	0.000122181
FBgn0030087	CG7766	CG7766	X	8125.7	-0.182006	0.043266	-4.20667	2.59163e-05	0.000122836
FBgn0033785	Sans ortholog	CG13320	2R	156.958	-0.325345	0.0773453	-4.2064	2.59473e-05	0.000122898
FBgn0038320	specifically Rac1-associated protein 1	CG4931	3R	1328.84	-0.152086	0.0361693	-4.20484	2.61262e-05	0.000123619
FBgn0004646	optic ganglion reduced	CG3039	X	1758.69	-0.18011	0.0428564	-4.20264	2.63818e-05	0.000124786
FBgn0039325	CG10560	CG10560	3R	2668.97	-0.690017	0.164221	-4.20177	2.64835e-05	0.000125181
FBgn0030596	CG12398	CG12398	X	9.45395	-1.19461	0.284333	-4.20145	2.65211e-05	0.000125273
FBgn0039943	CG17168	CG17168	XHet	488.366	-0.10834	0.0257921	-4.2005	2.66321e-05	0.000125711
FBgn0085446	CG34417	CG34417	X	11240.5	-0.206759	0.0492222	-4.20052	2.66297e-05	0.000125711
FBgn0023081	genghis khan	CG4012	2R	1360.86	-0.176498	0.0420312	-4.19921	2.67848e-05	0.000126389
FBgn0051729	CG31729	CG31729	2L	5306.65	-0.135576	0.0322984	-4.19759	2.69769e-05	0.000127121
FBgn0033528	translin	CG11761	2R	321.093	-0.154593	0.0368299	-4.19749	2.69886e-05	0.000127133
FBgn0035084	CG15861	CG15861	2R	55.174	-0.432275	0.102987	-4.19737	2.70037e-05	0.000127161
FBgn0013809	Dynein heavy chain at 16F	CG7092	X	1368.47	-0.363938	0.0867195	-4.19673	2.70793e-05	0.000127474
FBgn0039239	CG13641	CG13641	3R	37.4373	-0.592544	0.141464	-4.18866	2.8061e-05	0.000131826
FBgn0011573	Cdc37	CG12019	3L	2224.6	-0.172986	0.0413008	-4.18844	2.80883e-05	0.000131909
FBgn0037884	Arfaptin	CG17184	3R	997.708	-0.139494	0.0333141	-4.18723	2.82383e-05	0.000132568
FBgn0261535	lethal (2) 34Fd	CG7516	2L	193.519	-0.27779	0.0664208	-4.18227	2.88608e-05	0.000135261
FBgn0036677	CG13023	CG13023	3L	25.5846	-0.738881	0.176835	-4.17835	2.93626e-05	0.000137473
FBgn0010453	Wnt oncogene analog 4	CG4698	2L	129.496	-0.227179	0.0544292	-4.17385	2.99492e-05	0.000140125
FBgn0033902	Transport and Golgi organization 7	CG8309	2R	4049.41	-0.128786	0.0308687	-4.17207	3.01844e-05	0.000141082
FBgn0052816	CG32816	CG32816	X	85.89	-0.250838	0.0601348	-4.17126	3.0292e-05	0.000141537
FBgn0027589	CG1688	CG1688	2R	302.758	-0.500739	0.120185	-4.16638	3.09468e-05	0.000144304
FBgn0004028	wings up A	CG7178	X	14963.3	-0.191114	0.0459255	-4.16139	3.16317e-05	0.000147298
FBgn0015269	Neurofibromin 1	CG8318	3R	2413.09	-0.133635	0.0321167	-4.1609	3.16994e-05	0.000147564
FBgn0030485	CG1998	CG1998	X	898.457	-0.168277	0.0404555	-4.15956	3.18854e-05	0.00014838
FBgn0036374	Spt20	CG17689	3L	797.499	-0.141987	0.0341375	-4.15925	3.19292e-05	0.000148483
FBgn0052079	CG32079	CG32079	3L	34.5297	-0.455216	0.109445	-4.15931	3.19214e-05	0.000148483
FBgn0029822	CG12236	CG12236	X	331.242	-0.173934	0.0418217	-4.15894	3.19727e-05	0.000148636
FBgn0034007	CG8102	CG8102	2R	593.579	-0.491627	0.118243	-4.15776	3.21386e-05	0.000149307
FBgn0026679	Integrator 4	CG12113	X	309.697	-0.160636	0.0386514	-4.15602	3.2384e-05	0.000150295
FBgn0023395	Chd3	CG9594	3L	293.682	-0.394994	0.0950731	-4.15463	3.25812e-05	0.000151058
FBgn0029830	Glutamate receptor binding protein	CG14447	X	425.304	-0.175834	0.0423428	-4.15264	3.28661e-05	0.000152277
FBgn0052278	CG32278	CG32278	3L	606.993	-0.207689	0.0500296	-4.15131	3.30577e-05	0.000153011
FBgn0033748	vismay	CG8821	2R	799.254	-0.339386	0.0817567	-4.15117	3.30784e-05	0.000153056
FBgn0051864	Quetzalcoatl	CG31864	2L	59.3459	-0.527356	0.127067	-4.15021	3.32167e-05	0.000153541
FBgn0028965	A16	CG9933	2L	1016.1	-0.142942	0.034449	-4.14939	3.33365e-05	0.000153838
FBgn0034978	CG3257	CG3257	2R	777.473	-0.181539	0.0437503	-4.14944	3.33297e-05	0.000153838
FBgn0036617	Cuticular protein 72Ea	CG4818	3L	3.67974	-2.13505	0.514544	-4.1494	3.33347e-05	0.000153838
FBgn0263132	Cht6	CG43374	X	223.789	-0.458586	0.110513	-4.1496	3.33057e-05	0.000153838
FBgn0029696	CG15571	CG15571	X	1.48205	-2.64489	0.637898	-4.14626	3.37949e-05	0.000155849
FBgn0052676	CG32676	CG32676	X	3044.11	-0.164023	0.0395671	-4.14544	3.39165e-05	0.000156305
FBgn0036569	CG5414	CG5414	3L	104.312	-0.24081	0.0581637	-4.14022	3.46976e-05	0.000159692
FBgn0001565	Helicase	CG1666	X	1536.26	-0.210648	0.0509069	-4.1379	3.50494e-05	0.000161204
FBgn0031464	Dual oxidase	CG3131	2L	461.941	-0.394774	0.0955038	-4.1336	3.5713e-05	0.000163874
FBgn0005642	wings down	CG1454	3R	794.279	-0.112552	0.0272312	-4.1332	3.57747e-05	0.000164049
FBgn0004606	Zn finger homeodomain 1	CG1322	3R	766.687	-0.230051	0.0556911	-4.13085	3.61428e-05	0.000165571
FBgn0037008	mTerf3	CG5047	3L	233.715	-0.156941	0.0380287	-4.1269	3.6768e-05	0.000168265
FBgn0261260	Megalin	CG42611	X	4321.3	-0.373835	0.0905865	-4.12683	3.67795e-05	0.000168265
FBgn0034446	ADP ribosylation factor-like 6	CG7735	2R	36.7025	-0.518744	0.125785	-4.12405	3.72262e-05	0.000170196
FBgn0025185	az2	CG1605	2R	93.7639	-0.239695	0.0581392	-4.12277	3.74339e-05	0.000170961
FBgn0026577	CG8677	CG8677	2L	1916.78	-0.185838	0.0450764	-4.12274	3.74388e-05	0.000170961
FBgn0040394	CG16903	CG16903	X	899.879	-0.0989203	0.0239982	-4.12199	3.75619e-05	0.000171448
FBgn0003977	virilizer	CG3496	2R	552.246	-0.184771	0.0448316	-4.12145	3.76489e-05	0.000171686
FBgn0031104	jean-baptiste	CG15460	X	39.632	-0.506972	0.123004	-4.12158	3.76278e-05	0.000171686
FBgn0262685	CG43155	CG43155	X	28.2482	-0.573439	0.139138	-4.12136	3.76646e-05	0.000171689
FBgn0010226	Glutathione S transferase S1	CG8938	2R	12835	-0.178983	0.0434718	-4.11721	3.83482e-05	0.000174518
FBgn0033752	CG8569	CG8569	2R	553.302	-0.644934	0.156648	-4.1171	3.83663e-05	0.000174543
FBgn0005613	Sox box protein 15	CG8404	2R	134.613	-0.386397	0.0938697	-4.11631	3.84983e-05	0.000175085
FBgn0038198	Niemann-Pick type C-2b	CG3153	3R	2215.72	-0.214917	0.0522148	-4.11602	3.85469e-05	0.000175249
FBgn0000533	easter	CG4920	3R	287.436	-0.303865	0.0738323	-4.11562	3.86144e-05	0.000175498
FBgn0034418	CG15118	CG15118	2R	2340.46	-0.153811	0.0373777	-4.11505	3.87095e-05	0.000175815
FBgn0030010	CG10959	CG10959	X	186.807	-0.25838	0.0627943	-4.11471	3.87665e-05	0.00017594
FBgn0035537	CG11342	CG11342	3L	73.5431	-0.315833	0.0768105	-4.11184	3.92519e-05	0.0001778
FBgn0260935	immune response deficient 1	CG9746	3R	690.348	-0.209987	0.0510696	-4.11178	3.92625e-05	0.0001778
FBgn0019947	Presenilin	CG18803	3L	1248.68	-0.109992	0.0267652	-4.10953	3.96463e-05	0.000179421
FBgn0259150	CG42265	CG42265	X	598.221	-0.205908	0.0501088	-4.10922	3.96997e-05	0.000179604
FBgn0027572	CG5009	CG5009	2R	2870.95	-0.278379	0.0677807	-4.10706	4.00729e-05	0.000181233
FBgn0261567	CG42681	CG42681	2L	1.36614	-2.32457	0.566024	-4.10683	4.01121e-05	0.000181351
FBgn0039644	CG11897	CG11897	3R	1376.16	-0.177085	0.0431306	-4.10579	4.02928e-05	0.000182049
FBgn0001147	gooseberry-neuro	CG2692	2R	175.741	-0.349541	0.0851542	-4.1048	4.04666e-05	0.000182774
FBgn0030304	Cyp4g15	CG11715	X	1441.99	-0.448406	0.109276	-4.10342	4.07082e-05	0.000183805
FBgn0030065	CG12075	CG12075	X	711.888	-0.335217	0.0816966	-4.1032	4.07476e-05	0.000183923
FBgn0033738	Deubiquitinating apoptotic inhibitor	CG8830	2R	4041.37	-0.139032	0.0338901	-4.10243	4.08831e-05	0.000184474
FBgn0034727	mitochondrial ribosomal protein S29	CG3633	2R	470.94	-0.181725	0.0443126	-4.10098	4.11404e-05	0.000185393
FBgn0052681	CG32681	CG32681	X	724.617	-0.224461	0.0547604	-4.09897	4.14993e-05	0.00018684
FBgn0038772	midlife crisis	CG4973	3R	159.916	-0.36035	0.0880388	-4.09308	4.25679e-05	0.000191265
FBgn0035785	pickpocket 26	CG8546	3L	40.0789	-0.374819	0.0915992	-4.09195	4.27755e-05	0.00019201
FBgn0037312	CG11999	CG11999	3R	787.975	-0.190439	0.0465413	-4.09184	4.2796e-05	0.00019204
FBgn0052547	CG32547	CG32547	X	195.597	-0.290736	0.0710636	-4.09121	4.29131e-05	0.000192503
FBgn0031779	CG9175	CG9175	2L	854.615	-0.157584	0.0385217	-4.09078	4.29927e-05	0.000192777
FBgn0004795	retained	CG5403	2R	1016.26	-0.151615	0.0370657	-4.09044	4.30553e-05	0.000192953
FBgn0033865	CG6220	CG6220	2R	292.245	-0.408927	0.100009	-4.0889	4.33425e-05	0.000194177
FBgn0039302	Nucleoporin 358kD	CG11856	3R	2875.1	-0.147348	0.0360392	-4.08855	4.34079e-05	0.000194407
FBgn0033379	Mystery 45A	CG8070	2R	587.533	-0.145607	0.0356393	-4.08558	4.39661e-05	0.000196589
FBgn0002707	meiotic 9	CG3697	X	153.638	-0.248657	0.0608874	-4.08389	4.42887e-05	0.000197903
FBgn0010434	coracle	CG11949	2R	6460.84	-0.267487	0.0655041	-4.08352	4.43587e-05	0.000198152
FBgn0027560	Trehalose-6-phosphate synthase 1	CG4104	2L	34566.1	-0.304906	0.0747222	-4.08053	4.49324e-05	0.000200606
FBgn0264714	CG43982	CG43982	2R	6.98009	-1.45312	0.356112	-4.08051	4.49371e-05	0.000200606
FBgn0039562	Glycoprotein 93	CG5520	3R	9561.66	-0.239094	0.0586244	-4.0784	4.53462e-05	0.000202301
FBgn0003317	saxophone	CG1891	2R	994.682	-0.13809	0.0338828	-4.07553	4.59105e-05	0.000204621
FBgn0026869	Thd1	CG1981	4	3348.56	-0.388668	0.0953873	-4.07463	4.60874e-05	0.000205277
FBgn0034878	pita	CG3941	2R	1127.56	-0.184783	0.0453516	-4.07446	4.61216e-05	0.000205363
FBgn0036489	CG7011	CG7011	3L	338.06	-0.236398	0.058042	-4.07288	4.64361e-05	0.00020663
FBgn0034940	CG16787	CG16787	2R	370.958	-0.136398	0.0334936	-4.07236	4.65402e-05	0.000207027
FBgn0035993	Nuclear factor Y-box A	CG3891	3L	490.689	-0.185939	0.0456645	-4.07184	4.66428e-05	0.000207416
FBgn0030927	CG15046	CG15046	X	191.895	-0.253941	0.0623714	-4.07143	4.6725e-05	0.000207715
FBgn0261401	Ionotropic receptor 75c	CG42642	3L	24.6422	-0.98646	0.242344	-4.0705	4.69114e-05	0.000208477
FBgn0266053	Protein associated with topo II related - 1	CG5208	3R	877.774	-0.15539	0.0381764	-4.07033	4.69474e-05	0.00020857
FBgn0259221	CG42321	CG42321	2R	5363.85	-0.152767	0.0375671	-4.06652	4.77212e-05	0.000211871
FBgn0029765	CG16756	CG16756	X	1002.23	-0.248226	0.0610504	-4.06592	4.78427e-05	0.000212274
FBgn0041205	kenny	CG16910	2R	1157.09	-0.158729	0.0390529	-4.06445	4.8146e-05	0.000213551
FBgn0265174	Phosphatidylinositol glycan anchor biosynthesis%2C class V ortholog (H. sapiens)	CG44239	2R	1543.56	-0.137888	0.0339433	-4.0623	4.85907e-05	0.000215385
FBgn0022709	Adenylate kinase-1	CG17146	3L	3736.03	-0.104745	0.0258133	-4.0578	4.95366e-05	0.000219437
FBgn0036605	CG13041	CG13041	3L	6.70866	-0.904863	0.223012	-4.05746	4.96098e-05	0.000219621
FBgn0259735	CG42389	CG42389	2L	2935.36	-0.215124	0.0530251	-4.05703	4.97012e-05	0.000219955
FBgn0052138	CG32138	CG32138	3L	4638.16	-0.138936	0.0342685	-4.05435	5.02746e-05	0.000222268
FBgn0000588	extra sexcombs	CG14941	2L	121	-0.295357	0.0728619	-4.05365	5.04243e-05	0.000222728
FBgn0046687	Trapped in endoderm 1	CG3171	X	327.563	-0.278419	0.0687084	-4.05218	5.07421e-05	0.000223916
FBgn0036300	CG10688	CG10688	3L	533.255	-0.260486	0.0642981	-4.05123	5.09489e-05	0.000224685
FBgn0031533	CG2772	CG2772	2L	380.293	-0.977521	0.241349	-4.05025	5.11636e-05	0.000225488
FBgn0034568	CG3216	CG3216	2R	41.3997	-1.66329	0.410687	-4.05001	5.12162e-05	0.000225648
FBgn0030828	CG5162	CG5162	X	14583.4	-0.229434	0.0566613	-4.04922	5.13891e-05	0.000226338
FBgn0261065	Cleavage and polyadenylation specificity factor 73	CG7698	3R	366.492	-0.334552	0.0826293	-4.04883	5.14745e-05	0.000226642
FBgn0039797	CG1340	CG1340	3R	4104.88	-0.237532	0.0586723	-4.04846	5.15568e-05	0.000226932
FBgn0037073	CG7338	CG7338	3L	735.103	-0.159738	0.0394593	-4.04817	5.16187e-05	0.000226982
FBgn0013732	scrambled	CG3273	2R	154.121	-0.25795	0.0637525	-4.04611	5.20762e-05	0.000228854
FBgn0259239	CG42337	CG42337	3L	458.015	-0.269218	0.0665575	-4.04489	5.2347e-05	0.000229898
FBgn0052369	CG32369	CG32369	3L	1214.81	-0.358189	0.0885768	-4.04383	5.25861e-05	0.000230829
FBgn0038143	CG9813	CG9813	3R	4006.33	-0.182154	0.045063	-4.0422	5.29513e-05	0.000232118
FBgn0010750	antimeros	CG2503	3R	591.784	-0.0962957	0.0238334	-4.04036	5.3369e-05	0.000233719
FBgn0028546	icarus	CG9031	2L	902.379	-0.188845	0.0467403	-4.0403	5.33827e-05	0.000233719
FBgn0033491	CG18011	CG18011	2R	321.394	-0.766018	0.189733	-4.03734	5.4061e-05	0.000236449
FBgn0026374	Rhophilin	CG8497	X	312.269	-0.176144	0.0436372	-4.03655	5.42425e-05	0.000237167
FBgn0039067	will decrease acetylation	CG4448	3R	246.561	-0.192788	0.0477699	-4.03577	5.44242e-05	0.000237886
FBgn0029895	CG14441	CG14441	X	1433.27	-0.16826	0.0416974	-4.03525	5.45437e-05	0.000238333
FBgn0032491	CG16815	CG16815	2L	1.63004	-1.64937	0.40878	-4.03485	5.46378e-05	0.000238669
FBgn0038852	HHEX ortholog (H. sapiens)	CG7056	3R	7.23689	-1.78785	0.443222	-4.03377	5.48897e-05	0.000239542
FBgn0262607	CG43133	CG43133	X	2.48024	-1.4557	0.360959	-4.03287	5.51001e-05	0.000240309
FBgn0036809	CG12477	CG12477	3L	295.938	-0.497279	0.123343	-4.03166	5.53839e-05	0.00024147
FBgn0020299	stumps	CG31317	3R	927.456	-0.231746	0.0574983	-4.03048	5.56639e-05	0.000242538
FBgn0004507	Glycogen phosphorylase	CG7254	2L	25582.1	-0.243918	0.0605217	-4.03026	5.57151e-05	0.000242685
FBgn0034989	CG3356	CG3356	2R	2518.81	-0.122494	0.0303944	-4.03014	5.57438e-05	0.000242733
FBgn0032473	CG5204	CG5204	2L	405.584	-0.291045	0.07222	-4.02998	5.57812e-05	0.000242819
FBgn0030412	Tomosyn ortholog	CG17762	X	3439.12	-0.132216	0.0328199	-4.02852	5.61301e-05	0.000244184
FBgn0024943	PIP82	CG11219	X	1132.29	-0.296213	0.0735545	-4.02712	5.64634e-05	0.000245325
FBgn0011555	thetaTrypsin	CG12385	2R	1880.79	-0.423258	0.105108	-4.02687	5.65238e-05	0.000245511
FBgn0041238	Gustatory receptor 58b	CG13495	2R	7.8959	-1.92362	0.477777	-4.02619	5.66885e-05	0.000246149
FBgn0031066	Cytochrome c oxidase subunit VIb	CG14235	X	14182.8	-0.0958225	0.0238047	-4.02537	5.68858e-05	0.000246928
FBgn0037204	CG11131	CG11131	3L	181.026	-0.387064	0.096212	-4.02303	5.74544e-05	0.00024924
FBgn0035402	CG12082	CG12082	3L	1234.2	-0.150622	0.0374415	-4.02286	5.74963e-05	0.000249343
FBgn0261797	Dynein heavy chain 64C	CG7507	3L	3861.35	-0.223641	0.0556006	-4.02227	5.76402e-05	0.000249889
FBgn0031981	CG7466	CG7466	2L	1128.25	-0.220421	0.0549079	-4.01437	5.96042e-05	0.00025808
FBgn0030316	CG11695	CG11695	X	239.897	-0.179438	0.0447076	-4.01358	5.98042e-05	0.000258702
FBgn0038244	CG7987	CG7987	3R	1554.26	-0.15255	0.0380198	-4.01238	6.01106e-05	0.000259865
FBgn0037184	CG14450	CG14450	3L	217.475	-0.163425	0.040767	-4.00876	6.10384e-05	0.000263135
FBgn0262742	Fasciclin 1	CG6588	3R	12596.9	-0.174371	0.0435094	-4.00766	6.13231e-05	0.000264115
FBgn0034709	Secreted Wg-interacting molecule	CG3074	2R	2459.25	-0.270119	0.0674042	-4.00745	6.13778e-05	0.000264269
FBgn0036839	CG18136	CG18136	3L	306.823	-0.221457	0.0552636	-4.00729	6.14202e-05	0.000264369
FBgn0263397	I[[h]] channel	CG8585	2R	3889.17	-0.214005	0.0534152	-4.00645	6.16394e-05	0.00026523
FBgn0035641	CG5568	CG5568	3L	3.6031	-2.35353	0.587462	-4.00626	6.16876e-05	0.000265355
FBgn0003950	uncoordinated	CG1501	X	190.981	-0.348262	0.086947	-4.00545	6.18988e-05	0.000266097
FBgn0041164	armitage	CG11513	3L	505.866	-0.282216	0.070494	-4.0034	6.24381e-05	0.000268332
FBgn0050090	CG30090	CG30090	2R	213.573	-0.291713	0.0729211	-4.0004	6.32363e-05	0.000271257
FBgn0033043	Odorant receptor 42b	CG12754	2R	14.7882	-0.523581	0.130894	-4.00005	6.33299e-05	0.000271574
FBgn0032517	CG7099	CG7099	2L	398.502	-0.229515	0.0573898	-3.99923	6.35493e-05	0.000272261
FBgn0262006	CG42824	CG42824	3R	117.984	-0.992052	0.248106	-3.9985	6.37439e-05	0.00027301
FBgn0032523	CG16956	CG16956	2L	3.27909	-1.71437	0.42889	-3.99724	6.40864e-05	0.000274392
FBgn0011661	Moesin	CG10701	X	7891.78	-0.139986	0.0350273	-3.99649	6.42883e-05	0.000275171
FBgn0053208	Molecule interacting with CasL	CG33208	3R	7103.76	-0.121138	0.0303151	-3.99596	6.44333e-05	0.000275662
FBgn0035960	CG4942	CG4942	3L	151.675	-0.225409	0.0564137	-3.99564	6.45198e-05	0.000275906
FBgn0053329	Serine-peptidase 212	CG33329	3R	326.843	-0.464092	0.116153	-3.99553	6.45503e-05	0.000275951
FBgn0028692	Regulatory particle non-ATPase 2	CG11888	3R	5278.22	-0.117368	0.0293867	-3.99393	6.49884e-05	0.000277738
FBgn0036518	Rho GTPase activating protein at 71E	CG32149	3L	1659.12	-0.155554	0.0389533	-3.99335	6.51472e-05	0.000278245
FBgn0032853	CG10651	CG10651	2L	270.672	-0.309326	0.0774662	-3.99305	6.52293e-05	0.000278337
FBgn0035179	CG12038	CG12038	3L	250.73	-0.585159	0.146665	-3.98976	6.6139e-05	0.000282132
FBgn0027094	Alanyl-tRNA synthetase	CG13391	2L	1577.51	-0.146556	0.0367413	-3.98887	6.63887e-05	0.00028308
FBgn0004864	hopscotch	CG1594	X	903.563	-0.153274	0.0384338	-3.988	6.66336e-05	0.000283979
FBgn0260742	CG12213	CG12213	3R	1181.74	-0.104913	0.0263156	-3.98671	6.6997e-05	0.000285439
FBgn0022800	Cadherin 96Ca	CG10244	3R	405.798	-0.186345	0.046745	-3.9864	6.70825e-05	0.000285716
FBgn0029568	CG11381	CG11381	X	1.42442	-1.63641	0.410531	-3.98607	6.71755e-05	0.000285936
FBgn0036532	CG13445	CG13445	3L	2.96227	-1.29734	0.325465	-3.98612	6.71626e-05	0.000285936
FBgn0040283	SMC1	CG6057	3R	867.359	-0.154257	0.0387051	-3.98543	6.73571e-05	0.000286392
FBgn0263705	Myosin 10A	CG43657	X	835.258	-0.327191	0.0821255	-3.98404	6.77527e-05	0.000287595
FBgn0053704	CG33704	CG33704	2R	1900.44	-0.250281	0.0628252	-3.98376	6.78323e-05	0.000287756
FBgn0023536	CG3156	CG3156	X	688.389	-0.0938703	0.0235674	-3.98306	6.80334e-05	0.000288521
FBgn0027524	CG3909	CG3909	3R	470.101	-0.177234	0.0445138	-3.98156	6.84638e-05	0.000290168
FBgn0034114	CG4282	CG4282	2R	180.339	-0.257098	0.0646142	-3.97896	6.92162e-05	0.000293267
FBgn0029710	CG3568	CG3568	X	288.601	-0.298299	0.0749764	-3.97857	6.93306e-05	0.000293546
FBgn0035227	CG12090	CG12090	3L	2780.38	-0.473374	0.118982	-3.97852	6.93456e-05	0.000293546
FBgn0036608	CG13040	CG13040	3L	231.963	-0.481215	0.120952	-3.97856	6.93339e-05	0.000293546
FBgn0001179	haywire	CG8019	3L	367.906	-0.21649	0.0544173	-3.97832	6.94026e-05	0.000293697
FBgn0040075	reptin	CG9750	3L	1439.18	-0.177956	0.0447445	-3.97717	6.97409e-05	0.000294857
FBgn0002183	dre4	CG1828	3L	1258.28	-0.191217	0.048094	-3.97589	7.01161e-05	0.000296262
FBgn0264560	gartenzwerg	CG8487	2R	4173.19	-0.132812	0.0334453	-3.97102	7.15654e-05	0.000302017
FBgn0027095	Mesencephalic astrocyte-derived neurotrophic factor ortholog	CG7013	3R	1541.47	-0.168906	0.042537	-3.9708	7.16326e-05	0.000302116
FBgn0038350	CG18516	CG18516	3R	122.159	-0.418168	0.105393	-3.96771	7.25673e-05	0.000305592
FBgn0039623	CG1951	CG1951	3R	633.96	-0.132013	0.0332769	-3.96712	7.27477e-05	0.000306258
FBgn0031418	CG3609	CG3609	2L	5761.13	-0.404887	0.102087	-3.96612	7.30533e-05	0.000307451
FBgn0034271	CG4996	CG4996	2R	507.352	-0.137306	0.0346269	-3.96531	7.32999e-05	0.000308301
FBgn0030268	Kinesin-like protein at 10A	CG1453	X	3817.42	-0.121534	0.0306583	-3.96415	7.36572e-05	0.000309522
FBgn0051446	CG31446	CG31446	3R	205.189	-0.708433	0.178791	-3.96235	7.42152e-05	0.000311487
FBgn0052488	CG32488	CG32488	3L	536.34	-0.261456	0.0660241	-3.96001	7.49454e-05	0.000314361
FBgn0054028	CG34028	CG34028	X	20.8325	-0.60789	0.153564	-3.95854	7.54084e-05	0.00031592
FBgn0085491	CG34462	CG34462	3L	83.1191	-0.449146	0.113487	-3.95767	7.56839e-05	0.000316978
FBgn0267336	Glut4EF	CG34360	3R	3850.12	-0.241666	0.0610844	-3.95626	7.61312e-05	0.000318658
FBgn0250862	CG42237	CG42237	X	527.894	-0.362868	0.0917325	-3.95572	7.63058e-05	0.000319196
FBgn0038948	phosphatidylserine receptor	CG5383	3R	589.728	-0.126114	0.031886	-3.95516	7.64844e-05	0.000319653
FBgn0030395	Meckel syndrome%2C type 1 homologue	CG15730	X	82.5116	-0.859839	0.217468	-3.95386	7.68996e-05	0.000321291
FBgn0041248	Gustatory receptor 23a	CG15396	2L	6.55712	-1.07947	0.273102	-3.95264	7.72945e-05	0.000322843
FBgn0029167	Hemolectin	CG7002	3L	3681.95	-0.568756	0.143948	-3.95112	7.77861e-05	0.0003247
FBgn0045980	nimA-like kinase	CG10951	3R	44.3897	-0.794851	0.201192	-3.9507	7.79215e-05	0.000325114
FBgn0039048	CG17111	CG17111	3R	1106.98	-0.29258	0.074077	-3.94967	7.82584e-05	0.000326281
FBgn0043884	multiple ankyrin repeats single KH domain	CG33106	3R	7598.52	-0.190319	0.0482035	-3.94824	7.87292e-05	0.000328042
FBgn0023000	methuselah	CG6936	3L	340.504	-0.276753	0.0700994	-3.94801	7.88023e-05	0.000328248
FBgn0024227	IplI-aurora-like kinase	CG6620	2L	128.562	-0.258093	0.0654339	-3.94433	8.00219e-05	0.000332827
FBgn0034804	CG3831	CG3831	2R	184.293	-0.278222	0.0705839	-3.94172	8.08995e-05	0.000335971
FBgn0025628	CG4199	CG4199	X	2758.47	-0.240959	0.0611773	-3.93871	8.19225e-05	0.000340117
FBgn0000276	Cecropin A1	CG1365	3R	333.898	-1.16939	0.296951	-3.93799	8.21654e-05	0.000340999
FBgn0035704	CG10144	CG10144	3L	1069.15	-0.166474	0.0422774	-3.93765	8.22819e-05	0.000341223
FBgn0087007	big bang	CG42230	3L	2438.64	-0.208984	0.0531127	-3.93473	8.32895e-05	0.000345067
FBgn0000257	carnation	CG12230	X	509.429	-0.0959404	0.0243972	-3.93243	8.40912e-05	0.000347867
FBgn0036314	CG10754	CG10754	3L	419.17	-0.40438	0.102828	-3.93257	8.40435e-05	0.000347867
FBgn0039632	Cullin 5	CG1401	3R	1055.34	-0.122887	0.0312492	-3.93248	8.40746e-05	0.000347867
FBgn0029740	CG12680	CG12680	X	208.766	-0.213057	0.0542144	-3.9299	8.498e-05	0.000350914
FBgn0039385	CG5913	CG5913	3R	422.078	-0.174398	0.0444107	-3.92694	8.60345e-05	0.000354632
FBgn0086706	pixie	CG5651	3L	5220.42	-0.109132	0.0278035	-3.9251	8.66948e-05	0.000357248
FBgn0033789	CG13324	CG13324	2R	480.753	-0.873166	0.222526	-3.92389	8.71305e-05	0.000358936
FBgn0029113	Smt3 activating enzyme 2	CG7528	3L	964.703	-0.138988	0.0354266	-3.92328	8.73508e-05	0.000359736
FBgn0028900	CG18518	CG18518	2L	255.968	-0.36486	0.0930222	-3.92229	8.77104e-05	0.00036111
FBgn0039023	CG4723	CG4723	3R	309.401	-0.253348	0.064629	-3.92003	8.85363e-05	0.000364076
FBgn0030878	CG6769	CG6769	X	560.315	-0.158181	0.0403625	-3.91901	8.89122e-05	0.000365405
FBgn0044810	Turandot X	CG31193	3R	254.748	-1.21627	0.310419	-3.91815	8.92329e-05	0.000366614
FBgn0019624	Cytochrome c oxidase subunit Va	CG14724	3R	24365.2	-0.168261	0.042992	-3.91378	9.08639e-05	0.000372761
FBgn0032536	Ance-3	CG17988	2L	648.571	-0.356058	0.0910689	-3.90976	9.23873e-05	0.000378561
FBgn0039528	distracted	CG5634	3R	2166.73	-0.338383	0.0866188	-3.90658	9.36106e-05	0.000383119
FBgn0002873	mushroom body defect	CG12047	X	3452.27	-0.217907	0.0558331	-3.90282	9.50771e-05	0.000388431
FBgn0027507	CG1344	CG1344	2R	698.929	-0.301861	0.077348	-3.90263	9.51514e-05	0.000388619
FBgn0029880	CG14443	CG14443	X	39.5417	-0.494052	0.126626	-3.90166	9.55371e-05	0.000389964
FBgn0035853	Ubiquitin conjugating enzyme 12	CG7375	3L	1635.74	-0.0801678	0.0205468	-3.90171	9.55163e-05	0.000389964
FBgn0030159	CG9689	CG9689	X	339.952	-0.354971	0.0910078	-3.90044	9.60167e-05	0.00039169
FBgn0038919	CG17843	CG17843	3R	2055.08	-0.308606	0.079168	-3.89811	9.69464e-05	0.000395017
FBgn0015279	Pi3K92E	CG4141	3R	1546.16	-0.144003	0.0369859	-3.89346	9.88243e-05	0.000401957
FBgn0038344	CG5205	CG5205	3R	623.496	-0.170421	0.0437816	-3.89253	9.92047e-05	0.000403267
FBgn0028342	lethal (1) G0230	CG2968	X	8997.11	-0.177892	0.0457061	-3.89208	9.93882e-05	0.000403894
FBgn0003392	shibire	CG18102	X	7073.36	-0.0955424	0.0245522	-3.89139	9.967e-05	0.000404801
FBgn0013811	Dynein heavy chain at 62B	CG15804	3L	1075.55	-0.258437	0.0664149	-3.89125	9.97282e-05	0.000404919
FBgn0040337	CG3021	CG3021	X	489.295	-0.116282	0.029895	-3.8897	0.00010037	0.000407285
FBgn0035232	CG12099	CG12099	3L	4671.31	-0.0610719	0.0157107	-3.88727	0.000101376	0.000411006
FBgn0005660	Ets at 21C	CG2914	2L	731.54	-0.267288	0.0687652	-3.88697	0.000101502	0.000411397
FBgn0037809	CG12818	CG12818	3R	156.325	-0.16247	0.041833	-3.88379	0.00010284	0.000416453
FBgn0025686	Amnionless ortholog	CG11592	2L	147.252	-0.60481	0.155812	-3.88167	0.000103741	0.000419731
FBgn0035754	Mediator complex subunit 4	CG8609	3L	197.687	-0.211625	0.0545535	-3.87922	0.000104793	0.000423865
FBgn0032120	CG33298	CG33298	2L	1339.76	-0.133391	0.0343898	-3.8788	0.000104971	0.000424414
FBgn0259818	CG42399	CG42399	2L	348.507	-0.325175	0.0838348	-3.87876	0.00010499	0.000424414
FBgn0031954	CG14537	CG14537	2L	644.691	-0.254737	0.0656851	-3.87816	0.00010525	0.000425213
FBgn0014868	Oligosaccharyltransferase 48kD subunit	CG9022	X	2211.58	-0.175249	0.0452304	-3.87458	0.000106808	0.000431131
FBgn0052354	CG32354	CG32354	3L	255.407	-0.309453	0.079871	-3.87441	0.000106882	0.000431305
FBgn0040361	CG14627	CG14627	X	20.6991	-0.698801	0.180374	-3.87418	0.000106985	0.000431593
FBgn0039972	CG17018	CG17018	2L	284.271	-0.379078	0.0978546	-3.87389	0.000107112	0.000431978
FBgn0035256	CG13930	CG13930	3L	4.03218	-1.74898	0.451803	-3.87111	0.000108343	0.000436052
FBgn0026320	Twin of m4	CG5185	3L	1.56122	-2.82696	0.730717	-3.86875	0.000109394	0.000439876
FBgn0020621	Protein kinase related to protein kinase N	CG2049	2R	3544.03	-0.123843	0.03202	-3.86767	0.000109878	0.000441333
FBgn0038414	CG6901	CG6901	3R	155.535	-0.374903	0.0970272	-3.8639	0.000111591	0.000447302
FBgn0035331	Myosuppressin receptor 1	CG8985	3L	261.886	-0.417303	0.108108	-3.86005	0.000113363	0.000453354
FBgn0036600	CG13043	CG13043	3L	14.975	-1.09425	0.283487	-3.85997	0.000113401	0.000453375
FBgn0030321	CG1703	CG1703	X	1586.39	-0.148888	0.0385821	-3.85899	0.000113856	0.000455063
FBgn0050089	CG30089	CG30089	2R	658.246	-0.132127	0.0342403	-3.8588	0.000113945	0.000455287
FBgn0034097	CG3687	CG3687	2R	934.242	-0.197555	0.051202	-3.85834	0.00011416	0.000456012
FBgn0035947	Signal recognition particle protein 68	CG5064	3L	1349.79	-0.133234	0.0345335	-3.85813	0.000114259	0.000456277
FBgn0030244	CG2157	CG2157	X	284.071	-0.357164	0.0925792	-3.85793	0.00011435	0.000456377
FBgn0003300	runt	CG1849	X	28.29	-0.375748	0.0974131	-3.85726	0.000114664	0.000457499
FBgn0040582	CG5791	CG5791	3R	1467.12	-0.582806	0.151147	-3.85588	0.000115313	0.000459833
FBgn0039404	CG14543	CG14543	3R	203.239	-0.2407	0.0624267	-3.85573	0.000115387	0.000459984
FBgn0036588	CG13068	CG13068	3L	6.18923	-0.898037	0.232999	-3.85425	0.000116086	0.000462505
FBgn0037371	Symplekin	CG2097	3R	536.684	-0.132042	0.0342626	-3.85382	0.000116291	0.000463054
FBgn0034143	CG8303	CG8303	2R	499.6	-0.226671	0.0588813	-3.84963	0.000118299	0.000470467
FBgn0028936	Nimrod B5	CG16873	2L	349.614	-0.36575	0.095024	-3.84903	0.000118587	0.000471379
FBgn0034425	CG11906	CG11906	2R	359.739	-0.129794	0.0337276	-3.84831	0.000118936	0.000472633
FBgn0036395	CG17361	CG17361	3L	47.6035	-0.290498	0.0755007	-3.84762	0.000119272	0.00047383
FBgn0028983	Serpin 55B	CG10913	2R	1268.16	-0.267618	0.0695769	-3.84637	0.000119881	0.000475979
FBgn0039601	CG1523	CG1523	3R	480.257	-0.121527	0.0315983	-3.846	0.000120062	0.000476558
FBgn0028474	CG4119	CG4119	X	825.167	-0.128482	0.0334353	-3.84269	0.000121692	0.000482474
FBgn0039782	CG15539	CG15539	3R	376.921	-0.810562	0.210992	-3.84166	0.000122204	0.000484228
FBgn0037131	CG14564	CG14564	3L	6.6502	-1.02713	0.267373	-3.84155	0.00012226	0.000484311
FBgn0027537	Nucleoporin 93kD-1	CG11092	X	505.91	-0.17169	0.0447312	-3.83826	0.000123911	0.000490709
FBgn0003345	scalloped	CG8544	X	2070.33	-0.101607	0.0264731	-3.83811	0.000123984	0.000490718
FBgn0027503	CG11970	CG11970	3R	633.547	-0.148486	0.0386926	-3.83758	0.000124255	0.000491508
FBgn0038113	CG11668	CG11668	3R	84.1587	-0.40174	0.104684	-3.83763	0.000124228	0.000491508
FBgn0003028	ovo	CG6824	X	293.919	-0.189713	0.0494516	-3.83633	0.000124884	0.000493856
FBgn0085305	CG34276	CG34276	3R	11.3082	-1.32282	0.344924	-3.83511	0.000125508	0.000496037
FBgn0027509	CG7261	CG7261	2L	911.413	-0.125378	0.0327021	-3.83395	0.0001261	0.000498093
FBgn0001308	Kinesin heavy chain	CG7765	2R	3368.26	-0.167153	0.0436048	-3.83337	0.000126398	0.000498985
FBgn0029725	CG2871	CG2871	X	1590.17	-0.186191	0.048571	-3.83338	0.000126393	0.000498985
FBgn0035170	dpr20	CG12191	3L	267.398	-0.142605	0.0372044	-3.83301	0.000126585	0.000499481
FBgn0262686	CG43156	CG43156	X	10.5468	-1.70771	0.445683	-3.83167	0.000127279	0.000501817
FBgn0032879	CG9317	CG9317	2L	228.991	-0.22208	0.0579692	-3.831	0.000127623	0.000502815
FBgn0037391	CG2017	CG2017	3R	4005.79	-0.149072	0.0389247	-3.82975	0.000128275	0.000505096
FBgn0034137	CG4945	CG4945	2R	950.071	-0.170358	0.0445238	-3.82623	0.000130122	0.000511787
FBgn0036579	CG5027	CG5027	3L	542.058	-0.161724	0.0422886	-3.82429	0.000131151	0.000515688
FBgn0025702	serine-arginine protein kinase at 79D	CG11489	3L	4491.06	-0.0990214	0.0258991	-3.82336	0.000131647	0.00051749
FBgn0051769	CG31769	CG31769	2L	2018.4	-0.246357	0.0644393	-3.82309	0.000131788	0.000517898
FBgn0030342	CG10347	CG10347	X	817.508	-0.109983	0.0287979	-3.81912	0.000133928	0.000526006
FBgn0037974	CG12224	CG12224	3R	1005.14	-1.1135	0.291631	-3.81817	0.000134444	0.000527882
FBgn0003480	spindle B	CG3325	3R	60.1155	-0.329701	0.0863616	-3.81769	0.00013471	0.000528776
FBgn0041096	rolling pebbles	CG32096	3L	736.564	-0.266234	0.0697413	-3.81745	0.000134841	0.000529141
FBgn0034786	CG13531	CG13531	2R	863.741	-0.160064	0.0419308	-3.81734	0.000134898	0.000529215
FBgn0026079	NOP2-Sun domain family%2C member 2 ortholog	CG6133	X	442.732	-0.131328	0.0344059	-3.81702	0.000135071	0.000529744
FBgn0031698	Ncoa6	CG14023	2L	1550.66	-0.210871	0.0552531	-3.81646	0.00013538	0.000530805
FBgn0002022	Catecholamines up	CG10449	2L	1578.61	-0.0771524	0.0202231	-3.81507	0.000136145	0.000533576
FBgn0032077	CG9515	CG9515	2L	155.469	-0.604186	0.158376	-3.81489	0.000136241	0.000533576
FBgn0032851	CG13970	CG13970	2L	51.5686	-0.332013	0.0870279	-3.81502	0.000136172	0.000533576
FBgn0038981	CG5346	CG5346	3R	1590.51	-0.178311	0.0467402	-3.81493	0.000136219	0.000533576
FBgn0004132	boca	CG30498	2R	377.711	-0.264322	0.0692891	-3.81477	0.000136308	0.000533687
FBgn0052296	Myocardin-related transcription factor	CG32296	3L	1473.35	-0.356293	0.0934207	-3.81386	0.000136815	0.000535521
FBgn0030114	CG17754	CG17754	X	1478.42	-0.126839	0.0332609	-3.81344	0.000137046	0.000536272
FBgn0000497	dachsous	CG17941	2L	384.115	-0.362164	0.0949936	-3.81251	0.000137564	0.000538148
FBgn0035771	Sec63 ortholog (S. cerevisiae)	CG8583	3L	4125.6	-0.13688	0.0359434	-3.8082	0.000139985	0.000546843
FBgn0266591	CG45116	CG45116	3L	10.1302	-0.881586	0.231522	-3.80778	0.000140221	0.00054761
FBgn0013753	Big brother	CG7959	3L	261.129	-0.159936	0.04202	-3.80619	0.000141127	0.000550359
FBgn0085234	CG34205	CG34205	2R	17.1261	-0.907961	0.238691	-3.80391	0.00014243	0.000554912
FBgn0039655	CG14507	CG14507	3R	338.434	-0.311446	0.0819127	-3.80217	0.000143434	0.000558581
FBgn0262569	CG43109	CG43109	2R	20.7667	-0.708227	0.186414	-3.79922	0.000145153	0.000564798
FBgn0034195	Serpin 53F	CG10956	2R	76.6646	-0.365821	0.0963692	-3.79603	0.000147029	0.000570812
FBgn0038348	CG18519	CG18519	3R	99.6868	-0.437613	0.115299	-3.79547	0.000147367	0.000571961
FBgn0031816	CG16947	CG16947	2L	177.622	-0.278287	0.0733631	-3.79328	0.000148672	0.000576705
FBgn0262838	CG43202	CG43202	2R	66.663	-0.81044	0.213795	-3.79074	0.000150201	0.000581494
FBgn0011695	Ejaculatory bulb protein III	CG11390	2R	37840.5	-0.216034	0.056996	-3.79034	0.000150443	0.000582265
FBgn0034277	Oligosaccharide transferase Delta subunit	CG6370	2R	2145.94	-0.180887	0.04774	-3.789	0.000151257	0.000585088
FBgn0031261	nicotinic Acetylcholine Receptor beta3	CG11822	2L	326.16	-0.456398	0.120499	-3.78757	0.000152126	0.000588121
FBgn0030431	CG4407	CG4407	X	544.109	-0.118116	0.0311959	-3.78628	0.00015292	0.000591027
FBgn0030776	CG4653	CG4653	X	895.698	-0.279185	0.0737458	-3.78577	0.000153232	0.000591736
FBgn0051785	CG31785	CG31785	2L	31.0087	-0.481959	0.127322	-3.78535	0.000153492	0.000592572
FBgn0011297	lethal (2) neighbor of tid	CG4084	2R	367.33	-0.189836	0.0501764	-3.78338	0.000154714	0.000597125
FBgn0060296	painless	CG15860	2R	917.337	-0.191321	0.0505914	-3.7817	0.00015576	0.000600991
FBgn0087008	enhancer of yellow 3	CG12238	X	1610.61	-0.14724	0.0389945	-3.77593	0.000159413	0.00061423
FBgn0001120	giant nuclei	CG5272	3L	7.19397	-0.951004	0.251894	-3.77542	0.000159739	0.000614974
FBgn0027558	polypeptide GalNAc transferase 3	CG4445	2R	621.308	-0.124321	0.0329636	-3.77147	0.000162288	0.000623572
FBgn0085408	Shroom	CG34379	2R	1739.67	-0.200953	0.0532851	-3.77128	0.00016241	0.000623867
FBgn0039628	CG11841	CG11841	3R	1524.3	-0.561236	0.148944	-3.7681	0.000164496	0.000631001
FBgn0032781	CG9987	CG9987	2L	582.696	-0.154881	0.0411068	-3.76778	0.000164705	0.000631103
FBgn0041713	yellow-c	CG4182	2L	1165.99	-0.372477	0.0988569	-3.76784	0.000164668	0.000631103
FBgn0067052	Rab at 9D	CG32678	X	89.873	-0.302605	0.0803134	-3.76781	0.000164688	0.000631103
FBgn0035574	Rho guanine nucleotide exchange factor at 64C	CG32239	3L	589.424	-0.29199	0.077499	-3.76766	0.000164784	0.000631232
FBgn0031785	CG13991	CG13991	2L	4273.5	-0.233958	0.0621071	-3.767	0.00016522	0.000632726
FBgn0032549	CG4650	CG4650	2L	9.38939	-1.66298	0.441606	-3.76576	0.000166043	0.000635526
FBgn0040068	Vav ortholog (H. sapiens)	CG7893	X	1116.16	-0.139722	0.0371031	-3.76578	0.000166032	0.000635526
FBgn0032798	CG10132	CG10132	2L	738.941	-0.188881	0.0501678	-3.76498	0.000166561	0.00063733
FBgn0029804	CG3097	CG3097	X	1097.37	-0.197539	0.0524702	-3.76479	0.000166691	0.000637653
FBgn0052625	CG32625	CG32625	X	13.9158	-0.673492	0.178948	-3.76361	0.000167477	0.000640303
FBgn0031435	Early boundary activity 2	CG9883	2L	78.2283	-0.608369	0.161683	-3.76273	0.00016807	0.000642086
FBgn0039783	prolyl-4-hydroxylase-alpha NE2	CG9720	3R	847.451	-0.622813	0.165556	-3.76195	0.000168593	0.000643462
FBgn0047334	BG642312	CG33943	3L	21929.9	-0.339915	0.0903554	-3.76198	0.000168576	0.000643462
FBgn0263108	BTB-protein-VII	CG43365	3L	3317.46	-0.0870667	0.0231502	-3.76095	0.000169269	0.000645548
FBgn0085430	CG34401	CG34401	X	1466.84	-0.238846	0.0635123	-3.76062	0.000169493	0.000646225
FBgn0050020	CG30020	CG30020	2R	910.819	-0.178022	0.047363	-3.75867	0.000170817	0.000650553
FBgn0004647	Notch	CG3936	X	544.576	-0.287392	0.0764639	-3.75853	0.000170913	0.00065074
FBgn0030522	CG11103	CG11103	X	165.351	-0.197017	0.0524796	-3.75417	0.000173919	0.000661273
FBgn0032006	PDGF- and VEGF-receptor related	CG8222	2L	3074.78	-0.188651	0.0502527	-3.75405	0.000174001	0.000661406
FBgn0031023	CG14200	CG14200	X	2161.67	-0.459245	0.122342	-3.75379	0.000174181	0.000661909
FBgn0010314	Cyclin-dependent kinase subunit 30A	CG3738	2L	148.363	-0.321631	0.0856886	-3.75349	0.00017439	0.000662242
FBgn0030617	CG9095	CG9095	X	223.974	-0.331828	0.0884137	-3.75312	0.000174645	0.00066294
FBgn0035621	CG10591	CG10591	3L	4.71767	-0.737732	0.196589	-3.75266	0.00017497	0.000663993
FBgn0262139	trachealess	CG42865	3L	242.758	-0.235618	0.0627907	-3.75243	0.000175125	0.0006644
FBgn0034186	CG8950	CG8950	2R	158.48	-0.27422	0.073089	-3.75186	0.000175527	0.000665739
FBgn0261279	liquid facets-Related	CG42250	3R	2815.86	-0.0798874	0.0212988	-3.7508	0.000176271	0.00066838
FBgn0264744	CG44002	CG44002	2L	28.4896	-0.462632	0.123354	-3.75043	0.000176529	0.000669174
FBgn0052213	CG32213	CG32213	3L	1.62073	-1.73859	0.46367	-3.74964	0.000177091	0.000671122
FBgn0026737	CG6171	CG6171	3R	405.903	-0.184036	0.0491006	-3.74814	0.000178153	0.000674511
FBgn0039561	mitoferrin	CG4963	3R	4494.19	-0.11793	0.031474	-3.74689	0.000179037	0.000677381
FBgn0025629	CG4045	CG4045	X	200.759	-0.160457	0.0428421	-3.7453	0.000180178	0.000681509
FBgn0032819	CG10463	CG10463	2L	135.213	-0.365525	0.0976115	-3.7447	0.000180612	0.000682965
FBgn0010220	DEAD box protein 45A	CG12759	2R	299.202	-0.156187	0.0417402	-3.74188	0.000182648	0.000690099
FBgn0029870	Mitochondrial assembly regulatory factor	CG3869	X	8651.83	-0.121428	0.0324552	-3.7414	0.000182996	0.000691036
FBgn0015803	Rho-type guanine nucleotide exchange factor	CG10043	2L	1793.69	-0.120444	0.0321962	-3.74094	0.000183332	0.000692115
FBgn0038702	CG3739	CG3739	3R	3619.7	-0.969112	0.259191	-3.73899	0.000184763	0.000696945
FBgn0031771	CG9140	CG9140	2L	13373.7	-0.180495	0.04828	-3.73851	0.000185112	0.000698071
FBgn0037315	Ceramide kinase	CG16708	3R	2364.52	-0.113566	0.030407	-3.73485	0.000187826	0.000707534
FBgn0004875	encore	CG10847	3L	3316.45	-0.165201	0.0442482	-3.73349	0.000188842	0.000710779
FBgn0034394	CG15096	CG15096	2R	5613.81	-0.439468	0.117727	-3.73294	0.000189258	0.000711731
FBgn0037926	Elongator complex protein 1	CG10535	3R	483.037	-0.17162	0.0460114	-3.72994	0.000191527	0.000719122
FBgn0263706	CG43658	CG43658	X	1950.5	-0.246124	0.0659852	-3.72998	0.000191494	0.000719122
FBgn0040232	CENP-meta	CG6392	2L	1267.41	-0.343214	0.0920449	-3.72877	0.000192418	0.000722075
FBgn0038611	CG14309	CG14309	3R	5.43388	-1.10487	0.296343	-3.72834	0.000192747	0.000723114
FBgn0000464	Leukocyte-antigen-related-like	CG10443	2L	2047.93	-0.140565	0.0377039	-3.72814	0.000192898	0.000723485
FBgn0010040	Glutathione S transferase D4	CG11512	3R	25.9298	-0.567616	0.152301	-3.72693	0.000193826	0.000726375
FBgn0034975	enoki mushroom	CG11290	2R	1206.3	-0.1861	0.0499589	-3.72506	0.000195266	0.000731375
FBgn0022764	Sin3A	CG8815	2R	3383.85	-0.160189	0.0430177	-3.7238	0.000196248	0.000734258
FBgn0261363	Prophenoloxidase 3	CG42640	2R	60.8655	-0.783948	0.210536	-3.72358	0.000196418	0.000734695
FBgn0039543	CG12428	CG12428	3R	1297.67	-0.293327	0.0787802	-3.72336	0.000196588	0.000735131
FBgn0033688	pre-mRNA processing factor 8	CG8877	2R	1883.58	-0.157904	0.0424308	-3.72146	0.000198072	0.00074004
FBgn0263033	CG43328	CG43328	2R	1192.79	-0.202511	0.0544179	-3.72141	0.000198115	0.00074004
FBgn0029801	CG15771	CG15771	X	1878.7	-0.212823	0.0571933	-3.72111	0.000198348	0.000740709
FBgn0003210	ruby	CG11427	X	1214.1	-0.12217	0.032845	-3.71958	0.000199552	0.000744002
FBgn0042106	CG18754	CG18754	3R	32.1403	-0.408284	0.109769	-3.7195	0.000199617	0.000744041
FBgn0014141	cheerio	CG3937	3R	5806.46	-0.182748	0.0491602	-3.7174	0.000201282	0.000749842
FBgn0051495	CG31495	CG31495	3R	108.989	-0.225702	0.0607434	-3.71566	0.000202674	0.000754621
FBgn0264330	CG43789	CG43789	2R	202.204	-0.305221	0.0821503	-3.7154	0.000202885	0.000755205
FBgn0051642	CG31642	CG31642	2L	680.288	-0.20861	0.056161	-3.7145	0.000203602	0.000757669
FBgn0029157	slingshot	CG6238	3R	5625.1	-0.141559	0.0381124	-3.71425	0.000203805	0.000758221
FBgn0039469	TweedleC	CG14254	3R	2.85554	-1.05277	0.283681	-3.7111	0.000206361	0.000766903
FBgn0000303	Choline acetyltransferase	CG12345	3R	769.764	-0.316128	0.0852141	-3.70981	0.000207411	0.000770492
FBgn0266845	CG45307	CG45307	2L	9.90346	-0.713385	0.19232	-3.70937	0.000207774	0.000771446
FBgn0011589	Eag-like K[+] channel	CG5076	2R	203.067	-0.270663	0.0729701	-3.70923	0.000207889	0.000771545
FBgn0016920	no mechanoreceptor potential C	CG11020	2L	223.894	-0.192286	0.0518536	-3.70824	0.000208703	0.000774016
FBgn0034585	Rabaptin-5	CG4030	2R	1038.43	-0.211956	0.0571584	-3.70822	0.000208723	0.000774016
FBgn0034113	CG8060	CG8060	2R	386.04	-0.290476	0.0783544	-3.70721	0.000209554	0.00077689
FBgn0259139	glorund	CG6946	3R	2166.61	-0.114482	0.0308843	-3.7068	0.000209891	0.000777721
FBgn0003900	twist	CG2956	2R	387.498	-0.844777	0.227989	-3.70535	0.000211099	0.000781361
FBgn0033812	Peroxin 13	CG4663	2R	1066.58	-0.103801	0.028017	-3.70492	0.000211461	0.000782281
FBgn0030921	CG6290	CG6290	X	280.965	-0.269742	0.0728143	-3.70452	0.000211787	0.000783069
FBgn0001624	discs large 1	CG1725	X	5226.81	-0.159449	0.0430433	-3.70438	0.000211905	0.000783294
FBgn0036959	CG6951	CG6951	3L	103.127	-0.183913	0.0496636	-3.70317	0.000212921	0.000786631
FBgn0000826	pan gu	CG11420	X	29.0561	-0.487738	0.131865	-3.69876	0.000216657	0.000799363
FBgn0041150	hoepel1	CG12787	2L	4425.7	-0.259694	0.0702173	-3.69844	0.000216931	0.000800162
FBgn0262126	Sec24CD ortholog (H. sapiens)	CG10882	2L	2520.54	-0.160637	0.0434412	-3.69779	0.000217485	0.00080199
FBgn0266668	Exo84 ortholog (S. cerevisiae)	CG6095	3R	609.687	-0.130047	0.0351971	-3.69481	0.000220052	0.000810375
FBgn0261613	O/E-associated zinc finger protein	CG42702	2R	28.9822	-0.30184	0.0816996	-3.69451	0.000220313	0.000810905
FBgn0051674	CG31674	CG31674	2L	310.15	-0.488857	0.132368	-3.69318	0.000221468	0.00081494
FBgn0003512	Serendipity delta	CG17958	3R	367.713	-0.154967	0.0419836	-3.69113	0.000223263	0.000820888
FBgn0262583	CG43123	CG43123	2R	864.97	-0.27242	0.0738744	-3.68761	0.000226374	0.000831663
FBgn0260012	pds5	CG17509	2R	1032.79	-0.155685	0.0422212	-3.68737	0.00022658	0.000832197
FBgn0260392	CG42518	CG42518	2R	1573.52	-0.100994	0.0273909	-3.68715	0.000226782	0.000832711
FBgn0263087	CG43355	CG43355	2L	13.2009	-1.2286	0.333351	-3.6856	0.000228166	0.000837135
FBgn0030320	CG2247	CG2247	X	867.007	-0.245653	0.0666619	-3.68505	0.000228653	0.000838477
FBgn0034439	CG10062	CG10062	2R	705.642	-0.260476	0.0706885	-3.68483	0.000228852	0.000838982
FBgn0040268	Topoisomerase 3alpha	CG10123	2L	364.472	-0.15173	0.0411806	-3.68451	0.000229147	0.000839841
FBgn0038784	CG4362	CG4362	3R	6.00994	-0.879047	0.238638	-3.68359	0.000229969	0.000842632
FBgn0053500	CG33500	CG33500	3L	6.92482	-1.37976	0.374852	-3.68082	0.000232489	0.000850736
FBgn0038716	CG7342	CG7342	3R	537.282	-0.279835	0.0760789	-3.67822	0.00023487	0.000858313
FBgn0025743	mushroom bodies tiny	CG18582	X	828.888	-0.130252	0.0354217	-3.67718	0.000235826	0.00086135
FBgn0031633	CG2976	CG2976	2L	977.625	-0.219726	0.0597586	-3.67689	0.000236093	0.000861642
FBgn0038691	CG5250	CG5250	3R	210.181	-0.264324	0.0719085	-3.67584	0.000237066	0.000864965
FBgn0003334	Sex comb on midleg	CG9495	3R	1351.31	-0.12114	0.0329567	-3.67574	0.000237164	0.000865093
FBgn0033466	Peptidyl-alpha-hydroxyglycine-alpha-amidating lyase 1	CG12130	2R	2049.87	-0.135754	0.0369426	-3.67473	0.000238103	0.000867833
FBgn0030578	CG5347	CG5347	X	305.965	-0.210338	0.0572403	-3.67465	0.000238172	0.000867856
FBgn0262524	verrocchio	CG14121	3L	162.912	-0.2903	0.0790352	-3.67305	0.000239671	0.000872859
FBgn0263998	Activated Cdc42 kinase-like	CG43741	2R	1010.05	-0.161814	0.0440592	-3.67264	0.000240056	0.000873799
FBgn0031191	Cp110	CG14617	X	1179.93	-0.132785	0.0361617	-3.67199	0.00024067	0.000875573
FBgn0002926	nudel	CG10129	3L	35.93	-0.978611	0.266804	-3.6679	0.000244547	0.000888742
FBgn0037376	CG2051	CG2051	3R	1291.62	-0.283881	0.0774205	-3.66674	0.000245661	0.000892554
FBgn0038868	CG5862	CG5862	3R	1250.51	-0.130516	0.0356132	-3.66482	0.000247517	0.000898589
FBgn0004858	elbow B	CG4220	2L	808.794	-0.151924	0.0414568	-3.66465	0.000247682	0.000898952
FBgn0263600	DNA-polymerase-delta	CG5949	3L	204.918	-0.183494	0.0500938	-3.66301	0.000249265	0.000904222
FBgn0029521	Odorant receptor 1a	CG17885	X	9.04451	-0.750541	0.20497	-3.6617	0.000250545	0.000908389
FBgn0015737	Hemomucin	CG3373	3R	4239.97	-0.24567	0.0670968	-3.66143	0.000250815	0.00090913
FBgn0053123	CG33123	CG33123	2L	994.109	-0.143751	0.0392747	-3.66014	0.000252073	0.00091321
FBgn0030634	CG9164	CG9164	X	248.369	-0.194972	0.0532737	-3.65982	0.000252397	0.000914145
FBgn0038665	CG12269	CG12269	3R	245.956	-0.289408	0.0791168	-3.65798	0.000254211	0.000919991
FBgn0030204	Odorant receptor 9a	CG15302	X	8.91412	-0.560034	0.153148	-3.65682	0.000255364	0.000923648
FBgn0037645	CG11966	CG11966	3R	21.5283	-1.37432	0.375864	-3.65643	0.000255754	0.000924367
FBgn0004622	Tachykinin-like receptor at 99D	CG7887	3R	144.473	-0.292933	0.0801335	-3.65556	0.000256616	0.000927201
FBgn0053138	1%2C4-Alpha-Glucan Branching Enzyme	CG33138	2R	5199.61	-0.309463	0.0846566	-3.65551	0.000256673	0.000927201
FBgn0263351	Adaptor Protein complex 2%2C mu subunit	CG7057	3R	1586.08	-0.154902	0.042378	-3.65524	0.000256937	0.000927915
FBgn0030270	CG15199	CG15199	X	193.449	-0.555461	0.152023	-3.6538	0.000258389	0.000932671
FBgn0013756	Megator	CG8274	2R	1459.6	-0.150593	0.0412226	-3.65317	0.000259021	0.000934221
FBgn0000606	even skipped	CG2328	2R	11.011	-1.10807	0.303369	-3.65254	0.000259658	0.000936272
FBgn0030646	CG9203	CG9203	X	156.809	-0.171644	0.0470148	-3.65084	0.000261381	0.000941747
FBgn0039529	CG5612	CG5612	3R	2708.36	-0.17817	0.0488053	-3.65063	0.0002616	0.000942293
FBgn0019948	Peptidylglycine-alpha-hydroxylating monooxygenase	CG3832	2R	3109.9	-0.310313	0.0850239	-3.64972	0.00026253	0.000944901
FBgn0260971	CG42594	CG42594	X	152.552	-0.218999	0.060026	-3.6484	0.000263876	0.000949252
FBgn0030060	CG2004	CG2004	X	1559.79	-0.43619	0.119586	-3.6475	0.0002648	0.000952329
FBgn0034329	Immune induced molecule 1	CG18108	2R	1461.42	-0.534901	0.146707	-3.64604	0.000266316	0.000957033
FBgn0030764	CG9777	CG9777	X	500.817	-0.327623	0.0898985	-3.64436	0.000268056	0.000963036
FBgn0030012	CG18262	CG18262	X	129.969	-0.241341	0.0662503	-3.64287	0.000269614	0.000967627
FBgn0037225	TweedleG	CG14643	3R	99.7873	-0.456867	0.125565	-3.6385	0.000274227	0.000983164
FBgn0029686	CG2941	CG2941	X	741.319	-0.21325	0.0586631	-3.63517	0.000277796	0.000994668
FBgn0032122	CG31883	CG31883	2L	6128.72	-0.349913	0.0962707	-3.63468	0.00027833	0.000996321
FBgn0036104	CG6418	CG6418	3L	578.112	-0.186251	0.051264	-3.63317	0.000279956	0.00100162
FBgn0051245	CG31245	CG31245	3R	1655.43	-0.190294	0.0523824	-3.63278	0.00028038	0.00100288
FBgn0030177	CG2972	CG2972	X	411.496	-0.129943	0.0357805	-3.63166	0.000281604	0.00100622
FBgn0030566	betaNACtes4	CG18313	X	121.669	-0.286169	0.0788054	-3.63134	0.000281953	0.00100721
FBgn0038649	CG7718	CG7718	3R	670.967	-0.11461	0.0315654	-3.63087	0.000282471	0.00100853
FBgn0028968	Coat Protein (coatomer) gamma	CG1528	3R	2023.82	-0.124615	0.0343399	-3.62887	0.000284664	0.00101547
FBgn0030500	Ndc80	CG9938	X	97.8012	-0.210603	0.0580372	-3.62877	0.000284778	0.00101547
FBgn0063496	Glutathione S transferase E4	CG17525	2R	246.333	-0.297181	0.0818989	-3.62863	0.000284928	0.00101547
FBgn0265140	Meltrin	CG7649	3R	1569.63	-0.120845	0.0333088	-3.62803	0.000285589	0.0010173
FBgn0038315	CG14866	CG14866	3R	9.1247	-0.619975	0.17094	-3.62686	0.000286893	0.00102168
FBgn0028644	beaten path Ic	CG4838	2L	176.62	-0.207232	0.057156	-3.62573	0.000288141	0.00102586
FBgn0030189	CG2909	CG2909	X	329.011	-0.284627	0.0785092	-3.6254	0.000288517	0.00102659
FBgn0038818	Neprilysin 4	CG4058	3R	2308.07	-0.149937	0.041358	-3.62535	0.000288567	0.00102659
FBgn0011230	purity of essence	CG14472	2L	11114.4	-0.196198	0.0541449	-3.62357	0.000290569	0.00103344
FBgn0263038	CG43333	CG43333	2L	18.4942	-1.22854	0.339096	-3.62297	0.000291234	0.00103528
FBgn0030899	HES-related	CG5927	X	4.42644	-1.02448	0.282795	-3.62269	0.000291559	0.00103616
FBgn0039544	CG12877	CG12877	3R	543.334	-0.179968	0.0496853	-3.62215	0.000292163	0.00103804
FBgn0038475	Keap1	CG3962	3R	511.417	-0.296781	0.0819427	-3.62182	0.00029254	0.00103912
FBgn0031607	CG15440	CG15440	2L	435.084	-0.204263	0.0564147	-3.62074	0.000293767	0.00104276
FBgn0027585	CG8740	CG8740	2R	4340.23	-0.254776	0.0703806	-3.61998	0.000294627	0.00104518
FBgn0003612	Suppressor of variegation 2-10	CG8068	2R	2254.37	-0.100099	0.0276579	-3.61917	0.000295549	0.00104818
FBgn0034734	CG4554	CG4554	2R	286.211	-0.278256	0.0768887	-3.61895	0.000295799	0.0010488
FBgn0038872	Negative elongation factor A	CG5874	3R	928.878	-0.149896	0.041426	-3.61841	0.000296421	0.00105047
FBgn0259145	CG42260	CG42260	2R	556.982	-0.24257	0.0670635	-3.61702	0.000298017	0.00105559
FBgn0032408	CG6712	CG6712	2L	226.541	-0.14037	0.0388145	-3.61643	0.000298694	0.00105771
FBgn0052304	obstructor-I	CG32304	3L	22.9292	-1.13516	0.313962	-3.61559	0.000299661	0.00106087
FBgn0035153	earthbound 1	CG3371	3L	383.577	-0.171612	0.0474852	-3.61401	0.000301497	0.00106682
FBgn0032261	CG6094	CG6094	2L	467.682	-0.200256	0.0554225	-3.61327	0.000302363	0.00106906
FBgn0039405	CG14550	CG14550	3R	224.441	-0.195781	0.054185	-3.61319	0.000302455	0.00106911
FBgn0028744	CG5033	CG5033	2R	401.163	-0.174977	0.0484294	-3.61303	0.000302642	0.0010695
FBgn0032822	CG10466	CG10466	2L	112.359	-0.175104	0.0485026	-3.61019	0.00030597	0.0010796
FBgn0031051	Ranbp21	CG12234	X	1126.83	-0.136629	0.0378591	-3.60888	0.000307526	0.00108427
FBgn0038947	Sar1 ortholog (S. cerevisiae)	CG7073	3R	7820.52	-0.134985	0.0374049	-3.60876	0.000307662	0.00108447
FBgn0033461	CG12923	CG12923	2R	943.559	-0.22319	0.0618728	-3.60725	0.000309463	0.00108971
FBgn0262167	anastral spindle 1	CG6631	3R	1836.36	-0.228281	0.0632829	-3.60731	0.000309389	0.00108971
FBgn0032340	Ge-1 ortholog (H. sapiens)	CG6181	2L	974.731	-0.268372	0.0744146	-3.60644	0.000310422	0.00109169
FBgn0036237	viral IAP-associated factor	CG18593	3L	746.325	-0.110814	0.0307423	-3.6046	0.000312629	0.00109834
FBgn0266599	Heat shock protein cognate 4	CG4264	3R	59294.5	-0.133505	0.0370368	-3.60467	0.000312555	0.00109834
FBgn0001104	G protein alpha i subunit	CG10060	3L	1037.13	-0.141902	0.0393869	-3.60277	0.000314846	0.001105
FBgn0260938	tay bridge	CG9056	X	2050.85	-0.130747	0.0363344	-3.59844	0.000320132	0.00112213
FBgn0016038	modifier of rudimentary	CG17828	X	1332.53	-0.0819235	0.0227798	-3.59633	0.00032274	0.00113041
FBgn0029531	CG13362	CG13362	X	21.3977	-0.539131	0.149928	-3.59594	0.000323225	0.00113182
FBgn0264978	SLY-1 homologous	CG3539	2L	1289.23	-0.138031	0.038411	-3.59351	0.00032625	0.00114155
FBgn0024987	sister-of-Sex-lethal	CG3056	X	2247.42	-0.124933	0.034772	-3.59293	0.000326976	0.00114322
FBgn0032157	Etl1 homologue	CG5899	2L	639.114	-0.133226	0.0370791	-3.59302	0.000326868	0.00114322
FBgn0005616	male-specific lethal 2	CG3241	2L	741.79	-0.134226	0.0373929	-3.58962	0.000331158	0.00115696
FBgn0263994	CG43737	CG43737	X	564.266	-0.168716	0.047008	-3.5891	0.000331815	0.00115896
FBgn0030306	Spase 25-subunit	CG1751	X	1670.22	-0.160413	0.0447121	-3.58769	0.000333618	0.00116444
FBgn0033518	Peroxiredoxin 2540-2	CG11765	2R	3121.67	-0.267268	0.074496	-3.58768	0.000333636	0.00116444
FBgn0022770	Peritrophin A	CG17058	X	189.313	-0.577096	0.16086	-3.58756	0.000333788	0.00116468
FBgn0085384	CG34355	CG34355	3R	658.344	-0.237081	0.0660978	-3.58682	0.000334729	0.00116767
FBgn0027504	CG8878	CG8878	2R	1172.75	-0.124103	0.0346049	-3.58628	0.000335431	0.00116982
FBgn0003415	skuld	CG9936	3L	2405.61	-0.202876	0.0565972	-3.58456	0.000337642	0.00117687
FBgn0051871	CG31871	CG31871	2L	87.4548	-0.35121	0.09798	-3.58451	0.00033771	0.00117687
FBgn0021761	Nucleoporin 154kD	CG4579	2L	582.178	-0.1825	0.0509204	-3.58402	0.000338344	0.00117849
FBgn0261983	lethal (2) giant discs 1	CG4713	2L	919.461	-0.168628	0.0470675	-3.58269	0.000340072	0.00118302
FBgn0041342	CTP:phosphocholine cytidylyltransferase 1	CG1049	3L	4771.94	-0.191602	0.0534942	-3.58173	0.000341325	0.00118708
FBgn0024177	zero population growth	CG10125	3L	45.8154	-0.444848	0.124349	-3.57742	0.000346997	0.00120559
FBgn0261402	Ionotropic receptor 75b	CG42643	3L	30.4464	-0.60744	0.169798	-3.57744	0.000346982	0.00120559
FBgn0034674	CG9304	CG9304	2R	647.032	-0.146175	0.0408686	-3.57671	0.000347942	0.00120857
FBgn0023521	CG3587	CG3587	X	391.346	-0.158354	0.0442776	-3.5764	0.000348361	0.00120942
FBgn0027539	CG5807	CG5807	3R	2281.43	-0.117342	0.0328159	-3.57576	0.000349216	0.00121208
FBgn0034948	Gadd34	CG3825	2R	2691.68	-0.0799871	0.0223737	-3.57506	0.000350152	0.00121503
FBgn0030809	CG9086	CG9086	X	4035.94	-0.176764	0.0494468	-3.57483	0.000350455	0.00121577
FBgn0030563	betaNACtes2	CG18157	X	81.3465	-0.352593	0.098655	-3.574	0.000351566	0.00121932
FBgn0014006	Protein kinase at 92B	CG4720	3R	1417.55	-0.165209	0.046286	-3.56931	0.000357921	0.00123918
[truncated: 1,441 more rows]
