# Supplementary material for: Canalization of gene expression is a major signature of regulatory cold adaptation in temperate Drosophila melanogaster
Source: BMC Genomics. 2016 Aug 8;17:574. doi: 10.1186/s12864-016-2866-0 (PMC4977637; doi:10.1186/s12864-016-2866-0)
Supplement: Additional file 11: Table S10. — Viability after ubiquitous knockdown via RNAi for 48 genes (XLS 31 kb) [file 12864_2016_2866_MOESM11_ESM.xls]

## Sheet: viability
VDRC_ID	CG number	Name	viability
100095KK	CG10449	Catsup	not viable
100619KK	CG5670	Atpα	not viable
100955KK	CG4183	Hsp26	~not viable
101019KK	CG13762	brivido-3	viable
101174KK	CG10369	Irk3	not viable
101669KK	CG4466	HSP27	~not viable
101887KK	CG9653	brinker	viable
102049KK	CG9434	Frost	viable
102097KK	CG31689	CG31689	~not viable
102270KK	CG7084	CG7084	not viable
102426KK	CG9568	CG9568	not viable
102403KK	CG12164	CG12164	viable
102493KK	CG4463	Hsp23	viable
103009KK	CG13510	CG13510	viable
103377KK	CG7390	smp-30	not viable
103646KK	CG17367	Lnk	viable
103666KK	CG5925	desat2	not viable
103919KK	CG5232	sas	viable
104178KK	CG1864	HR38	not viable
104618KK	CG10578	DnaJlike	not viable
104883KK	CG1615	Ork1	not viable
105174KK	CG11897	CG11897	malformed
105442KK	CG8778	CG8778	viable
105510KK	CG13321	CG13321	~not viable
105551KK	CG10912	CG10912	not viable
105596KK	CG43690	fok	viable
105655KK	CG5290	CG5290	not viable
105893KK	CG34413	NKAIN	not viable
106548KK	CG31509	TotA	viable
106655KK	CG33135	KCNQ	viable
106787KK	CG17752	CG17752	viable
107356KK	CG5436	HSP68	♂ not viable
107389KK	CG6747	Irk1	viable
108269KK	CG15678	pirk	viable
108300KK	CG3152	Trap1	viable
108568KK	CG1242	Hsp83	not viable
108683KK	CG3478	pickpocket	not viable
109475KK	CG5953	CG5953	viable
110058KK	CG16700	CG16700	not viable
03245GD	CG10913	Serpin55B	not viable
06198GD	CG14205	CG14205	viable
28480GD	CG34329	Diedel3	viable
34408GD	CG32130	starvin	not viable
36640GD	more than 1	HSP70	viable
41748GD	more than 1	HSP70	not viable
43632GD	CG4460	HSP22	viable
44395GD	CG7130	CG7130	viable
